# Supplementary material for: Two polymorphic forms of the oxathiin systemic fungicide active carboxine
Source: Acta Crystallogr E Crystallogr Commun. 2018 Nov 9;74(Pt 12):1741–5. doi: 10.1107/S2056989018015451 (PMC6281101; doi:10.1107/S2056989018015451)
Supplement: Supplementary file 1 [file e-74-01741-sup1.cif]

##############################################################################
#                                                                            #
# This CIF contains the data in a paper accepted for publication in          #
# Acta Crystallographica Section E. It conforms to the requirements of       #
# Notes for Authors for Acta Crystallographica Section E, and has been       #
# peer reviewed under the auspices of the IUCr Commission on Journals.       #
#                                                                            #
# Full details of the Crystallographic Information File format               #
# are given in the paper "The Crystallographic Information File (CIF):       #
# a New Standard Archive File for Crystallography" by S. R. Hall, F. H.      #
# Allen and I. D. Brown [Acta Cryst. (1991), A47, 655-685].                  #
#                                                                            #
# The current version of the core CIF dictionary is obtainable from          #
# ftp://ftp.iucr.org/pub/cif_core.dic.                                       #
#                                                                            #
# Software is freely available for graphical display of the structure(s)     #
# in this CIF. For information consult the CIF software page                 #
# http://www.iucr.org/resources/cif/software.                                #
#                                                                            #
# This file may be used for bona fide research purposes within the           #
# scientific community so long as proper attribution is given to the journal # 
# article from which it was obtained.                                        #
#                                                                            #
##############################################################################
data_b17006r
_audit_creation_method     SHELXL-2014/6
_journal_date_recd_electronic     2018-10-29
_journal_date_accepted     2018-11-01
_journal_name_full     'Acta Crystallographica, Section E'
_journal_year     2018
_journal_volume     74
_journal_issue     12
_journal_page_first     1741
_journal_page_last     1745
_journal_paper_category     GO
_journal_paper_doi     10.1107/S2056989018015451
_journal_coeditor_code     HB7783
_publ_contact_author_name     'Christopher S. Frampton'
_publ_contact_author_address
;
Experimental Techniques Centre
Brunel University London
Kingston Lane
Uxbridge UB8 3PH
England
;
_publ_contact_author_email     'chris.frampton@brunel.ac.uk'
_publ_contact_author_fax     ?
_publ_contact_author_phone     '01895 265337'
_publ_section_title
;
Two polymorphic forms of the oxathiin systemic fungicide active carboxine
;
loop_
    _publ_author_name
    _publ_author_footnote
    _publ_author_address
    'Frampton, Christopher S.' .
;
Experimental Techniques Centre
Brunel University London
Kingston Lane
Uxbridge UB8 3PH
England
;
    'Frampton, Eleanor S.' .
;
University of Nottingham
University Park
Clifton Blvd
Nottingham NG7 2RD
England
;
    'Thomson, Paul A.' .
;
Vive Crop Protection
6275 Northam Drive, Unit 1
Mississauga
ON L4V 1Y8
Canada
;
_publ_section_synopsis
;
Two polymorphic crystal forms of
6-methyl-<i>N</i>-phenyl-2,3-dihydro-1,4-oxathiine-5-carboxamide) were
isolated from a truncated, (12 solvent), polymorph screen on pure lyophillized
material. Crystals of form 1 were obtained from all solvents included in the
screen with the exception of methanol. As isolated from acetonitrile the
crystals are triclinic, space group <i>P</i>\=1  with <i>Z'</i> = 2. Crystals
of form 2, which were isolated from methanol only are monoclinic, space group
<i>I</i>2/<i>a</i> with <i>Z'</i> = 1.
;
_chemical_name_systematic
;
6-Methyl-<i>N</i>-phenyl-2,3-dihydro-1,4-oxathiine-5-carboxamide
;
_chemical_name_common
;
Carboxine Form I
;
_chemical_formula_moiety     'C12 H13 N O2 S'
_chemical_formula_sum     'C12 H13 N O2 S'
_chemical_formula_iupac     'C12 H13 N O2 S'
_chemical_formula_weight     235.29
_chemical_melting_point     371.22
_space_group_crystal_system     triclinic
_space_group_name_H-M_alt     'P -1'
_space_group_name_Hall     '-P 1'
loop_
    _space_group_symop_operation_xyz
    'x, y, z'
    '-x, -y, -z'
_cell_length_a     5.1669(2)
_cell_length_b     14.0781(5)
_cell_length_c     15.5152(5)
_cell_angle_alpha     82.596(3)
_cell_angle_beta     80.552(3)
_cell_angle_gamma     80.463(3)
_cell_volume     1091.87(7)
_cell_formula_units_Z     4
_cell_measurement_reflns_used     7281
_cell_measurement_theta_min     3.2050
_cell_measurement_theta_max     76.4340
_cell_measurement_temperature     100.0(10)
_exptl_crystal_description     Block
_exptl_crystal_colour     Colourless
_exptl_crystal_size_max     0.557
_exptl_crystal_size_mid     0.197
_exptl_crystal_size_min     0.139
_exptl_crystal_density_diffrn     1.431
_exptl_crystal_density_meas     ?
_exptl_crystal_density_method     ?
_exptl_crystal_F_000     496
_exptl_absorpt_coefficient_mu     2.505
_exptl_absorpt_correction_type     analytical
_exptl_absorpt_process_details
;
(CrysAlis PRO; Rigaku OD, 2015)
;
_exptl_absorpt_correction_T_min     0.420
_exptl_absorpt_correction_T_max     0.717
_diffrn_ambient_temperature     100.0(10)
_diffrn_source     'fine-focus sealed X-ray tube'
_diffrn_radiation_type     CuK\a
_diffrn_radiation_wavelength     1.54178
_diffrn_measurement_device_type     'Rigaku SuperNova, Dualflex, AtlasS2'
_diffrn_measurement_method     '\w scans'
_diffrn_detector_area_resol_mean     5.2921
_diffrn_reflns_number     8710
_diffrn_reflns_av_R_equivalents     0.0162
_diffrn_reflns_av_unetI/netI     0.0185
_diffrn_reflns_theta_min     2.903
_diffrn_reflns_theta_max     74.488
_diffrn_reflns_theta_full     67.684
_diffrn_measured_fraction_theta_max     0.999
_diffrn_measured_fraction_theta_full     0.999
_diffrn_reflns_limit_h_min     -5
_diffrn_reflns_limit_h_max     6
_diffrn_reflns_limit_k_min     -17
_diffrn_reflns_limit_k_max     17
_diffrn_reflns_limit_l_min     -19
_diffrn_reflns_limit_l_max     19
_refine_special_details     ?
_reflns_number_total     4481
_reflns_number_gt     4393
_reflns_threshold_expression     'I > 2\s(I)'
_refine_ls_structure_factor_coef     Fsqd
_refine_ls_matrix_type     full
_refine_ls_R_factor_all     0.0314
_refine_ls_R_factor_gt     0.0308
_refine_ls_wR_factor_gt     0.0796
_refine_ls_wR_factor_ref     0.0800
_refine_ls_goodness_of_fit_ref     1.026
_refine_ls_restrained_S_all     1.026
_refine_ls_number_reflns     4481
_refine_ls_number_parameters     299
_refine_ls_number_restraints     0
_refine_ls_hydrogen_treatment     mixed
_refine_ls_weighting_scheme     calc
_refine_ls_weighting_details
              'w=1/[\s^2^(Fo^2^)+(0.0425P)^2^+0.6500P] where P=(Fo^2^+2Fc^2^)/3'
_atom_sites_solution_hydrogens     mixed
_atom_sites_solution_primary     direct
_atom_sites_solution_secondary     ?
_refine_ls_shift/su_max     0.001
_refine_ls_shift/su_mean     0.000
_refine_diff_density_max     0.316
_refine_diff_density_min     -0.350
_refine_ls_extinction_method     none
_refine_ls_extinction_coef     .
loop_
    _atom_type_symbol
    _atom_type_description
    _atom_type_scat_dispersion_real
    _atom_type_scat_dispersion_imag
    _atom_type_scat_source
    'C' 'C' 0.0181 0.0091
                         'International Tables Vol C Tables 4.2.6.8 and 6.1.1.4'
    'H' 'H' 0.0000 0.0000
                         'International Tables Vol C Tables 4.2.6.8 and 6.1.1.4'
    'N' 'N' 0.0311 0.0180
                         'International Tables Vol C Tables 4.2.6.8 and 6.1.1.4'
    'O' 'O' 0.0492 0.0322
                         'International Tables Vol C Tables 4.2.6.8 and 6.1.1.4'
    'S' 'S' 0.3331 0.5567
                         'International Tables Vol C Tables 4.2.6.8 and 6.1.1.4'
_computing_data_collection
;
CrysAlis PRO (Rigaku OD, 2015)
;
_computing_cell_refinement
;
CrysAlis PRO (Rigaku OD, 2015)
;
_computing_data_reduction
;
CrysAlis PRO (Rigaku OD, 2015)
;
_computing_structure_solution
;
<i>SHELXD2014/6</i> (Schneider & Sheldrick, 2002)
;
_computing_structure_refinement
;
<i>SHELXL2014/6</i> (Sheldrick, 2015)
;
_computing_molecular_graphics
;
SHELXTL (Sheldrick, 2008) and <i>Mercury</i> (Macrae <i>et al</i>.,
2008)
;
_computing_publication_material
;
SHELXTL (Sheldrick, 2008) and <i>Mercury</i> (Macrae <i>et al</i>.,
2008)
;
loop_
    _atom_site_type_symbol
    _atom_site_label
    _atom_site_fract_x
    _atom_site_fract_y
    _atom_site_fract_z
    _atom_site_U_iso_or_equiv
    _atom_site_adp_type
    _atom_site_calc_flag
    _atom_site_occupancy
    _atom_site_disorder_assembly
    _atom_site_disorder_group
    S S1A 0.24969(6) 0.59541(2) 0.62071(2) 0.01479(9) Uani d 1 . .
    O O1A 0.07910(18) 0.74358(7) 0.74003(7) 0.0169(2) Uani d 1 . .
    O O2A 0.70130(18) 0.45917(7) 0.71133(6) 0.01512(19) Uani d 1 . .
    N N1A 0.4950(2) 0.75662(8) 0.76391(7) 0.0127(2) Uani d 1 . .
    H H1C 0.659(4) 0.7308(12) 0.7563(11) 0.013(4) Uiso d 1 . .
    C C1A 0.2283(3) 0.91659(9) 0.78592(8) 0.0135(2) Uani d 1 . .
    H H1A 0.1107 0.9068 0.7479 0.016 Uiso calc 1 . .
    C C2A 0.1908(3) 1.00263(10) 0.82504(9) 0.0155(3) Uani d 1 . .
    H H2A 0.0465 1.0514 0.8135 0.019 Uiso calc 1 . .
    C C3A 0.3614(3) 1.01785(10) 0.88044(9) 0.0163(3) Uani d 1 . .
    H H3A 0.3348 1.0768 0.9065 0.020 Uiso calc 1 . .
    C C4A 0.5717(3) 0.94615(10) 0.89754(9) 0.0161(3) Uani d 1 . .
    H H4A 0.6890 0.9562 0.9356 0.019 Uiso calc 1 . .
    C C5A 0.6115(3) 0.85993(10) 0.85930(8) 0.0140(3) Uani d 1 . .
    H H5A 0.7552 0.8111 0.8713 0.017 Uiso calc 1 . .
    C C6A 0.4398(2) 0.84526(9) 0.80313(8) 0.0121(2) Uani d 1 . .
    C C7A 0.3145(3) 0.70923(9) 0.73973(8) 0.0124(2) Uani d 1 . .
    C C8A 0.4183(2) 0.61317(9) 0.70683(8) 0.0123(2) Uani d 1 . .
    C C9A 0.3579(3) 0.46729(9) 0.61878(9) 0.0159(3) Uani d 1 . .
    H H9A 0.2544 0.4315 0.6680 0.019 Uiso calc 1 . .
    H H9B 0.3263 0.4469 0.5631 0.019 Uiso calc 1 . .
    C C10A 0.6506(3) 0.44334(10) 0.62671(9) 0.0176(3) Uani d 1 . .
    H H10A 0.7133 0.3747 0.6168 0.021 Uiso calc 1 . .
    H H10B 0.7515 0.4841 0.5808 0.021 Uiso calc 1 . .
    C C11A 0.6002(2) 0.54610(9) 0.74270(8) 0.0127(2) Uani d 1 . .
    C C12A 0.7129(3) 0.54989(10) 0.82493(9) 0.0165(3) Uani d 1 . .
    H H12A 0.7204 0.4864 0.8595 0.025 Uiso calc 1 . .
    H H12B 0.5999 0.5987 0.8596 0.025 Uiso calc 1 . .
    H H12C 0.8922 0.5671 0.8096 0.025 Uiso calc 1 . .
    S S1B 0.82208(6) 0.75132(2) 0.43964(2) 0.01312(9) Uani d 1 . .
    O O1B 0.39731(18) 0.78370(7) 0.25355(6) 0.0160(2) Uani d 1 . .
    O O2B 0.35235(18) 0.91997(7) 0.48272(6) 0.01362(19) Uani d 1 . .
    N N1B 0.8469(2) 0.75216(8) 0.24445(7) 0.0120(2) Uani d 1 . .
    H H1D 0.975(4) 0.7656(13) 0.2653(12) 0.022(5) Uiso d 1 . .
    C C1B 0.7445(3) 0.65546(9) 0.13678(9) 0.0141(3) Uani d 1 . .
    H H1B 0.5999 0.6354 0.1773 0.017 Uiso calc 1 . .
    C C2B 0.8057(3) 0.62198(10) 0.05419(9) 0.0168(3) Uani d 1 . .
    H H2B 0.7029 0.5785 0.0387 0.020 Uiso calc 1 . .
    C C3B 1.0153(3) 0.65141(11) -0.00591(9) 0.0180(3) Uani d 1 . .
    H H3B 1.0555 0.6284 -0.0622 0.022 Uiso calc 1 . .
    C C4B 1.1653(3) 0.71480(11) 0.01725(9) 0.0185(3) Uani d 1 . .
    H H4B 1.3085 0.7354 -0.0236 0.022 Uiso calc 1 . .
    C C5B 1.1079(3) 0.74833(10) 0.09968(9) 0.0152(3) Uani d 1 . .
    H H5B 1.2121 0.7913 0.1152 0.018 Uiso calc 1 . .
    C C6B 0.8970(2) 0.71870(9) 0.15961(8) 0.0122(2) Uani d 1 . .
    C C7B 0.5989(3) 0.78364(9) 0.28597(8) 0.0119(2) Uani d 1 . .
    C C8B 0.5859(2) 0.81617(9) 0.37465(8) 0.0116(2) Uani d 1 . .
    C C9B 0.7615(3) 0.82802(10) 0.52748(8) 0.0143(3) Uani d 1 . .
    H H9C 0.8372 0.7928 0.5792 0.017 Uiso calc 1 . .
    H H9D 0.8485 0.8864 0.5086 0.017 Uiso calc 1 . .
    C C10B 0.4647(3) 0.85779(10) 0.55196(8) 0.0145(3) Uani d 1 . .
    H H10C 0.3769 0.7991 0.5652 0.017 Uiso calc 1 . .
    H H10D 0.4313 0.8917 0.6056 0.017 Uiso calc 1 . .
    C C11B 0.3986(2) 0.88970(9) 0.40068(8) 0.0118(2) Uani d 1 . .
    C C12B 0.2180(3) 0.95418(10) 0.34453(9) 0.0143(3) Uani d 1 . .
    H H12D 0.0459 0.9310 0.3534 0.021 Uiso calc 1 . .
    H H12E 0.2965 0.9534 0.2826 0.021 Uiso calc 1 . .
    H H12F 0.1932 1.0205 0.3607 0.021 Uiso calc 1 . .
loop_
    _atom_site_aniso_label
    _atom_site_aniso_U_11
    _atom_site_aniso_U_22
    _atom_site_aniso_U_33
    _atom_site_aniso_U_12
    _atom_site_aniso_U_13
    _atom_site_aniso_U_23
    S1A 0.01540(16) 0.01280(15) 0.01776(16) -0.00099(12) -0.00729(12)
                                                                    -0.00270(11)
    O1A 0.0094(4) 0.0170(5) 0.0254(5) -0.0008(4) -0.0028(4) -0.0070(4)
    O2A 0.0142(4) 0.0125(4) 0.0186(5) 0.0010(3) -0.0046(4) -0.0025(4)
    N1A 0.0086(5) 0.0125(5) 0.0170(5) 0.0003(4) -0.0024(4) -0.0035(4)
    C1A 0.0126(6) 0.0142(6) 0.0140(6) -0.0028(5) -0.0025(5) -0.0012(5)
    C2A 0.0145(6) 0.0144(6) 0.0166(6) -0.0011(5) -0.0009(5) -0.0013(5)
    C3A 0.0190(7) 0.0157(6) 0.0146(6) -0.0041(5) 0.0006(5) -0.0047(5)
    C4A 0.0161(6) 0.0214(7) 0.0121(6) -0.0057(5) -0.0021(5) -0.0033(5)
    C5A 0.0114(6) 0.0176(6) 0.0126(6) -0.0020(5) -0.0009(5) -0.0010(5)
    C6A 0.0118(6) 0.0125(6) 0.0120(6) -0.0033(5) 0.0002(5) -0.0010(5)
    C7A 0.0116(6) 0.0134(6) 0.0120(6) -0.0022(5) -0.0010(5) -0.0007(5)
    C8A 0.0102(6) 0.0133(6) 0.0138(6) -0.0027(5) -0.0015(5) -0.0020(5)
    C9A 0.0181(7) 0.0128(6) 0.0179(6) -0.0022(5) -0.0037(5) -0.0041(5)
    C10A 0.0176(7) 0.0181(6) 0.0171(6) -0.0002(5) -0.0016(5) -0.0060(5)
    C11A 0.0104(6) 0.0126(6) 0.0150(6) -0.0026(5) -0.0006(5) -0.0016(5)
    C12A 0.0168(6) 0.0167(6) 0.0166(6) -0.0017(5) -0.0065(5) 0.0003(5)
    S1B 0.01241(15) 0.01383(15) 0.01324(15) 0.00139(11) -0.00400(11)
                                                                    -0.00350(11)
    O1B 0.0107(4) 0.0232(5) 0.0160(4) -0.0026(4) -0.0030(4) -0.0075(4)
    O2B 0.0139(4) 0.0158(4) 0.0110(4) 0.0011(4) -0.0027(3) -0.0039(3)
    N1B 0.0095(5) 0.0157(5) 0.0119(5) -0.0017(4) -0.0026(4) -0.0043(4)
    C1B 0.0128(6) 0.0150(6) 0.0145(6) -0.0012(5) -0.0014(5) -0.0030(5)
    C2B 0.0157(6) 0.0181(6) 0.0180(6) -0.0006(5) -0.0057(5) -0.0059(5)
    C3B 0.0173(7) 0.0236(7) 0.0125(6) 0.0023(5) -0.0033(5) -0.0056(5)
    C4B 0.0144(6) 0.0255(7) 0.0144(6) -0.0024(5) -0.0002(5) -0.0006(5)
    C5B 0.0122(6) 0.0181(6) 0.0159(6) -0.0025(5) -0.0037(5) -0.0014(5)
    C6B 0.0117(6) 0.0123(6) 0.0121(6) 0.0016(5) -0.0032(5) -0.0019(5)
    C7B 0.0118(6) 0.0111(6) 0.0130(6) -0.0025(4) -0.0014(5) -0.0016(4)
    C8B 0.0102(6) 0.0138(6) 0.0115(6) -0.0032(5) -0.0021(4) -0.0017(5)
    C9B 0.0140(6) 0.0183(6) 0.0115(6) -0.0014(5) -0.0037(5) -0.0043(5)
    C10B 0.0146(6) 0.0185(6) 0.0102(6) -0.0012(5) -0.0029(5) -0.0013(5)
    C11B 0.0109(6) 0.0141(6) 0.0114(6) -0.0041(5) -0.0020(5) -0.0023(5)
    C12B 0.0137(6) 0.0155(6) 0.0137(6) -0.0001(5) -0.0036(5) -0.0023(5)
_geom_special_details
;
 All esds (except the esd in the dihedral angle between two l.s. planes)
 are estimated using the full covariance matrix.  The cell esds are taken
 into account individually in the estimation of esds in distances, angles
 and torsion angles; correlations between esds in cell parameters are only
 used when they are defined by crystal symmetry.  An approximate (isotropic)
 treatment of cell esds is used for estimating esds involving l.s. planes.
;
loop_
    _geom_bond_atom_site_label_1
    _geom_bond_atom_site_label_2
    _geom_bond_site_symmetry_2
    _geom_bond_distance
    _geom_bond_publ_flag
    S1A C8A . 1.7741(13) ?
    S1A C9A . 1.8003(13) ?
    O1A C7A . 1.2317(16) ?
    O2A C11A . 1.3658(16) ?
    O2A C10A . 1.4316(16) ?
    N1A C7A . 1.3571(17) ?
    N1A C6A . 1.4247(16) ?
    N1A H1C . 0.860(18) ?
    C1A C6A . 1.3917(18) ?
    C1A C2A . 1.3951(18) ?
    C1A H1A . 0.9500 ?
    C2A C3A . 1.3858(19) ?
    C2A H2A . 0.9500 ?
    C3A C4A . 1.390(2) ?
    C3A H3A . 0.9500 ?
    C4A C5A . 1.3895(19) ?
    C4A H4A . 0.9500 ?
    C5A C6A . 1.3965(18) ?
    C5A H5A . 0.9500 ?
    C7A C8A . 1.4915(17) ?
    C8A C11A . 1.3517(18) ?
    C9A C10A . 1.5159(19) ?
    C9A H9A . 0.9900 ?
    C9A H9B . 0.9900 ?
    C10A H10A . 0.9900 ?
    C10A H10B . 0.9900 ?
    C11A C12A . 1.4971(18) ?
    C12A H12A . 0.9800 ?
    C12A H12B . 0.9800 ?
    C12A H12C . 0.9800 ?
    S1B C8B . 1.7712(13) ?
    S1B C9B . 1.8024(13) ?
    O1B C7B . 1.2287(16) ?
    O2B C11B . 1.3657(15) ?
    O2B C10B . 1.4323(15) ?
    N1B C7B . 1.3666(17) ?
    N1B C6B . 1.4244(16) ?
    N1B H1D . 0.84(2) ?
    C1B C2B . 1.3919(18) ?
    C1B C6B . 1.3945(18) ?
    C1B H1B . 0.9500 ?
    C2B C3B . 1.390(2) ?
    C2B H2B . 0.9500 ?
    C3B C4B . 1.389(2) ?
    C3B H3B . 0.9500 ?
    C4B C5B . 1.3896(19) ?
    C4B H4B . 0.9500 ?
    C5B C6B . 1.3943(18) ?
    C5B H5B . 0.9500 ?
    C7B C8B . 1.4930(17) ?
    C8B C11B . 1.3486(18) ?
    C9B C10B . 1.5190(18) ?
    C9B H9C . 0.9900 ?
    C9B H9D . 0.9900 ?
    C10B H10C . 0.9900 ?
    C10B H10D . 0.9900 ?
    C11B C12B . 1.4953(17) ?
    C12B H12D . 0.9800 ?
    C12B H12E . 0.9800 ?
    C12B H12F . 0.9800 ?
loop_
    _geom_angle_atom_site_label_1
    _geom_angle_atom_site_label_2
    _geom_angle_atom_site_label_3
    _geom_angle_site_symmetry_1
    _geom_angle_site_symmetry_3
    _geom_angle
    _geom_angle_publ_flag
    C8A S1A C9A . . 97.81(6) ?
    C11A O2A C10A . . 118.67(10) ?
    C7A N1A C6A . . 126.29(11) ?
    C7A N1A H1C . . 117.9(11) ?
    C6A N1A H1C . . 115.8(11) ?
    C6A C1A C2A . . 119.32(12) ?
    C6A C1A H1A . . 120.3 ?
    C2A C1A H1A . . 120.3 ?
    C3A C2A C1A . . 120.87(13) ?
    C3A C2A H2A . . 119.6 ?
    C1A C2A H2A . . 119.6 ?
    C2A C3A C4A . . 119.48(12) ?
    C2A C3A H3A . . 120.3 ?
    C4A C3A H3A . . 120.3 ?
    C5A C4A C3A . . 120.38(12) ?
    C5A C4A H4A . . 119.8 ?
    C3A C4A H4A . . 119.8 ?
    C4A C5A C6A . . 119.86(12) ?
    C4A C5A H5A . . 120.1 ?
    C6A C5A H5A . . 120.1 ?
    C1A C6A C5A . . 120.08(12) ?
    C1A C6A N1A . . 122.60(12) ?
    C5A C6A N1A . . 117.30(12) ?
    O1A C7A N1A . . 123.41(12) ?
    O1A C7A C8A . . 120.18(12) ?
    N1A C7A C8A . . 116.32(11) ?
    C11A C8A C7A . . 124.36(12) ?
    C11A C8A S1A . . 124.84(10) ?
    C7A C8A S1A . . 110.59(9) ?
    C10A C9A S1A . . 110.23(9) ?
    C10A C9A H9A . . 109.6 ?
    S1A C9A H9A . . 109.6 ?
    C10A C9A H9B . . 109.6 ?
    S1A C9A H9B . . 109.6 ?
    H9A C9A H9B . . 108.1 ?
    O2A C10A C9A . . 111.67(11) ?
    O2A C10A H10A . . 109.3 ?
    C9A C10A H10A . . 109.3 ?
    O2A C10A H10B . . 109.3 ?
    C9A C10A H10B . . 109.3 ?
    H10A C10A H10B . . 107.9 ?
    C8A C11A O2A . . 124.57(12) ?
    C8A C11A C12A . . 127.17(12) ?
    O2A C11A C12A . . 108.16(11) ?
    C11A C12A H12A . . 109.5 ?
    C11A C12A H12B . . 109.5 ?
    H12A C12A H12B . . 109.5 ?
    C11A C12A H12C . . 109.5 ?
    H12A C12A H12C . . 109.5 ?
    H12B C12A H12C . . 109.5 ?
    C8B S1B C9B . . 98.52(6) ?
    C11B O2B C10B . . 118.26(10) ?
    C7B N1B C6B . . 123.68(11) ?
    C7B N1B H1D . . 116.5(13) ?
    C6B N1B H1D . . 118.2(13) ?
    C2B C1B C6B . . 119.48(12) ?
    C2B C1B H1B . . 120.3 ?
    C6B C1B H1B . . 120.3 ?
    C3B C2B C1B . . 120.82(13) ?
    C3B C2B H2B . . 119.6 ?
    C1B C2B H2B . . 119.6 ?
    C4B C3B C2B . . 119.30(12) ?
    C4B C3B H3B . . 120.4 ?
    C2B C3B H3B . . 120.4 ?
    C3B C4B C5B . . 120.57(13) ?
    C3B C4B H4B . . 119.7 ?
    C5B C4B H4B . . 119.7 ?
    C4B C5B C6B . . 119.85(12) ?
    C4B C5B H5B . . 120.1 ?
    C6B C5B H5B . . 120.1 ?
    C5B C6B C1B . . 119.98(12) ?
    C5B C6B N1B . . 118.67(12) ?
    C1B C6B N1B . . 121.32(12) ?
    O1B C7B N1B . . 122.47(12) ?
    O1B C7B C8B . . 121.54(11) ?
    N1B C7B C8B . . 115.97(11) ?
    C11B C8B C7B . . 119.59(11) ?
    C11B C8B S1B . . 124.58(10) ?
    C7B C8B S1B . . 115.82(9) ?
    C10B C9B S1B . . 109.60(9) ?
    C10B C9B H9C . . 109.8 ?
    S1B C9B H9C . . 109.8 ?
    C10B C9B H9D . . 109.8 ?
    S1B C9B H9D . . 109.8 ?
    H9C C9B H9D . . 108.2 ?
    O2B C10B C9B . . 111.73(10) ?
    O2B C10B H10C . . 109.3 ?
    C9B C10B H10C . . 109.3 ?
    O2B C10B H10D . . 109.3 ?
    C9B C10B H10D . . 109.3 ?
    H10C C10B H10D . . 107.9 ?
    C8B C11B O2B . . 124.79(12) ?
    C8B C11B C12B . . 126.26(12) ?
    O2B C11B C12B . . 108.88(11) ?
    C11B C12B H12D . . 109.5 ?
    C11B C12B H12E . . 109.5 ?
    H12D C12B H12E . . 109.5 ?
    C11B C12B H12F . . 109.5 ?
    H12D C12B H12F . . 109.5 ?
    H12E C12B H12F . . 109.5 ?
loop_
    _geom_torsion_atom_site_label_1
    _geom_torsion_atom_site_label_2
    _geom_torsion_atom_site_label_3
    _geom_torsion_atom_site_label_4
    _geom_torsion_site_symmetry_1
    _geom_torsion_site_symmetry_2
    _geom_torsion_site_symmetry_3
    _geom_torsion_site_symmetry_4
    _geom_torsion
    _geom_torsion_publ_flag
    C6A C1A C2A C3A . . . . 0.1(2) ?
    C1A C2A C3A C4A . . . . -0.3(2) ?
    C2A C3A C4A C5A . . . . 0.2(2) ?
    C3A C4A C5A C6A . . . . 0.2(2) ?
    C2A C1A C6A C5A . . . . 0.25(19) ?
    C2A C1A C6A N1A . . . . -178.34(12) ?
    C4A C5A C6A C1A . . . . -0.42(19) ?
    C4A C5A C6A N1A . . . . 178.24(11) ?
    C7A N1A C6A C1A . . . . -30.94(19) ?
    C7A N1A C6A C5A . . . . 150.44(13) ?
    C6A N1A C7A O1A . . . . 8.5(2) ?
    C6A N1A C7A C8A . . . . -175.00(11) ?
    O1A C7A C8A C11A . . . . -141.95(14) ?
    N1A C7A C8A C11A . . . . 41.41(18) ?
    O1A C7A C8A S1A . . . . 33.06(15) ?
    N1A C7A C8A S1A . . . . -143.58(10) ?
    C9A S1A C8A C11A . . . . 9.14(13) ?
    C9A S1A C8A C7A . . . . -165.85(9) ?
    C8A S1A C9A C10A . . . . -42.83(11) ?
    C11A O2A C10A C9A . . . . -50.88(15) ?
    S1A C9A C10A O2A . . . . 67.27(13) ?
    C7A C8A C11A O2A . . . . -178.09(11) ?
    S1A C8A C11A O2A . . . . 7.60(19) ?
    C7A C8A C11A C12A . . . . 6.0(2) ?
    S1A C8A C11A C12A . . . . -168.29(10) ?
    C10A O2A C11A C8A . . . . 11.62(18) ?
    C10A O2A C11A C12A . . . . -171.82(11) ?
    C6B C1B C2B C3B . . . . -0.5(2) ?
    C1B C2B C3B C4B . . . . 0.2(2) ?
    C2B C3B C4B C5B . . . . 0.2(2) ?
    C3B C4B C5B C6B . . . . -0.4(2) ?
    C4B C5B C6B C1B . . . . 0.1(2) ?
    C4B C5B C6B N1B . . . . 178.37(12) ?
    C2B C1B C6B C5B . . . . 0.37(19) ?
    C2B C1B C6B N1B . . . . -177.87(12) ?
    C7B N1B C6B C5B . . . . 137.13(13) ?
    C7B N1B C6B C1B . . . . -44.61(18) ?
    C6B N1B C7B O1B . . . . 1.5(2) ?
    C6B N1B C7B C8B . . . . -179.89(11) ?
    O1B C7B C8B C11B . . . . -35.57(18) ?
    N1B C7B C8B C11B . . . . 145.77(12) ?
    O1B C7B C8B S1B . . . . 143.35(11) ?
    N1B C7B C8B S1B . . . . -35.30(14) ?
    C9B S1B C8B C11B . . . . -9.94(13) ?
    C9B S1B C8B C7B . . . . 171.20(9) ?
    C8B S1B C9B C10B . . . . 42.24(10) ?
    C11B O2B C10B C9B . . . . 53.01(15) ?
    S1B C9B C10B O2B . . . . -67.15(12) ?
    C7B C8B C11B O2B . . . . 173.91(11) ?
    S1B C8B C11B O2B . . . . -4.91(19) ?
    C7B C8B C11B C12B . . . . -9.3(2) ?
    S1B C8B C11B C12B . . . . 171.87(10) ?
    C10B O2B C11B C8B . . . . -14.86(18) ?
    C10B O2B C11B C12B . . . . 167.87(10) ?
loop_
    _geom_hbond_atom_site_label_D
    _geom_hbond_atom_site_label_H
    _geom_hbond_atom_site_label_A
    _geom_hbond_site_symmetry_A
    _geom_hbond_distance_DH
    _geom_hbond_distance_HA
    _geom_hbond_distance_DA
    _geom_hbond_angle_DHA
    N1A H1C O1A 1_655 0.860(18) 2.179(18) 2.9571(14) 150.4(15)
    N1B H1D O1B 1_655 0.84(2) 2.21(2) 2.9784(14) 151.4(17)
_shelx_space_group_comment
;
The symmetry employed for this shelxl refinement is uniquely defined
by the following loop, which should always be used as a source of
symmetry information in preference to the above space-group names.
They are only intended as comments.
;
_shelx_estimated_absorpt_T_min     0.336
_shelx_estimated_absorpt_T_max     0.722
_shelx_hkl_file
;
   0   0   1  935.66    4.20
   0   0   2 1666.89    8.11
   0   0   3  114.24    2.64
   0   0  -3  116.37    1.78
   0   0  -4   31.15    1.06
   0   0   4   33.44    1.68
   0   0   5  282.46    5.55
   0   0  -5  290.29    4.21
   0   0   5  281.45    4.50
   0   0  -5  279.76    3.54
   0   0   6  843.37    8.61
   0   0  -6  876.68    8.12
   0   0   6  858.34   10.87
   0   0   7  310.86    7.24
   0   0   7  419.48    6.73
   0   0   8 1721.46   14.93
   0   0   9  224.37    5.89
   0   0  10  168.70    5.50
   0   0  11  748.63   12.35
   0   0  12  138.27    5.62
   0   0  13   53.33    3.62
   0   0  14   26.39    2.10
   0   0 -14   25.43    2.26
   0   0  14   23.70    2.42
   0   0 -14   26.29    1.92
   0   0 -15   81.29    3.28
   0   0  15   83.57    3.69
   0   0  15   87.70    3.65
   0   0  16  393.67    7.17
   0   0 -16  405.42    7.05
   0   0  16  402.93    7.63
   0   0  17  118.31    3.50
   0   0 -17  121.65    3.50
   0   0  17  122.52    3.80
   0   0  18   82.93    2.66
   0   0 -18   81.98    2.40
   0   0  19    0.48    0.22
   0  -1  18    3.01    0.54
   0   1 -18    3.10    0.46
   0   1 -17   51.38    2.18
   0  -1  17   49.91    2.37
   0  -1  16   43.13    2.47
   0   1 -16   44.27    2.28
   0  -1  15   26.60    2.07
   0   1 -15   27.33    1.94
   0   1 -15   27.53    1.93
   0   1 -14   98.82    4.27
   0  -1  14   92.71    4.82
   0  -1  14  100.53    4.09
   0  -1  13  114.60    5.36
   0  -1  12    7.23    1.36
   0  -1  11    6.29    1.24
   0  -1  10   45.72    2.93
   0  -1   9  878.57   11.84
   0  -1   8  260.55    5.93
   0  -1   7  372.35    6.53
   0  -1   6  375.41    5.92
   0  -1   6  378.93    7.53
   0   1  -6  371.16    6.72
   0  -1   5  453.74    7.38
   0  -1   5  445.79    5.78
   0   1  -4    5.01    0.68
   0   1  -3 7760.85   22.18
   0   1  -2  529.06    5.07
   0  -1   1   48.35    1.31
   0   1  -1   49.22    1.30
   0  -1   0   33.15    0.97
   0  -1  -1   30.35    0.66
   0  -1  -2   80.78    1.86
   0  -1  -3  336.76    4.48
   0   1   4   79.14    2.51
   0  -1  -4   77.71    2.44
   0   1   5  272.26    5.25
   0   1   5  273.19    4.44
   0  -1  -5  286.45    4.24
   0  -1  -6   48.90    1.96
   0   1   6   45.80    2.02
   0   1   6   45.79    2.42
   0  -1  -6   47.99    1.89
   0   1   7  101.44    3.31
   0  -1  -7  100.20    3.08
   0   1   8    0.99    0.45
   0  -1  -8    0.65    0.37
   0  -1  -9  758.53   10.14
   0   1   9  767.30   10.76
   0   1  10  105.51    4.28
   0   1  11  483.23    9.77
   0   1  12  392.15    9.27
   0   1  13  362.03    9.15
   0   1  14   35.05    2.91
   0  -1 -14   32.69    2.17
   0  -1 -14   38.38    2.49
   0  -1 -14   38.00    2.29
   0  -1 -14   38.91    2.83
   0  -1 -15   49.20    2.57
   0   1  15   51.49    2.88
   0   1  16  344.95    7.13
   0  -1 -16  339.62    6.28
   0   1  16  335.81    6.83
   0  -1 -17   31.78    1.85
   0   1  17   32.28    2.00
   0   1  17   31.62    1.92
   0   1  18   13.69    1.05
   0   1  18   13.35    1.12
   0  -1 -18   14.08    1.05
   0  -1 -19    5.54    0.49
   0   1  19    5.78    0.57
   0  -2  18   15.73    1.04
   0   2 -18   13.50    0.83
   0   2 -17   40.99    1.81
   0  -2  17   38.90    1.99
   0  -2  16   18.99    1.41
   0  -2  16   19.61    1.64
   0   2 -16   20.20    1.48
   0   2 -15   92.97    3.42
   0  -2  15   88.12    3.69
   0   2 -14   48.23    2.59
   0  -2  14   47.95    2.82
   0   2 -14   47.61    2.59
   0  -2  13  168.49    6.58
   0  -2  12  209.98    7.17
   0  -2  11   87.02    4.41
   0  -2  10 2232.75   20.90
   0  -2   9  814.61   11.82
   0  -2   8  137.18    4.48
   0  -2   7   42.41    2.28
   0  -2   6  649.99    8.13
   0  -2   5    6.12    0.74
   0   2  -5    6.45    0.92
   0   2  -4 5030.22   22.38
   0   2  -3  530.84    6.62
   0   2  -2 2845.12   14.07
   0  -2   2 2849.12   14.33
   0  -2   1  123.33    2.70
   0  -2   0  937.00    7.19
   0   2   0  910.60    7.30
   0  -2  -1   13.08    0.84
   0  -2  -2 2075.23    8.06
   0  -2  -3    1.68    0.39
   0   2   4 1910.58    8.39
   0  -2  -4 1904.84   13.10
   0   2   5   94.40    2.65
   0   2   5   96.27    2.20
   0  -2  -5   91.02    3.10
   0   2   6 2651.49   15.44
   0  -2  -6 2660.40   14.87
   0  -2  -7 2957.43   17.16
   0   2   7 2932.49   17.77
   0   2   8   21.38    1.68
   0  -2  -8   21.64    1.64
   0  -2  -9  354.43    6.97
   0   2   9  350.37    7.18
   0   2  10   97.02    4.05
   0  -2 -10   95.99    3.94
   0   2  11   10.63    1.47
   0   2  12  228.74    6.96
   0   2  13  136.49    5.59
   0  -2 -14    1.76    0.58
   0  -2 -14    1.87    0.66
   0  -2 -14    1.50    0.64
   0  -2 -14    1.79    0.75
   0   2  14    1.43    0.64
   0  -2 -15    8.71    1.20
   0  -2 -15    6.90    1.01
   0  -2 -15    7.52    1.05
   0  -2 -16  117.07    3.67
   0   2  16  119.84    4.18
   0  -2 -17  234.21    4.66
   0   2  17  239.38    5.34
   0   2  17  237.24    5.40
   0  -2 -18    4.80    0.66
   0   2  18    5.09    0.72
   0   2  18    5.61    0.75
   0   2  19  102.10    2.37
   0  -2 -19  103.62    2.18
   0  -3  18   11.63    0.80
   0  -3  17   40.30    1.73
   0  -3  17   40.90    1.91
   0  -3  16   36.94    1.96
   0  -3  16   37.96    2.14
   0  -3  15  145.28    4.57
   0  -3  14  807.49   11.28
   0  -3  13  190.93    7.05
   0  -3  13  182.97    5.48
   0  -3  12  700.32   13.32
   0  -3  11   25.49    2.46
   0  -3  11   27.15    2.12
   0  -3  10   13.57    1.42
   0  -3  10   12.99    1.69
   0  -3   9    3.65    0.90
   0  -3   8   40.00    2.51
   0  -3   7    5.87    0.92
   0  -3   6  104.67    3.41
   0  -3   5    0.64    0.27
   0  -3   5    0.51    0.31
   0   3  -4 1090.22   11.66
   0  -3   4 1066.85    7.91
   0  -3   4 1089.03    9.07
   0   3  -3  678.87    8.60
   0  -3   2  584.73    7.58
   0  -3   1 6581.95   23.87
   0   3   0  138.38    3.50
   0  -3  -1  354.93    5.33
   0   3   1  352.62    2.44
   0  -3  -2   23.17    1.39
   0  -3  -2   20.79    0.56
   0  -3  -3   47.72    1.50
   0  -3  -4  297.37    5.62
   0  -3  -4  301.52    4.31
   0   3   4  307.10    4.43
   0  -3  -5   93.56    3.42
   0   3   5   93.37    2.67
   0  -3  -6  552.81    8.85
   0   3   6  563.65    7.15
   0   3   7   68.66    2.75
   0   3   8    0.60    0.38
   0  -3  -8    0.17    0.28
   0  -3  -9  231.14    5.85
   0   3   9  229.22    5.81
   0   3  10    8.47    1.22
   0  -3 -10    8.55    1.21
   0   3  11    0.91    0.53
   0  -3 -11    1.24    0.62
   0   3  12   65.06    3.68
   0   3  13   56.79    3.52
   0  -3 -14  702.12    9.97
   0  -3 -14  714.50   10.72
   0  -3 -14  695.34    9.61
   0  -3 -15  123.81    4.12
   0  -3 -15  122.75    3.96
   0  -3 -15  124.83    4.41
   0   3  16   46.74    2.66
   0  -3 -16   46.07    2.29
   0   3  17   27.02    1.86
   0  -3 -17   25.18    1.51
   0  -3 -18  257.05    4.50
   0   3  18  247.01    4.70
   0   3  18  246.50    4.72
   0   3  19   16.03    0.91
   0  -3 -19   17.84    0.93
   0   3  19   16.88    0.97
   0  -4  18    2.92    0.43
   0  -4  17   21.24    1.25
   0   4 -17   20.35    1.16
   0  -4  17   20.72    1.20
   0  -4  16    8.79    0.97
   0  -4  16    8.55    0.99
   0  -4  15  287.73    6.14
   0  -4  14    9.29    1.24
   0  -4  13  450.60   10.88
   0  -4  13  445.04    8.36
   0  -4  12  775.78   14.14
   0  -4  11  169.66    6.42
   0  -4  10  329.89    8.57
   0  -4   9   50.71    3.15
   0  -4   9   50.88    2.61
   0  -4   8   14.95    1.65
   0  -4   8   14.63    1.34
   0  -4   7    6.41    1.00
   0  -4   7    5.90    0.82
   0  -4   6  851.93   10.23
   0  -4   6  838.65    8.69
   0  -4   5   39.93    1.78
   0  -4   5   41.96    2.12
   0  -4   4 3052.86   14.52
   0  -4   4 3043.00   16.43
   0  -4   3  999.67    8.76
   0  -4   3  991.19   11.84
   0  -4   3 1009.02    7.88
   0   4  -2 2906.16   20.32
   0  -4   2 2827.97   19.08
   0  -4   1   19.42    1.51
   0   4  -1   19.01    1.60
   0   4   0 1319.34   12.78
   0  -4  -1   22.96    1.59
   0   4   1   21.42    0.73
   0  -4  -2  838.29    9.54
   0   4   3  234.75    3.86
   0  -4  -3  204.55    1.84
   0  -4  -3  216.87    4.96
   0  -4  -3  245.97    4.02
   0  -4  -3  239.56    3.87
   0   4   4    3.74    0.56
   0  -4  -4    4.94    0.62
   0  -4  -5  981.68    9.02
   0   4   5  999.53    9.10
   0  -4  -5  975.18   11.97
   0   4   6 1442.45   11.73
   0   4   7 2293.59   16.04
   0   4   8   13.39    1.34
   0  -4  -8   13.54    1.38
   0  -4  -9  820.06   11.34
   0   4   9  831.35   11.07
   0  -4 -10  676.82   10.94
   0   4  10  669.81   10.57
   0   4  11  282.37    7.21
   0  -4 -11  291.39    7.58
   0   4  12  189.33    6.19
   0  -4 -12  192.86    6.46
   0   4  13   42.72    3.02
   0  -4 -13   46.05    3.01
   0  -4 -14  165.29    5.71
   0  -4 -14  152.54    4.49
   0  -4 -14  158.10    4.72
   0  -4 -14  159.22    5.11
   0  -4 -15  258.78    6.26
   0  -4 -15  251.77    5.54
   0  -4 -15  253.68    5.85
   0   4  16   52.15    2.81
   0  -4 -16   48.94    2.57
   0  -4 -16   49.45    2.44
   0  -4 -16   48.52    2.28
   0   4  17    8.82    1.09
   0  -4 -17    8.24    0.87
   0   4  18   71.15    2.50
   0  -4 -18   73.28    2.37
   0   4  18   68.61    2.50
   0   4  19    5.66    0.56
   0   4  19    5.82    0.57
   0  -4 -19    6.03    0.55
   0  -5  17    1.09    0.32
   0   5 -17    1.03    0.29
   0  -5  16  126.88    3.30
   0  -5  16  120.00    3.24
   0   5 -16  121.39    3.19
   0  -5  15  130.13    3.86
   0  -5  14  202.95    5.25
   0  -5  13  281.19    6.60
   0  -5  12  751.93   14.00
   0  -5  12  747.97   10.75
   0  -5  11   47.87    3.52
   0  -5  10   19.98    2.21
   0  -5   9   99.30    4.59
   0  -5   8   75.99    3.14
   0  -5   8   74.16    3.73
   0  -5   7  802.65    9.57
   0  -5   7  804.88   11.34
   0  -5   6  403.97    6.44
   0  -5   6  404.86    7.50
   0  -5   5   54.86    2.24
   0  -5   5   53.86    2.56
   0  -5   4   74.52    2.48
   0  -5   4   77.24    2.84
   0  -5   3   83.47    2.81
   0  -5   2  284.44    4.45
   0  -5   2  268.68    4.08
   0  -5   1  836.47    7.12
   0  -5   1  848.79    7.43
   0  -5   0  450.65    5.19
   0  -5   0  441.36    7.66
   0   5   0  442.57    8.48
   0  -5   0  446.22    5.35
   0  -5  -1  222.01    3.75
   0   5   1  212.51    2.43
   0  -5  -1  208.20    5.37
   0  -5  -1  210.18    3.71
   0   5   2 1763.40   11.26
   0  -5  -2 1766.41   15.65
   0  -5  -2 1783.91   11.19
   0   5   3 2155.88   12.82
   0  -5  -3 2108.33   12.69
   0  -5  -3 2055.82   17.12
   0  -5  -3 2192.36   13.98
   0  -5  -4 1234.12   10.20
   0   5   4 1264.80   10.26
   0  -5  -5  122.34    3.43
   0   5   5  117.47    3.32
   0   5   6 1242.98   11.44
   0   5   7  220.52    5.16
   0   5   8    2.44    0.60
   0   5   9  140.21    4.61
   0  -5  -9  144.34    4.91
   0  -5 -10    1.86    0.74
   0   5  10    1.28    0.57
   0   5  11  207.33    6.24
   0  -5 -11  204.24    6.57
   0  -5 -12   14.14    1.64
   0  -5 -12   14.30    1.83
   0   5  12   13.52    1.67
   0   5  13   86.48    4.25
   0  -5 -13   87.52    4.09
   0  -5 -14   25.37    1.82
   0  -5 -14   27.54    2.14
   0  -5 -14   29.01    2.03
   0  -5 -15   18.15    1.69
   0  -5 -15   17.53    1.55
   0  -5 -15   19.50    1.53
   0  -5 -16  238.35    5.53
   0  -5 -16  239.31    4.85
   0  -5 -16  236.54    5.20
   0   5  16  255.36    6.15
   0  -5 -17   43.13    1.81
   0   5  17   44.32    2.31
   0   5  18   16.34    1.18
   0  -5 -18   16.99    1.12
   0   5  18   16.10    1.20
   0  -6  17   47.31    1.61
   0  -6  17   44.93    1.46
   0   6 -16   69.70    2.19
   0  -6  16   72.09    2.34
   0   6 -15  532.67    7.20
   0  -6  15  535.75    7.34
   0  -6  14  397.23    6.88
   0   6 -14  393.82    6.87
   0  -6  13   13.13    1.39
   0  -6  12   85.62    3.56
   0  -6  12   87.75    4.85
   0  -6  11  254.37    8.19
   0  -6  10   20.58    2.29
   0  -6   9  131.61    5.47
   0  -6   8    8.37    1.33
   0  -6   7   23.30    2.07
   0  -6   7   25.80    1.83
   0  -6   6 1793.61   14.41
   0  -6   6 1777.32   16.76
   0  -6   5  290.14    6.33
   0  -6   4  122.41    3.91
   0  -6   4  117.45    3.35
   0  -6   3  186.75    4.60
   0  -6   3  185.25    4.08
   0  -6   2   46.67    1.90
   0  -6   2   48.03    2.01
   0  -6   1  239.69    4.27
   0  -6   1  240.09    4.41
   0  -6   0 2871.05   15.12
   0  -6   0 2882.84   14.86
   0  -6  -1 1946.22   12.58
   0  -6  -1 1972.92   12.35
   0  -6  -2 1077.41    9.64
   0  -6  -2 1138.44    9.67
   0   6   3 1169.18   10.37
   0  -6  -3 1137.46   10.25
   0   6   4  576.01    7.49
   0  -6  -4  574.61    7.60
   0   6   5  118.97    3.57
   0  -6  -5  114.87    3.58
   0   6   6  800.05    9.67
   0  -6  -6  798.32    9.91
   0   6   7  132.69    4.15
   0   6   8  321.71    6.82
   0   6   9  173.27    5.27
   0  -6 -10  116.73    4.83
   0   6  10  114.76    4.53
   0  -6 -10  123.38    4.28
   0   6  11  809.61   12.46
   0  -6 -11  807.99   13.24
   0  -6 -12   22.64    2.02
   0  -6 -12   21.24    2.25
   0   6  12   22.13    2.13
   0  -6 -13    3.87    0.80
   0   6  13    3.56    0.92
   0  -6 -13    2.89    0.93
   0  -6 -13    2.56    0.79
   0  -6 -13    2.97    0.80
   0  -6 -14  272.53    6.10
   0  -6 -14  278.23    6.64
   0  -6 -15  109.29    3.72
   0  -6 -15  114.21    4.07
   0   6  16   16.89    1.57
   0  -6 -16   16.98    1.47
   0  -6 -16   15.15    1.31
   0   6  17  314.87    5.83
   0  -6 -18   85.28    2.32
   0   6  18   87.68    2.60
   0   6  18   87.37    2.52
   0  -7  16   14.46    1.00
   0  -7  16   14.72    0.97
   0   7 -16   13.67    0.86
   0   7 -15    7.10    0.80
   0  -7  15    6.96    0.82
   0   7 -14  198.38    4.60
   0   7 -13  224.44    5.34
   0   7 -12   66.81    3.08
   0  -7  11   86.44    4.84
   0  -7  10   45.20    3.46
   0  -7   9  404.64   10.01
   0  -7   8  100.95    4.75
   0  -7   7  596.22   10.90
   0  -7   6  108.08    3.73
   0  -7   6  107.74    4.42
   0  -7   5 2140.34   18.62
   0  -7   5 2074.55   15.83
   0  -7   4 1475.74   14.61
   0  -7   4 1448.61   12.63
   0  -7   3   70.55    3.06
   0  -7   3   72.10    2.75
   0  -7   2  276.47    5.28
   0  -7   2  268.43    4.97
   0  -7   1  311.09    5.36
   0  -7   1  316.22    5.57
   0  -7   0   56.06    2.30
   0  -7   0   53.40    2.29
   0  -7  -1  396.32    6.09
   0  -7  -1  400.47    6.29
   0  -7  -2  796.22    9.02
   0  -7  -2  810.41    8.85
   0  -7  -3  531.20    7.68
   0  -7  -3  543.25    7.42
   0  -7  -4   16.58    1.45
   0  -7  -4   18.92    1.46
   0   7   4   15.96    1.38
   0  -7  -5  205.34    5.16
   0   7   5  202.12    4.96
   0   7   6  849.45   10.52
   0  -7  -6  837.79   10.93
   0   7   7  206.17    5.40
   0  -7  -8   95.21    3.68
   0   7   8   89.39    3.73
   0  -7  -9    9.19    1.22
   0   7   9   10.44    1.37
   0  -7 -10  352.66    8.71
   0   7  10  349.03    8.12
   0  -7 -11  993.08   15.03
   0   7  11  960.79   13.74
   0  -7 -12  272.24    8.07
   0   7  12  273.86    7.45
   0  -7 -13   92.19    3.93
   0  -7 -13   92.90    3.59
   0  -7 -14    7.30    1.12
   0  -7 -14    7.31    1.04
   0  -7 -15    0.19    0.35
   0  -7 -15    0.42    0.41
   0   7  16   64.37    2.83
   0  -7 -16   64.17    2.71
   0  -7 -16   63.14    2.49
   0   7  17   31.58    1.75
   0  -7 -17   32.62    1.69
   0  -7 -18    2.68    0.40
   0   7  18    2.61    0.45
   0   7  18    2.88    0.45
   0  -8  16  181.65    2.77
   0  -8  15  165.82    3.36
   0   8 -15  156.75    3.20
   0  -8  15  166.59    3.36
   0   8 -14    5.90    0.77
   0  -8  14    5.67    0.76
   0  -8  13   68.84    2.57
   0   8 -13   72.34    2.86
   0  -8  12   16.73    1.40
   0   8 -12   16.31    1.51
   0   8 -11  134.54    4.37
   0  -8  11  140.68    4.25
   0  -8  10 1024.62   16.52
   0   8 -10 1002.99   12.17
   0  -8   9  306.69    8.93
   0  -8   8   14.56    1.90
   0  -8   7    5.99    1.23
   0  -8   6  765.60   12.39
   0  -8   5  103.23    3.73
   0  -8   5  105.42    4.38
   0  -8   4   14.08    1.58
   0  -8   4   12.48    1.28
   0  -8   3    7.35    1.11
   0  -8   3    5.63    0.86
   0  -8   2  558.23    8.15
   0  -8   2  550.82    7.79
   0  -8   1 1001.79   10.81
   0  -8   1  969.26   10.36
   0  -8   0  407.03    6.71
   0  -8   0  411.57    6.93
   0  -8  -1  737.47    9.16
   0  -8  -1  742.72    9.34
   0  -8  -2  814.95    9.70
   0  -8  -2  831.70   10.05
   0  -8  -3  282.36    6.05
   0  -8  -3  285.28    5.79
   0  -8  -4   46.17    2.54
   0  -8  -4   46.04    2.43
   0  -8  -5    1.45    0.51
   0  -8  -5    1.40    0.55
   0  -8  -6  219.97    5.59
   0  -8  -6  208.64    5.83
   0   8   6  212.70    5.64
   0  -8  -7 1471.67   14.88
   0   8   7 1424.71   15.07
   0  -8  -8  383.11    7.82
   0   8   8  360.08    7.81
   0  -8  -9   14.35    1.56
   0   8   9   12.79    1.56
   0  -8 -10  107.00    4.29
   0  -8 -10   99.48    4.79
   0   8  10   99.04    4.38
   0  -8 -11  420.17   10.05
   0   8  11  417.12    9.12
   0  -8 -12   95.73    3.58
   0   8  12   93.06    4.33
   0  -8 -12   99.63    4.11
   0  -8 -12   97.76    4.88
   0  -8 -13   98.78    3.62
   0  -8 -13  106.09    4.14
   0  -8 -14    0.50    0.47
   0  -8 -14    0.75    0.42
   0  -8 -15    7.98    0.94
   0   8  15    9.74    1.17
   0  -8 -15    8.01    1.07
   0  -8 -15    8.51    0.93
   0  -8 -16   30.97    1.80
   0  -8 -16   29.04    1.57
   0   8  16   29.58    1.79
   0  -8 -17   81.15    2.45
   0   8  17   76.68    2.43
   0   9 -15   83.75    1.92
   0  -9  15   89.59    2.06
   0  -9  14   61.24    2.07
   0   9 -14   59.52    2.08
   0  -9  14   63.24    2.03
   0  -9  13   91.25    2.72
   0   9 -13   92.71    3.00
   0  -9  13   92.90    2.89
   0   9 -12    1.26    0.47
   0  -9  12    0.98    0.43
   0  -9  11   13.55    1.32
   0   9 -11   13.82    1.38
   0   9 -10    9.62    1.22
   0  -9  10    9.84    1.18
   0  -9   9   29.76    2.06
   0  -9   9   27.60    2.75
   0   9  -9   30.21    2.13
   0  -9   8    2.34    0.91
   0  -9   7  421.62   10.07
   0  -9   6   40.50    3.03
   0  -9   5    5.20    1.08
   0  -9   4  120.93    4.82
   0  -9   3  664.17   10.90
   0  -9   3  652.80    9.55
   0  -9   2    1.33    0.50
   0  -9   2    1.03    0.49
   0  -9   1  105.32    3.70
   0  -9   1  108.76    3.85
   0  -9   0    5.31    0.87
   0  -9   0    6.64    0.99
   0  -9  -1  164.14    4.69
   0  -9  -1  174.51    4.95
   0  -9  -2  775.56   10.61
   0  -9  -2  765.64   10.24
   0  -9  -3  280.06    6.47
   0  -9  -3  280.58    6.28
   0  -9  -4    4.90    0.92
   0  -9  -4    6.12    0.99
   0  -9  -5    0.15    0.45
   0  -9  -5    0.71    0.50
   0  -9  -6   40.66    2.74
   0  -9  -6   42.28    2.65
   0  -9  -7   34.84    2.47
   0  -9  -8    1.18    0.58
   0   9   9   62.16    3.49
   0  -9  -9   60.59    3.31
   0  -9 -10   14.64    1.94
   0   9  10   12.74    1.66
   0  -9 -10   17.88    1.85
   0  -9 -11    1.99    0.77
   0   9  11    3.72    0.97
   0  -9 -12  216.52    5.98
   0  -9 -12  216.02    5.19
   0  -9 -13  379.82    7.66
   0  -9 -13  369.19    6.57
   0  -9 -14  119.27    3.54
   0  -9 -14  121.49    4.10
   0  -9 -14  122.25    3.64
   0   9  15   98.59    3.27
   0  -9 -15   97.48    2.90
   0  -9 -15  102.17    3.45
   0  -9 -15   95.48    2.91
   0   9  16   13.57    1.08
   0  -9 -16   14.40    0.94
   0  -9 -16   13.96    1.14
   0   9  16   15.85    1.13
   0  -9 -17    3.59    0.50
   0   9  17    2.62    0.40
   0  10 -14   15.41    0.90
   0 -10  14   15.35    0.85
   0 -10  13   28.93    1.39
   0  10 -13   27.51    1.47
   0 -10  13   25.89    1.31
   0  10 -12  152.11    3.87
   0 -10  12  149.82    3.64
   0 -10  12  159.32    3.65
   0  10 -11   22.06    1.64
   0 -10  11   22.08    1.56
   0  10 -10   69.40    3.05
   0 -10  10   72.06    2.97
   0 -10   9  380.78    7.12
   0  10  -9  387.52    7.44
   0  10  -8  171.55    5.07
   0 -10   8  178.25    6.78
   0 -10   8  181.72    5.04
   0 -10   7   35.82    3.01
   0 -10   6  351.42    9.19
   0 -10   5    4.74    1.14
   0 -10   4  151.73    5.69
   0 -10   3  794.75   12.76
   0 -10   2    1.69    0.61
   0 -10   2    1.40    0.69
   0 -10   1   80.84    3.54
   0 -10   1   79.13    3.46
   0 -10   0  544.12    9.23
   0 -10   0  517.05    8.92
   0 -10  -1   12.91    1.43
   0 -10  -1   12.69    1.46
   0 -10  -2   29.29    2.17
   0 -10  -2   29.78    2.26
   0 -10  -3   15.61    1.65
   0 -10  -3   14.85    1.58
   0 -10  -4  135.35    4.93
   0 -10  -4  130.87    4.76
   0 -10  -5  266.41    7.12
   0 -10  -5  264.66    6.74
   0 -10  -6    4.09    0.94
   0 -10  -6    1.97    0.74
   0 -10  -7  449.69    9.21
   0 -10  -8   72.94    3.76
   0 -10  -9  901.98   13.44
   0 -10 -10  487.96    8.59
   0 -10 -10  484.51    9.70
   0 -10 -10  494.14   10.92
   0  10  10  493.22    8.93
   0 -10 -12    1.89    0.66
   0 -10 -13  107.67    3.92
   0 -10 -13  109.47    3.31
   0 -10 -14  258.38    5.02
   0 -10 -14  253.10    4.67
   0 -10 -14  254.74    5.58
   0 -10 -15   12.52    0.94
   0 -10 -15   14.01    1.05
   0 -10 -15   13.40    1.19
   0  10  16   19.01    1.11
   0 -10 -16   18.92    0.98
   0 -10 -16   19.86    1.21
   0  11 -13   80.58    2.08
   0  11 -12   99.21    2.79
   0 -11  12   96.68    2.59
   0 -11  11   37.23    1.85
   0  11 -11   37.42    1.94
   0  11 -10   20.55    1.56
   0 -11  10   20.75    1.52
   0 -11   9   54.03    2.58
   0  11  -9   54.62    2.69
   0  11  -8   54.34    2.80
   0 -11   8   51.54    2.64
   0  11  -7   12.34    1.40
   0 -11   7   13.16    1.39
   0 -11   6    6.94    1.35
   0 -11   6    6.39    1.02
   0  11  -6    9.53    1.24
   0 -11   5    4.71    1.14
   0 -11   4   59.91    3.75
   0 -11   3   25.23    2.42
   0 -11   2  204.45    6.71
   0 -11   1    2.59    0.85
   0 -11   0   73.29    3.58
   0 -11   0   69.55    3.46
   0 -11  -1  148.20    5.12
   0 -11  -1  164.23    5.44
   0 -11  -2  164.66    5.50
   0 -11  -2  151.82    5.24
   0 -11  -3  420.77    8.96
   0 -11  -3  413.51    8.68
   0 -11  -4  319.86    7.71
   0 -11  -4  326.90    8.04
   0 -11  -5    8.39    1.35
   0 -11  -5    9.67    1.43
   0 -11  -6  397.99    9.31
   0 -11  -6  407.08    9.11
   0 -11  -7    2.35    0.81
   0 -11  -8   11.70    1.58
   0 -11  -8   11.30    1.35
   0  11   8   10.96    1.38
   0 -11  -9   53.20    3.32
   0 -11  -9   53.52    2.86
   0  11   9   48.12    2.80
   0 -11 -10    1.73    0.65
   0  11  10    0.78    0.50
   0 -11 -11   87.21    3.66
   0 -11 -12    0.32    0.41
   0 -11 -13   72.59    3.00
   0 -11 -13   75.02    2.78
   0 -11 -14  102.87    2.93
   0 -11 -14  105.37    3.26
   0 -11 -15   19.78    1.13
   0  11  15   20.65    1.32
   0 -11 -15   20.64    1.28
   0 -11 -16    2.61    0.39
   0 -12  12    0.09    0.18
   0  12 -12    0.19    0.20
   0 -12  11   86.15    2.38
   0  12 -11   89.23    2.61
   0 -12  10    0.51    0.34
   0  12 -10    0.06    0.28
   0 -12   9  119.70    3.55
   0  12  -9  117.79    3.65
   0 -12   8    4.63    0.82
   0  12  -8    3.91    0.79
   0  12  -7    1.48    0.59
   0 -12   7    1.99    0.62
   0 -12   6  105.05    3.82
   0  12  -6  102.29    3.91
   0 -12   5  573.93    9.08
   0  12  -5  590.12    9.59
   0 -12   4   27.66    2.62
   0  12  -4   22.97    1.95
   0 -12   4   21.62    1.81
   0 -12   3 1094.87   12.64
   0  12  -3 1122.06   13.49
   0 -12   2  198.56    6.79
   0 -12   1  608.23   11.83
   0 -12   0   93.61    4.14
   0 -12   0  105.67    4.92
   0 -12  -1    1.58    0.61
   0 -12  -1    2.08    0.71
   0 -12  -2   91.38    4.25
   0 -12  -2   99.05    4.42
   0 -12  -3    0.49    0.49
   0 -12  -3    1.50    0.66
   0 -12  -4   23.88    2.27
   0 -12  -4   22.91    2.20
   0 -12  -5   38.58    2.92
   0 -12  -5   36.98    2.80
   0 -12  -6    1.40    0.63
   0 -12  -6    1.14    0.54
   0 -12  -7  205.67    6.58
   0  12   7  206.49    5.79
   0 -12  -7  213.62    5.66
   0 -12  -8   10.94    1.32
   0  12   8    8.22    1.20
   0 -12  -9  355.33    7.10
   0  12   9  337.71    7.14
   0 -12 -10   19.55    1.66
   0  12  10   19.40    1.67
   0 -12 -11  182.43    4.97
   0 -12 -12   58.10    2.42
   0 -12 -12   57.79    2.65
   0 -12 -13   18.83    1.40
   0 -12 -13   18.62    1.28
   0 -12 -14   90.31    2.45
   0 -12 -14   88.89    2.64
   0  12  15  141.93    2.86
   0 -12 -15  142.92    2.52
   0 -12 -15  142.85    2.77
   0  13 -11  160.62    2.77
   0  13 -10  101.54    2.69
   0  13  -9    3.44    0.60
   0 -13   9    2.96    0.50
   0 -13   8   13.32    1.09
   0  13  -8   13.72    1.23
   0  13  -7   16.84    1.46
   0 -13   7   16.70    1.40
   0  13  -6  254.21    5.77
   0 -13   6  250.46    5.56
   0 -13   5  132.10    4.16
   0  13  -5  137.03    4.43
   0  13  -4  535.18    8.97
   0  13  -3  302.75    6.90
   0  13  -2  368.52    7.72
   0  13  -1    0.28    0.39
   0 -13   0  184.65    4.63
   0  13   0  195.00    5.69
   0  13   1   74.86    3.57
   0 -13  -1   79.79    4.30
   0 -13  -2    0.28    0.46
   0  13   2    1.39    0.56
   0  13   3   18.44    1.79
   0 -13  -3   17.84    1.95
   0  13   4    1.41    0.60
   0 -13  -5   21.36    1.80
   0  13   5   22.80    1.96
   0 -13  -6  560.57    8.94
   0  13   6  527.65    9.13
   0 -13  -7    6.48    1.03
   0  13   7    4.57    0.89
   0  13   8  193.18    5.25
   0 -13  -8  202.58    5.26
   0  13   9  268.62    5.98
   0 -13  -9  272.90    5.91
   0 -13 -10  272.30    5.65
   0 -13 -10  277.95    5.28
   0  13  10  274.05    5.73
   0 -13 -11  109.11    3.50
   0 -13 -11  109.47    3.16
   0 -13 -12   40.04    1.96
   0 -13 -12   38.55    1.75
   0 -13 -13    7.88    0.73
   0 -13 -13    8.50    0.84
   0 -13 -14    0.31    0.21
   0 -13 -14    0.67    0.23
   0  13  14    0.53    0.26
   0  14  -9   24.12    1.22
   0  14  -8    3.41    0.56
   0  14  -7   93.65    2.98
   0  14  -6  227.02    4.96
   0  14  -5    5.56    0.90
   0  14  -4    0.30    0.40
   0  14  -3  474.61    8.16
   0  14  -2   37.86    2.38
   0  14  -1  331.53    7.01
   0  14   0  206.07    5.61
   0  14   1  362.97    7.51
   0  14   2   82.98    3.59
   0  14   3   13.30    1.47
   0 -14  -3   12.90    1.33
   0  14   4  162.66    4.96
   0 -14  -4  164.44    4.63
   0 -14  -5    9.23    1.15
   0  14   5    9.87    1.26
   0 -14  -6  391.48    7.08
   0  14   6  380.65    7.31
   0 -14  -7   38.04    2.18
   0  14   7   37.20    2.23
   0  14   8    5.15    0.85
   0 -14  -8    5.44    0.72
   0 -14  -8    5.64    0.89
   0 -14  -9    7.33    0.80
   0  14   9    7.20    0.92
   0 -14  -9    7.63    0.96
   0 -14 -10   19.02    1.20
   0 -14 -10   18.87    1.38
   0 -14 -11   15.70    1.17
   0 -14 -11   14.80    1.01
   0 -14 -11   14.20    0.99
   0 -14 -12   49.88    1.64
   0 -14 -12   52.68    1.87
   0  14  13   39.81    1.45
   0 -14 -13   38.97    1.32
   0 -14 -13   38.89    1.22
   0  15  -8    1.05    0.26
   0  15  -7    3.19    0.49
   0  15  -6  124.16    3.12
   0  15  -5   23.41    1.48
   0  15  -4  294.96    5.48
   0  15  -3  299.85    5.76
   0  15  -2  363.27    6.55
   0  15  -1    0.28    0.44
   0  15   0  117.81    3.89
   0  15   1   35.94    2.18
   0 -15  -1   35.03    1.86
   0 -15  -2  196.97    4.49
   0  15   2  191.80    5.00
   0 -15  -3  158.98    4.10
   0  15   3  165.40    4.64
   0  15   4    4.50    0.81
   0 -15  -4    4.26    0.74
   0 -15  -5    1.55    0.50
   0  15   5    1.27    0.50
   0  15   6   90.82    3.19
   0 -15  -6   91.11    3.07
   0  15   7    7.15    0.89
   0 -15  -7    6.80    0.87
   0 -15  -8  182.94    4.09
   0  15   8  180.60    4.06
   0 -15  -9   14.58    1.09
   0 -15 -10    1.26    0.36
   0 -15 -10    1.06    0.28
   0 -15 -10    0.95    0.30
   0  15  11   63.45    1.83
   0 -15 -11   61.86    1.76
   0  16  -6   12.76    0.74
   0  16  -5   41.66    1.54
   0  16  -4    2.54    0.46
   0  16  -3   48.11    1.95
   0  16  -2    2.02    0.46
   0  16  -1   10.08    0.99
   0  16   0    6.12    0.79
   0 -16  -1   45.17    1.75
   0  16   1   43.99    2.09
   0  16   2   96.23    3.09
   0 -16  -2   96.66    2.65
   0  16   3   49.70    2.20
   0 -16  -3   49.90    1.97
   0 -16  -4   80.35    2.51
   0  16   4   81.87    2.75
   0  16   5    3.85    0.63
   0 -16  -5    5.06    0.67
   0  16   6  221.73    4.17
   0 -16  -6  222.83    4.06
   0 -16  -7    1.28    0.35
   0  16   7    1.50    0.39
   0 -16  -8  304.55    3.99
   0 -16  -8  339.66    4.60
   0 -16  -9  197.78    3.07
   0  17  -2   51.81    1.57
   0  17  -1   41.64    1.50
   0  17   0   30.82    1.34
   0  17   1    3.39    0.49
   0  17   2    1.47    0.36
   0 -17  -3  288.85    3.47
   0 -17  -3  298.84    3.71
   0  17   4  248.83    3.65
   0 -17  -4  244.55    3.47
   0  17   5  158.50    2.75
   0 -17  -5  158.25    2.78
   0 -17  -6    0.16    0.16
   1 -16  -7    5.47    0.52
   1 -16  -6   14.39    0.90
   1 -16  -5  298.30    4.23
   1 -16  -4    1.29    0.36
   1 -16  -3   10.29    0.81
   1 -16  -2   54.32    1.73
  -1  16   2   54.35    1.72
  -1  16   1   27.79    1.27
  -1  16   0   14.82    0.93
  -1  16  -1    0.58    0.25
  -1  16  -2    8.06    0.67
  -1  16  -3   47.83    1.49
   1 -15  -9   91.30    2.16
   1 -15  -8   60.78    2.03
   1 -15  -7   80.40    2.54
   1 -15  -6   25.62    1.54
   1 -15  -5   57.51    2.35
   1 -15  -4   65.07    2.28
   1 -15  -4   60.27    2.43
  -1  15   3    9.31    0.94
   1 -15  -3    8.82    0.96
   1 -15  -2    8.63    0.93
  -1  15   2    8.71    0.92
   1 -15  -1    0.63    0.34
  -1  15   1    0.30    0.28
   1 -15   0  167.15    3.63
  -1  15   0  167.14    3.97
  -1  15  -1  350.60    5.73
   1 -15   1  363.19    5.29
   1 -15   2  298.82    4.72
  -1  15  -2  290.49    5.09
  -1  15  -3  109.65    3.04
   1 -15   3  108.46    2.74
  -1  15  -4   68.91    2.31
   1 -15   4   66.16    2.04
   1 -15   5   37.43    1.42
  -1  15  -5   37.22    1.59
  -1  15  -6   67.05    1.93
   1 -15   6   61.53    1.60
   1 -14 -11   21.14    0.99
   1 -14 -10   51.69    1.80
   1 -14 -10   48.33    1.58
   1 -14  -9   13.75    0.93
   1 -14  -9   15.38    1.16
   1 -14  -8   55.67    2.35
   1 -14  -7  100.08    3.34
   1 -14  -6  165.96    4.22
   1 -14  -5  565.51    7.89
   1 -14  -4  344.38    6.16
   1 -14  -3  302.64    5.68
   1 -14  -3  306.72    5.69
  -1  14   3  301.58    5.98
  -1  14   2  139.32    4.14
   1 -14  -2  148.17    4.06
  -1  14   1   15.04    1.40
   1 -14  -1   15.66    1.35
  -1  14   0    6.34    0.93
   1 -14   0    6.32    0.87
  -1  14  -1   12.08    1.25
   1 -14   1   13.34    1.25
   1 -14   2  224.28    4.95
  -1  14  -2  223.82    5.19
  -1  14  -3   43.57    2.27
   1 -14   3   45.10    2.19
  -1  14  -4   13.69    1.26
   1 -14   4   13.65    1.21
  -1  14  -5    1.86    0.53
   1 -14   5    4.66    0.69
  -1  14  -6   10.37    1.00
   1 -14   6   12.13    1.04
   1 -14   7    3.64    0.56
  -1  14  -7    1.84    0.45
  -1  14  -8   12.02    0.89
   1 -14   8   12.35    0.83
  -1  14  -9  196.80    2.97
   1 -13 -12    4.71    0.53
   1 -13 -12    3.91    0.49
   1 -13 -12    4.10    0.52
   1 -13 -11    9.92    0.85
   1 -13 -11    9.44    0.83
   1 -13 -10  152.21    3.66
   1 -13 -10  156.99    3.67
   1 -13 -10  149.10    3.47
   1 -13  -9  351.99    6.14
   1 -13  -9  358.08    5.92
   1 -13  -9  343.16    5.51
   1 -13  -8   93.39    2.97
   1 -13  -8   88.01    3.10
   1 -13  -7   11.73    1.27
   1 -13  -6  227.45    5.48
   1 -13  -5   29.02    2.00
   1 -13  -5   29.54    1.91
   1 -13  -4    3.53    0.75
   1 -13  -4    4.76    0.83
   1 -13  -3   96.14    3.54
  -1  13   3   95.52    3.66
   1 -13  -3   93.86    3.51
  -1  13   2   63.70    3.04
   1 -13  -2   63.82    2.94
  -1  13   1   53.95    2.82
   1 -13  -1   54.38    2.73
   1 -13   0  101.02    3.72
  -1  13   0   99.03    3.82
   1 -13   1   28.99    2.02
  -1  13  -1   28.02    2.05
  -1  13  -2  211.10    5.50
   1 -13   2  214.84    5.38
  -1  13  -3   13.03    1.39
   1 -13   3   14.75    1.46
  -1  13  -4    6.25    0.96
   1 -13   4    7.88    1.08
   1 -13   5   35.74    2.10
  -1  13  -5   34.40    2.11
   1 -13   6    4.29    0.78
  -1  13  -6    3.26    0.70
   1 -13   7   39.93    2.02
  -1  13  -7   40.86    2.11
   1 -13   8   75.93    2.58
  -1  13  -8   76.12    2.68
  -1  13  -9  154.05    3.46
   1 -13   9  152.90    3.31
  -1  13 -10   84.88    2.25
   1 -13  10   84.69    2.13
   1 -12 -13  136.25    2.89
   1 -12 -13  135.22    2.88
   1 -12 -12  269.91    4.72
   1 -12 -12  274.63    4.68
   1 -12 -11  186.64    4.20
   1 -12 -11  182.37    4.28
   1 -12 -10  118.09    3.53
   1 -12 -10  124.67    3.70
   1 -12 -10  120.09    3.73
   1 -12  -9   36.16    2.17
   1 -12  -9   36.70    2.07
   1 -12  -8   43.93    2.46
   1 -12  -8   44.63    2.56
   1 -12  -8   43.55    2.32
   1 -12  -7  214.37    5.07
   1 -12  -7  210.90    5.57
   1 -12  -6  133.88    4.26
   1 -12  -6  135.28    4.51
   1 -12  -5    3.97    0.83
   1 -12  -5    4.69    0.90
   1 -12  -4   75.36    3.29
   1 -12  -4   77.20    3.38
   1 -12  -4   74.55    4.13
   1 -12  -3   46.70    2.62
   1 -12  -3   45.28    2.60
   1 -12  -3   47.83    3.26
   1 -12  -2    2.01    0.74
   1 -12  -2    1.87    0.83
   1 -12  -2    2.08    0.65
  -1  12   2    1.84    0.65
   1 -12  -1 1264.65   17.12
   1 -12  -1 1260.49   13.72
  -1  12   1 1256.95   13.96
   1 -12  -1 1261.78   16.33
  -1  12   0  637.30    9.97
   1 -12   0  660.40   11.93
   1 -12   0  637.23    9.79
   1 -12   0  632.19   11.96
   1 -12   1  332.12    8.57
   1 -12   1  330.87    8.51
  -1  12  -1  327.66    7.13
   1 -12   1  333.86    7.11
  -1  12  -2  361.42    7.52
   1 -12   2  368.76    9.13
   1 -12   2  356.58    7.40
   1 -12   3  101.03    3.92
  -1  12  -3   99.28    3.91
  -1  12  -4  287.09    6.55
   1 -12   4  288.64    6.54
   1 -12   5    4.26    0.91
  -1  12  -5    2.28    0.69
  -1  12  -6   17.15    1.55
   1 -12   6   16.68    1.53
  -1  12  -7    0.88    0.45
   1 -12   7    1.16    0.52
  -1  12  -8   46.51    2.35
   1 -12   8   46.61    2.35
  -1  12  -9   14.37    1.26
   1 -12   9   14.35    1.23
   1 -12  10   20.43    1.34
  -1  12 -10   20.92    1.36
   1 -12  11   87.28    2.40
  -1  12 -11   87.39    2.45
  -1  12 -12   43.31    1.43
   1 -12  12   40.04    1.32
   1 -11 -14   12.61    0.90
   1 -11 -14   12.91    0.95
   1 -11 -13    1.18    0.44
   1 -11 -13    0.61    0.39
   1 -11 -12   15.59    1.33
   1 -11 -12   18.36    1.41
   1 -11 -11  173.77    4.49
   1 -11 -11  167.71    4.60
   1 -11 -10  146.50    4.30
   1 -11 -10  143.41    4.46
   1 -11 -10  145.58    4.31
   1 -11  -9   18.75    1.68
   1 -11  -9   15.92    1.49
   1 -11  -8   81.20    3.36
   1 -11  -8   80.02    3.53
   1 -11  -7    7.55    1.11
   1 -11  -7    9.31    1.53
   1 -11  -7    7.80    1.16
   1 -11  -7    9.49    1.19
   1 -11  -7    8.37    1.41
   1 -11  -6  121.30    4.36
   1 -11  -6  117.92    5.16
   1 -11  -6  124.21    4.10
   1 -11  -6  118.28    5.28
   1 -11  -6  125.56    4.27
   1 -11  -5   61.63    3.78
   1 -11  -5   64.51    3.83
   1 -11  -4   93.05    4.58
   1 -11  -4   83.71    4.32
   1 -11  -3   23.91    2.29
   1 -11  -3   25.33    2.37
   1 -11  -2  350.80    8.60
   1 -11  -2  344.50    8.41
   1 -11  -1  178.57    5.88
   1 -11  -1  195.19    6.34
   1 -11   0   64.96    3.50
   1 -11   0   58.45    3.64
   1 -11   0   61.81    3.62
   1 -11   1  655.66   11.92
   1 -11   1  670.53   11.90
   1 -11   2  131.20    5.42
   1 -11   2  136.35    5.39
   1 -11   3   14.59    1.87
  -1  11  -4   36.78    2.38
   1 -11   4   38.37    2.46
   1 -11   4   39.64    3.09
  -1  11  -5   14.06    1.50
   1 -11   5   13.66    1.88
  -1  11  -6   28.60    2.09
  -1  11  -7  111.49    3.99
  -1  11  -8   92.27    3.55
  -1  11  -9   43.61    2.37
  -1  11 -10  503.69    7.45
  -1  11 -11  245.24    4.76
  -1  11 -12   25.30    1.39
   1 -11  13    2.49    0.40
  -1  11 -13    2.88    0.43
  -1  10  15    1.21    0.31
   1 -10 -15    1.72    0.40
  -1  10  15    1.08    0.32
   1 -10 -14   32.41    1.43
   1 -10 -14   32.51    1.73
   1 -10 -14   31.82    1.59
   1 -10 -13   57.13    2.41
   1 -10 -13   59.12    2.58
   1 -10 -12   17.84    1.56
   1 -10 -12   19.21    1.55
   1 -10 -11  368.61    7.32
   1 -10 -11  376.10    7.09
   1 -10 -10  622.62    9.80
   1 -10 -10  636.97    9.54
   1 -10  -9   47.28    2.66
   1 -10  -9   43.87    2.68
   1 -10  -8  189.51    6.54
   1 -10  -8  197.88    6.80
   1 -10  -8  206.43    6.84
   1 -10  -8  209.69    5.80
   1 -10  -7   82.32    4.30
   1 -10  -7   80.18    4.32
   1 -10  -7   85.62    4.39
   1 -10  -6   18.91    2.17
   1 -10  -6   11.56    1.78
   1 -10  -5  269.70    7.75
   1 -10  -5  280.93    7.94
   1 -10  -4  185.21    6.29
   1 -10  -3   51.11    3.30
   1 -10  -2  122.96    4.98
   1 -10  -1   71.40    3.74
   1 -10  -1   76.65    3.81
   1 -10   0    5.01    1.05
   1 -10   0    2.75    0.85
   1 -10   1  844.26   13.12
   1 -10   1  836.23   11.82
   1 -10   1  848.84   12.85
   1 -10   2   44.79    3.05
   1 -10   2   45.28    3.03
   1 -10   3  336.71    8.11
   1 -10   3  330.72    8.37
   1 -10   4  502.77   10.63
   1 -10   5  589.79   11.82
   1 -10   6  368.82    9.53
   1 -10   7   42.65    2.55
   1 -10   7   43.80    3.36
  -1  10  -7   42.31    2.53
   1 -10   8   28.18    2.03
  -1  10  -8   28.43    2.05
  -1  10  -9   10.54    1.26
   1 -10   9   10.64    1.23
  -1  10 -10  202.14    5.08
   1 -10  10  197.05    4.77
  -1  10 -11   69.15    2.83
   1 -10  12    8.26    0.82
  -1  10 -12    8.71    0.95
   1 -10  13    0.05    0.21
  -1  10 -13    0.25    0.25
  -1  10 -14   19.93    1.04
  -1   9  16  237.28    3.52
   1  -9 -15  351.91    5.49
   1  -9 -15  343.70    4.76
   1  -9 -15  356.11    4.59
   1  -9 -14  174.42    4.38
   1  -9 -14  174.42    4.00
   1  -9 -13    8.87    1.15
   1  -9 -13    8.68    1.04
   1  -9 -12  127.73    4.11
   1  -9 -12  127.66    4.37
   1  -9 -11    4.77    1.02
   1  -9 -11    4.81    0.96
   1  -9 -10  139.95    4.84
   1  -9 -10  145.83    4.72
   1  -9  -9  108.61    5.12
   1  -9  -9  118.43    5.01
   1  -9  -8    3.54    0.97
   1  -9  -8    4.09    1.02
   1  -9  -8    4.93    1.07
   1  -9  -7  141.37    5.56
   1  -9  -7  153.19    5.70
   1  -9  -6   57.01    3.51
   1  -9  -5  619.25   11.35
   1  -9  -4  257.06    7.16
   1  -9  -3  140.79    5.16
   1  -9  -2   16.69    1.79
   1  -9  -1  156.03    5.27
   1  -9   0  406.68    8.22
   1  -9   0  389.79    8.17
   1  -9   1 1056.03   12.66
   1  -9   1 1103.76   13.85
   1  -9   2  720.53   11.47
   1  -9   2  730.15   11.48
   1  -9   3  139.10    5.18
   1  -9   3  142.35    5.05
   1  -9   4   12.67    1.65
   1  -9   5    5.83    1.26
   1  -9   6  115.47    5.26
   1  -9   7   39.31    3.17
  -1   9  -8    0.43    0.42
   1  -9   8    0.82    0.57
   1  -9   8    0.08    0.49
   1  -9   9   49.28    2.62
  -1   9  -9   49.14    2.72
   1  -9  10   73.73    3.01
   1  -9  10   69.62    2.99
  -1   9 -10   68.38    3.14
  -1   9 -11   39.11    2.28
   1  -9  11   38.34    2.10
   1  -9  11   37.43    2.06
   1  -9  12   64.08    2.61
  -1   9 -12   62.57    2.70
   1  -9  12   59.61    2.45
   1  -9  13  104.83    2.94
   1  -9  13  108.99    3.06
  -1   9 -13  111.04    3.27
   1  -9  14   47.13    1.75
  -1   9 -14   48.53    1.92
   1  -9  14   47.50    1.73
  -1   9 -15   41.31    1.44
  -1   8  16   49.63    1.95
   1  -8 -16   47.66    1.58
   1  -8 -15   77.58    2.46
   1  -8 -15   76.61    2.42
   1  -8 -15   78.08    2.88
   1  -8 -14    5.37    0.93
   1  -8 -14    5.39    0.83
   1  -8 -13   27.45    1.85
   1  -8 -13   26.82    1.99
   1  -8 -12    0.86    0.53
   1  -8 -12    0.67    0.53
   1  -8 -11  283.06    6.83
   1  -8 -11  296.42    6.67
   1  -8 -11  275.26    8.16
   1  -8 -10   17.87    2.09
   1  -8  -9    8.63    1.77
   1  -8  -9   11.80    1.88
   1  -8  -8    6.54    1.24
   1  -8  -8    3.49    0.99
   1  -8  -8    3.43    0.96
   1  -8  -7   38.89    3.00
   1  -8  -7   33.52    2.72
   1  -8  -6    2.03    0.83
   1  -8  -5 1072.58   14.21
   1  -8  -4  559.30   10.02
   1  -8  -3  396.22    8.16
   1  -8  -3  402.98    7.68
   1  -8  -2   98.63    4.03
   1  -8  -1    2.46    0.72
   1  -8   0   51.05    2.82
   1  -8   1   52.79    2.88
   1  -8   2    2.15    0.71
   1  -8   2    2.32    0.81
   1  -8   2    1.52    0.63
   1  -8   3  112.91    4.41
   1  -8   3  113.80    4.30
   1  -8   4  121.56    4.45
   1  -8   4  110.13    4.53
   1  -8   5   25.02    2.27
   1  -8   6  192.51    6.49
   1  -8   7   51.43    3.54
   1  -8   8  145.74    6.11
   1  -8   9   74.99    4.54
  -1   8 -10    0.59    0.50
   1  -8  10    0.45    0.56
   1  -8  10    0.90    0.49
   1  -8  10    0.77    0.51
   1  -8  11  124.34    4.06
  -1   8 -11  128.89    4.33
   1  -8  11  124.33    4.22
  -1   8 -12  248.35    5.71
   1  -8  12  244.89    5.43
   1  -8  12  244.37    5.64
   1  -8  13   88.98    3.18
   1  -8  13   89.10    3.07
  -1   8 -13   90.40    3.23
   1  -8  14    2.71    0.59
   1  -8  14    2.53    0.53
  -1   8 -14    3.52    0.64
   1  -8  15  211.34    3.70
  -1   8 -15  215.80    3.91
   1  -8  15  210.79    3.75
  -1   8 -16  138.55    2.42
   1  -7 -17    1.37    0.28
  -1   7  17    1.07    0.33
   1  -7 -16    1.90    0.46
   1  -7 -16    0.99    0.36
   1  -7 -16    2.23    0.62
   1  -7 -15   81.25    3.11
   1  -7 -15   84.62    2.81
   1  -7 -14  841.29   10.78
   1  -7 -14  845.75    9.53
   1  -7 -13  129.60    4.09
   1  -7 -13  125.10    3.97
   1  -7 -13  125.41    4.40
   1  -7 -12   12.43    1.47
   1  -7 -12   13.30    1.44
   1  -7 -11    5.55    1.04
   1  -7 -11    5.23    1.19
   1  -7 -10  435.77   10.06
   1  -7  -9  929.17   14.24
   1  -7  -8 1326.40   15.54
   1  -7  -8 1206.38   15.55
   1  -7  -7  104.26    4.39
   1  -7  -6   21.49    2.03
   1  -7  -5    6.63    1.19
   1  -7  -4   67.39    3.33
   1  -7  -3  174.08    4.71
   1  -7  -3  171.80    5.07
   1  -7  -2   25.94    1.78
   1  -7  -2   31.11    2.16
   1  -7  -1  214.27    5.47
   1  -7   0  163.11    4.75
   1  -7   1  111.77    3.85
   1  -7   2  432.26    7.72
   1  -7   2  439.60    7.98
   1  -7   2  431.95    7.10
   1  -7   3   61.22    3.03
   1  -7   3   60.35    2.95
   1  -7   4  291.95    6.54
   1  -7   4  287.19    6.85
   1  -7   5   10.58    1.43
   1  -7   6    2.64    0.82
   1  -7   7  492.56   10.42
   1  -7   8  528.32   11.28
   1  -7   9  372.70    9.89
   1  -7  10  143.35    6.31
   1  -7  11    1.48    0.77
   1  -7  12    2.12    0.81
   1  -7  13   85.30    3.27
  -1   7 -13   86.76    3.38
   1  -7  14   14.29    1.26
   1  -7  14   14.36    1.33
  -1   7 -14   14.70    1.32
  -1   7 -15  158.86    3.74
   1  -7  15  152.54    3.75
   1  -7  15  151.96    3.58
   1  -7  16  178.18    3.26
   1  -7  16  186.96    3.45
  -1   7 -16  181.25    3.36
   1  -6 -17   85.64    2.16
   1  -6 -17   85.23    2.20
   1  -6 -16   79.02    2.59
   1  -6 -16   79.57    2.56
   1  -6 -15    9.20    1.03
   1  -6 -15   10.41    1.20
   1  -6 -14  300.15    6.63
   1  -6 -13  217.71    5.91
   1  -6 -13  214.69    5.43
   1  -6 -13  221.37    5.32
   1  -6 -12   14.83    1.55
   1  -6 -12   12.96    1.53
   1  -6 -12   14.35    1.51
   1  -6 -12   13.11    1.68
   1  -6 -11   40.84    3.12
   1  -6 -11   39.51    2.82
   1  -6 -10  301.11    7.42
   1  -6 -10  280.02    7.87
   1  -6  -9  136.29    4.73
   1  -6  -9  138.82    5.38
   1  -6  -8   10.48    1.47
   1  -6  -8   12.97    1.50
   1  -6  -8    9.09    1.20
   1  -6  -7   17.68    1.84
   1  -6  -7   14.80    1.41
   1  -6  -7   17.21    1.86
   1  -6  -6   83.99    3.70
   1  -6  -6   75.72    2.93
   1  -6  -5   22.93    1.91
   1  -6  -5   19.81    1.41
   1  -6  -4  335.92    6.91
   1  -6  -3  649.82    9.39
   1  -6  -3  631.75    8.22
   1  -6  -2  627.97    8.98
   1  -6  -2  608.72    7.65
   1  -6  -1  268.24    4.88
   1  -6  -1  281.63    5.91
   1  -6   0   35.91    2.08
   1  -6   1   66.92    2.80
   1  -6   2 2146.74   14.71
   1  -6   2 2137.36   15.89
   1  -6   3    5.58    0.90
   1  -6   3    5.48    0.86
   1  -6   4  460.08    7.63
   1  -6   4  462.07    8.08
   1  -6   5  677.09   10.33
   1  -6   5  686.93    9.46
   1  -6   6   73.86    3.62
   1  -6   7  147.03    5.40
   1  -6   8   41.76    3.08
   1  -6   9   10.55    1.71
   1  -6  10  172.19    6.78
   1  -6  11   91.01    5.08
   1  -6  12    6.09    1.06
   1  -6  13  220.38    5.77
   1  -6  13  235.13    5.71
   1  -6  14   94.43    3.43
   1  -6  14   98.15    3.62
   1  -6  15   81.09    2.88
  -1   6 -15   90.04    3.11
   1  -6  15   81.78    3.06
   1  -6  16   46.41    1.90
  -1   6 -16   50.35    2.02
   1  -6  16   46.68    2.01
   1  -6  17  282.99    3.71
   1  -6  17  285.37    3.95
  -1   6 -17  290.41    3.81
  -1   5  18   50.17    1.53
  -1   5  18   50.73    1.62
   1  -5 -17   93.49    2.57
  -1   5  17   96.76    2.91
   1  -5 -17   92.97    2.47
   1  -5 -16   64.71    2.55
   1  -5 -16   66.47    2.47
   1  -5 -15    5.79    0.93
   1  -5 -15    5.95    1.06
   1  -5 -14   15.00    1.57
   1  -5 -14   13.06    1.33
   1  -5 -13  120.85    4.47
   1  -5 -13  113.42    4.07
   1  -5 -12  269.12    7.48
   1  -5 -11  487.12   10.54
   1  -5 -11  492.03    9.86
   1  -5 -10  300.24    7.32
   1  -5 -10  288.60    7.79
   1  -5  -9  111.67    4.67
   1  -5  -9  123.26    4.48
   1  -5  -8 1664.43   15.41
   1  -5  -8 1652.30   16.77
   1  -5  -7   13.90    1.39
   1  -5  -7   12.74    1.45
   1  -5  -7   11.93    1.23
   1  -5  -6  358.74    6.23
   1  -5  -6  371.95    7.29
  -1   5   5 1308.50   10.86
   1  -5  -5 1288.45   13.24
   1  -5  -4  161.24    4.55
   1  -5  -4  152.62    3.56
  -1   5   4  159.08    3.67
   1  -5  -3 1298.21    9.74
   1  -5  -3 1296.54   10.83
   1  -5  -2 1826.41   10.97
   1  -5  -2 1818.83   12.01
   1  -5  -1  625.10    8.11
   1  -5  -1  634.27   10.33
   1  -5   0  333.42    5.91
   1  -5   0    0.62    0.33
   1  -5   1    8.71    0.99
   1  -5   2    1.29    0.51
   1  -5   2    1.59    0.52
   1  -5   2    0.30    0.52
   1  -5   3   15.85    1.37
   1  -5   3   19.45    1.27
   1  -5   3   15.43    1.32
   1  -5   4    1.74    0.56
   1  -5   4    3.89    0.69
   1  -5   5   36.70    2.06
   1  -5   5   36.52    2.26
   1  -5   6   67.81    3.28
   1  -5   7  137.65    4.97
   1  -5   8   49.28    3.19
   1  -5   9  134.26    5.58
   1  -5  10  571.46   12.03
   1  -5  11  773.28   14.55
   1  -5  12   10.52    1.81
   1  -5  12   11.69    1.43
   1  -5  13  285.80    6.72
   1  -5  13  302.73    6.74
   1  -5  14   87.22    3.45
   1  -5  14   92.60    3.67
   1  -5  15  115.25    3.79
   1  -5  15  111.41    3.58
  -1   5 -16  132.08    3.54
   1  -5  16  123.33    3.36
   1  -5  16  127.34    3.62
   1  -5  17    0.92    0.38
   1  -5  17    0.51    0.31
  -1   4  18    9.64    0.75
   1  -4 -18    9.81    0.75
  -1   4  18    8.17    0.74
   1  -4 -17  258.25    4.34
  -1   4  17  270.71    5.01
   1  -4 -17  258.94    4.55
   1  -4 -16   29.64    1.80
   1  -4 -16   30.50    1.75
   1  -4 -15   65.31    3.10
   1  -4 -15   63.76    2.78
   1  -4 -14   86.60    3.40
   1  -4 -14   87.36    3.75
   1  -4 -13    4.13    0.99
   1  -4 -13    5.73    1.23
   1  -4 -12  186.38    6.23
   1  -4 -11  552.09   10.44
   1  -4 -10  160.44    5.69
   1  -4 -10  169.73    5.58
   1  -4  -9   25.05    2.05
   1  -4  -9   23.58    2.12
   1  -4  -8   19.31    1.82
   1  -4  -8   19.88    1.74
   1  -4  -7    8.34    1.24
   1  -4  -7    8.23    1.08
   1  -4  -7    6.78    1.02
   1  -4  -6  351.79    6.58
   1  -4  -6  343.19    6.03
   1  -4  -6  346.47    6.79
   1  -4  -5  552.78    6.99
   1  -4  -5  540.62    8.29
  -1   4   5  554.92    6.54
  -1   4   4   33.45    1.54
   1  -4  -4   34.30    2.02
   1  -4  -4   38.06    1.72
  -1   4   3   20.22    1.14
   1  -4  -3   20.98    1.51
   1  -4  -3   17.39    1.10
   1  -4  -2   97.59    2.48
   1  -4  -2  101.61    3.15
   1  -4  -2   89.76    3.25
   1  -4  -2   99.22    2.58
   1  -4  -2   97.60    3.94
   1  -4  -1   18.72    1.30
   1  -4  -1   16.65    1.62
  -1   4   1   18.00    1.46
   1  -4  -1   19.21    1.10
  -1   4   0  123.23    3.96
  -1   4   0  125.53    2.72
   1  -4   0  115.02    3.12
   1  -4   0  116.25    3.91
   1  -4   1  360.70    5.40
   1  -4   1  367.86    7.21
   1  -4   2   19.80    1.28
   1  -4   2   21.21    1.17
   1  -4   2   20.19    1.37
   1  -4   2   21.86    1.65
   1  -4   2   22.35    1.27
   1  -4   3  171.85    3.39
   1  -4   3  186.39    3.50
   1  -4   3  176.20    3.98
   1  -4   3  176.22    3.99
   1  -4   4 5511.18   22.94
   1  -4   4 5469.80   23.74
   1  -4   5  599.89    7.73
   1  -4   5  608.78    6.76
   1  -4   6 1499.60   14.41
   1  -4   7 1076.61   13.23
   1  -4   8  201.15    6.18
   1  -4   9   40.07    2.95
   1  -4  10  210.76    7.11
   1  -4  11  135.75    5.99
   1  -4  12   75.83    4.64
   1  -4  13   86.88    5.01
   1  -4  13   84.03    3.71
   1  -4  14   37.19    2.42
   1  -4  14   37.90    2.36
   1  -4  15  112.76    3.96
   1  -4  15  113.16    3.79
   1  -4  16   53.80    2.50
   1  -4  16   52.87    2.35
   1  -4  17   57.53    2.25
   1  -4  17   55.69    2.05
   1  -4  17   61.38    2.30
   1  -4  18   26.85    1.21
  -1   4 -18   27.60    1.16
  -1   3  18   65.62    1.93
   1  -3 -18   66.76    1.93
  -1   3  18   65.48    1.90
  -1   3  17    1.82    0.49
   1  -3 -17    1.47    0.45
  -1   3  17    1.58    0.46
   1  -3 -16   28.22    1.80
   1  -3 -16   28.07    1.73
   1  -3 -15  304.67    6.13
   1  -3 -14  199.72    5.70
   1  -3 -14  200.39    5.23
   1  -3 -13   87.22    3.82
   1  -3 -13   84.16    3.51
   1  -3 -13   89.87    4.41
   1  -3 -13   87.64    3.52
   1  -3 -12  785.69   12.94
   1  -3 -11   16.67    1.96
   1  -3 -10   41.93    2.80
   1  -3  -9  225.35    6.13
   1  -3  -9  203.28    6.02
   1  -3  -8    1.75    0.70
   1  -3  -8    1.08    0.59
   1  -3  -7   51.97    2.60
   1  -3  -7   52.78    2.60
   1  -3  -6  233.50    4.41
   1  -3  -6  228.01    4.92
   1  -3  -6  216.72    4.90
   1  -3  -5   14.60    1.20
   1  -3  -5   14.05    1.14
   1  -3  -5   13.14    1.17
   1  -3  -5   15.16    1.14
  -1   3   5   13.87    0.99
   1  -3  -4 1633.31   10.92
   1  -3  -4 1573.07   12.03
   1  -3  -3  350.40    4.82
   1  -3  -3  350.33    4.75
   1  -3  -3  364.11    4.61
   1  -3  -2  737.08    9.97
   1  -3  -2  736.15    7.37
   1  -3  -1  861.69    8.47
   1  -3  -1  853.03    7.76
   1  -3  -1  854.93   10.46
   1  -3  -1  910.11   11.29
  -1   3   1  901.95    8.45
  -1   3   0   66.17    2.03
   1  -3   0   63.60    2.80
   1  -3   0   61.39    2.80
   1  -3   0   61.77    2.06
   1  -3   1 7570.22   28.27
   1  -3   1 7638.91   19.07
   1  -3   2  149.36    3.73
   1  -3   2  158.04    2.89
   1  -3   2  151.13    3.33
  -1   3  -2  157.83    4.20
   1  -3   3  298.36    4.78
   1  -3   3  304.07    4.84
   1  -3   3  313.65    4.21
   1  -3   3  296.30    4.72
  -1   3  -3  306.71    6.27
   1  -3   4  180.35    4.03
   1  -3   4  187.58    3.95
   1  -3   4  186.13    3.41
   1  -3   5   80.36    2.31
   1  -3   5   82.46    3.00
   1  -3   6   12.65    1.30
   1  -3   6   11.97    0.93
   1  -3   7   83.48    3.54
   1  -3   7   87.30    2.57
   1  -3   8  166.81    5.39
   1  -3   9   32.09    2.57
   1  -3  10   53.61    3.49
   1  -3  11   15.35    2.03
   1  -3  12   39.35    3.30
   1  -3  13    8.08    1.60
   1  -3  13    8.07    1.21
   1  -3  14   35.99    2.45
   1  -3  14   34.14    2.31
   1  -3  15  150.28    4.52
   1  -3  15  148.40    4.71
   1  -3  16   40.52    2.29
   1  -3  16   39.12    2.11
   1  -3  17   51.70    2.28
   1  -3  17   52.05    2.09
   1  -3  18   60.69    1.99
  -1   3 -18   63.88    1.98
   1  -2 -18   43.61    1.61
  -1   2  18   43.19    1.55
  -1   2  18   40.09    1.47
   1  -2 -17    2.82    0.63
   1  -2 -17    2.28    0.59
  -1   2  17    1.89    0.56
  -1   2  17    1.47    0.50
   1  -2 -16   54.96    2.44
   1  -2 -16   53.34    2.49
   1  -2 -15   21.06    1.69
   1  -2 -14   36.11    2.30
   1  -2 -14   35.98    2.48
   1  -2 -13    1.14    0.64
   1  -2 -13    1.56    0.61
   1  -2 -12   11.48    1.64
   1  -2 -11  220.34    6.72
   1  -2 -10  117.84    4.66
   1  -2  -9  241.65    6.41
   1  -2  -8   69.02    3.20
   1  -2  -8   78.05    3.44
   1  -2  -7   27.08    1.94
   1  -2  -7   27.61    2.01
   1  -2  -6  302.60    5.78
   1  -2  -6  284.01    5.45
   1  -2  -5  453.11    6.37
   1  -2  -5  443.29    5.38
  -1   2   5  438.91    8.02
   1  -2  -5  451.81    6.27
   1  -2  -4  493.94    8.35
  -1   2   4  496.01    8.10
   1  -2  -4  511.78    6.12
   1  -2  -4  513.46    5.64
   1  -2  -4  514.45    6.16
  -1   2   3  764.57    9.48
   1  -2  -3  767.11    7.53
   1  -2  -3  747.36    9.77
   1  -2  -3  694.85    4.22
   1  -2  -3  790.75    6.87
   1  -2  -3  724.73    4.10
   1  -2  -3  800.53    6.91
   1  -2  -2  774.85    6.99
   1  -2  -2  778.27    9.58
  -1   2   1   18.85    1.00
   1  -2  -1   17.79    1.41
   1  -2  -1   20.84    1.62
   1  -2   0  698.69    8.54
   1  -2   0  705.86    8.14
   1  -2   1 2124.54   13.52
  -1   2  -1 2281.41   12.99
  -1   2  -2   85.70    3.09
   1  -2   2   42.53    1.82
   1  -2   3 1007.76    7.10
  -1   2  -3 1034.21   10.62
   1  -2   4  121.12    3.07
  -1   2  -4  124.30    4.05
   1  -2   4  114.67    2.54
   1  -2   5   20.85    1.13
   1  -2   5   20.41    1.42
   1  -2   6  500.36    7.53
   1  -2   6  498.39    5.68
   1  -2   7  497.79    5.91
   1  -2   7  492.31    8.17
   1  -2   8  194.46    5.58
   1  -2   9  115.26    4.63
   1  -2  10    0.51    0.61
   1  -2  11  791.36   13.87
   1  -2  12 1205.65   17.84
   1  -2  13  827.67   15.29
   1  -2  14   19.67    2.42
   1  -2  14   23.50    1.93
   1  -2  14   22.20    1.97
   1  -2  15   10.92    1.39
   1  -2  15    6.83    1.12
   1  -2  16    1.21    0.58
   1  -2  16    0.33    0.36
   1  -2  17    2.18    0.53
   1  -2  17    2.73    0.63
   1  -2  18    8.21    0.82
   1  -2  18    8.58    0.86
  -1   1  18   22.52    1.08
   1  -1 -18   23.55    1.19
   1  -1 -17    0.63    0.35
  -1   1  17    0.28    0.33
   1  -1 -17    0.42    0.33
  -1   1  17    0.34    0.32
   1  -1 -16   51.28    2.45
   1  -1 -16   53.32    2.43
  -1   1  16   52.29    2.52
  -1   1  16   54.42    2.53
   1  -1 -15  188.73    4.91
   1  -1 -15  185.39    5.00
   1  -1 -14  304.66    6.53
   1  -1 -13    7.58    1.09
   1  -1 -13    7.76    1.37
   1  -1 -13    8.15    1.26
   1  -1 -12  101.95    4.71
   1  -1 -11   40.43    2.91
   1  -1 -10  281.92    7.29
   1  -1  -9  208.55    5.98
   1  -1  -8 1720.76   16.22
   1  -1  -7  370.36    7.19
   1  -1  -6   15.11    1.39
   1  -1  -6   15.44    1.38
   1  -1  -5   11.27    1.22
   1  -1  -5   10.99    1.33
   1  -1  -4  161.50    4.47
   1  -1  -4  172.18    3.50
   1  -1  -4  167.40    3.52
  -1   1   3  834.76    9.91
   1  -1  -3  817.10    9.46
   1  -1  -2  195.96    3.79
  -1   1   2  206.21    4.65
   1  -1  -2  199.09    4.44
   1  -1  -1   17.72    0.67
  -1   1   1   18.37    1.32
   1  -1  -1   17.61    1.11
   1  -1   0  128.56    2.42
  -1   1   0  128.99    2.93
  -1   1   0  132.94    3.07
   1  -1   0  121.31    3.15
  -1   1   0  130.52    2.32
   1  -1   1  722.84    7.02
   1  -1   1  706.71    7.77
  -1   1  -2   13.18    0.88
   1  -1   2   18.28    1.37
   1  -1   3 4594.39   22.75
  -1   1  -3 4668.69   14.60
   1  -1   4    1.18    0.48
  -1   1  -4    1.46    0.27
   1  -1   5   35.57    1.76
   1  -1   5   34.73    1.44
   1  -1   6   16.86    1.37
   1  -1   6   15.94    1.01
   1  -1   7  167.80    4.62
   1  -1   7  171.61    3.40
   1  -1   8  141.31    4.59
   1  -1   9  142.77    4.99
   1  -1  10 1137.24   15.17
   1  -1  11    2.34    0.82
   1  -1  12   69.70    4.24
   1  -1  13   36.07    3.20
   1  -1  14    1.85    0.78
   1  -1  14    0.66    0.57
   1  -1  14    0.39    0.60
   1  -1  15   30.29    2.23
   1  -1  15   32.63    2.13
   1  -1  15   31.94    2.21
   1  -1  16    2.87    0.76
   1  -1  16    2.62    0.66
   1  -1  16    3.18    0.80
   1  -1  17    6.32    0.93
   1  -1  18   80.20    2.65
   1  -1  18   77.53    2.44
   1  -1  19   21.69    1.07
   1   0 -18  219.77    3.49
  -1   0  17    8.47    0.86
   1   0 -17    8.71    0.90
   1   0 -16   66.61    2.70
  -1   0  16   70.73    2.86
   1   0 -16   66.84    2.77
   1   0 -15  370.09    7.03
   1   0 -15  377.23    6.96
   1   0 -14  125.98    4.33
   1   0 -14  128.21    4.23
   1   0 -13  534.64    8.75
   1   0 -13  501.10   10.35
   1   0 -12  119.72    5.06
   1   0 -11  104.44    4.67
   1   0 -10  114.58    4.70
   1   0  -9  215.80    6.15
   1   0  -8  591.64    9.81
   1   0  -7  292.82    6.53
   1   0  -6   14.88    1.38
   1   0  -5    9.86    1.04
   1   0  -4 1053.13    8.90
   1   0  -4  995.54    5.84
  -1   0   3   56.29    2.31
   1   0  -2 1363.46   10.95
  -1   0   2 1417.91   10.80
   1   0  -1   10.87    0.92
  -1   0   1   10.34    0.92
   1   0   0 1950.71    8.86
  -1   0   0 1912.93   12.47
  -1   0   0 1912.30   11.67
  -1   0   0 1982.09    8.71
  -1   0   0 1948.21   11.76
   1   0   1 3338.62   14.41
  -1   0  -1 3359.75   15.25
  -1   0  -1 3373.22   16.28
   1   0   2  359.77    5.45
   1   0   2  338.81    4.88
   1   0   3  346.06    5.15
   1   0   3  360.35    6.21
   1   0   4  247.78    5.70
   1   0   5  433.28    4.85
   1   0   5  425.00    8.28
   1   0   5  410.29    5.81
   1   0   6 1170.47   10.76
   1   0   6 1126.26    8.29
   1   0   7   61.14    2.01
   1   0   7   60.08    2.68
   1   0   8   28.85    2.03
   1   0   9  161.94    5.21
   1   0  10   40.13    2.81
   1   0  11   20.42    2.15
   1   0  12  427.27   10.30
   1   0  13  770.18   14.45
   1   0  14  450.16    8.70
   1   0  14  449.46    8.76
   1   0  15  607.37    9.92
   1   0  15  599.24    9.82
   1   0  16   65.95    3.13
   1   0  16   65.90    3.08
   1   0  17    3.38    0.72
   1   0  17    3.15    0.67
   1   0  18   34.03    1.61
   1   0  18   34.98    1.82
   1   0  18   34.18    1.65
   1   0  19  262.01    3.92
   1   1 -18  125.55    2.50
  -1  -1  17    6.82    0.74
   1   1 -17    6.90    0.80
   1   1 -16    2.42    0.60
  -1  -1  16    2.65    0.62
  -1  -1  15   11.95    1.31
   1   1 -15   11.84    1.28
   1   1 -15   11.70    1.28
   1   1 -14  320.71    6.69
   1   1 -14  306.90    6.66
   1   1 -13   25.72    2.08
   1   1 -13   22.77    2.19
   1   1 -12  255.54    7.16
   1   1 -11  442.60    9.25
   1   1 -10   52.05    3.07
   1   1  -9    1.75    0.68
   1   1  -8  465.81    8.58
   1   1  -7 1278.51   13.54
   1   1  -6  226.57    5.30
   1   1  -5    6.05    0.96
   1   1  -4 1801.08   11.66
  -1  -1   4 1821.96   13.51
   1   1  -3 4950.65   16.28
  -1  -1   3 5044.09   21.29
  -1  -1   2 8473.29   16.78
  -1  -1   2 8293.35   26.76
  -1  -1   1  696.96    5.20
   1   1  -1  681.47    7.63
  -1  -1   0  315.77    4.91
  -1  -1  -1   80.46    2.36
  -1  -1  -1   81.14    2.31
  -1  -1  -1   87.57    2.67
  -1  -1  -2   97.25    2.33
  -1  -1  -2   97.46    2.93
  -1  -1  -2   95.02    2.82
   1   1   3  639.45    8.13
   1   1   3  617.02    5.81
   1   1   4  300.95    3.99
  -1  -1  -4  316.31    6.25
   1   1   4  317.66    6.33
   1   1   5  406.00    5.70
   1   1   5  401.69    4.79
   1   1   5  406.33    4.77
   1   1   5  413.71    8.00
  -1  -1  -6  396.69    4.94
   1   1   6  397.50    6.23
  -1  -1  -7    5.99    0.71
   1   1   7    4.22    0.75
   1   1   8  358.98    7.05
  -1  -1  -8  364.75    5.75
   1   1   9 2273.35   19.31
   1   1  10 1532.44   17.00
   1   1  11   13.09    1.76
   1   1  12  351.84    9.20
   1   1  13   29.37    2.81
   1   1  14   20.28    2.03
  -1  -1 -14   23.50    1.88
   1   1  14   20.91    2.42
   1   1  15    5.13    1.01
  -1  -1 -15    5.76    0.98
   1   1  15    4.92    1.07
   1   1  16  105.93    4.04
   1   1  16  109.43    4.06
   1   1  17   54.46    2.63
   1   1  17   52.70    2.59
   1   1  18   10.76    1.05
   1   1  18    9.81    0.98
  -1  -1 -18   10.58    0.88
   1   1  19    5.99    0.66
   1   1  19    4.55    0.52
   1   2 -18   29.80    1.09
   1   2 -17   81.38    2.44
   1   2 -16  210.11    4.62
   1   2 -15  180.64    4.76
   1   2 -15  182.53    4.70
   1   2 -14   11.99    1.32
   1   2 -14    4.86    0.93
   1   2 -13  147.66    4.58
  -1  -2  13  138.17    5.41
   1   2 -13  144.25    4.60
   1   2 -12  184.11    5.87
   1   2 -11 1298.02   15.18
   1   2 -10  257.04    6.54
   1   2  -9   78.09    3.55
   1   2  -8   49.64    2.67
   1   2  -7  275.18    5.94
  -1  -2   6  198.66    4.26
   1   2  -6  197.14    4.68
   1   2  -5 1461.19   11.35
  -1  -2   5 1434.97   10.35
   1   2  -4  783.58    7.38
  -1  -2   4  787.10    8.82
  -1  -2   3 2121.98   12.13
   1   2  -3 2082.41   14.37
  -1  -2   2 3306.70   14.22
  -1  -2   1 2250.84   12.21
   1   2   0 1322.15   10.83
   1   2   1  513.85    6.75
  -1  -2  -1  518.97    6.60
  -1  -2  -2  170.65    3.96
  -1  -2  -2  157.78    3.88
  -1  -2  -3    1.03    0.41
   1   2   4  400.71    4.68
  -1  -2  -4  405.31    7.41
  -1  -2  -5  305.94    6.90
   1   2   5  310.52    5.06
   1   2   5  302.54    4.22
   1   2   6 1646.38   12.84
   1   2   6 1648.12   10.70
   1   2   7  423.56    7.08
  -1  -2  -7  435.04    6.01
   1   2   8 1809.89   15.90
  -1  -2  -8 1810.79   13.46
   1   2   9    4.10    0.89
  -1  -2  -9   19.94    1.67
   1   2  10    6.76    1.18
  -1  -2 -10    5.70    1.00
   1   2  11    5.59    1.16
   1   2  12   61.58    3.80
   1   2  13   43.28    3.33
  -1  -2 -14   38.22    2.30
   1   2  14   40.12    3.23
   1   2  14   40.45    2.76
  -1  -2 -15   67.26    3.02
   1   2  15   66.69    3.47
   1   2  16    2.18    0.79
   1   2  16    2.16    0.73
  -1  -2 -16    3.72    0.82
   1   2  17  126.49    4.00
   1   2  17  115.59    3.95
  -1  -2 -18    5.46    0.68
   1   2  18    6.18    0.82
   1   2  18    5.39    0.78
   1   2  19   60.38    1.98
  -1  -2 -19   57.20    1.55
   1   2  19   61.67    1.94
   1   3 -17  150.29    3.05
   1   3 -16   80.66    2.72
   1   3 -15    9.40    1.08
   1   3 -14  625.61    9.13
   1   3 -13  338.18    6.89
   1   3 -13  330.20    6.90
  -1  -3  12  232.55    6.93
  -1  -3  11  173.83    5.84
  -1  -3  10  165.27    5.48
   1   3  -9  168.94    4.87
   1   3  -8  349.69    6.69
  -1  -3   7   19.43    1.56
   1   3  -7   20.25    1.54
  -1  -3   6  784.49    8.98
   1   3  -6  814.70    9.00
   1   3  -5 1630.54   11.36
  -1  -3   5 1661.46   11.79
  -1  -3   4  251.16    4.14
   1   3  -4  234.51    3.85
  -1  -3   3 1108.98    8.86
  -1  -3   3 1097.18   10.43
   1   3  -3 1105.91   12.41
  -1  -3   2  842.82    7.19
  -1  -3   2  814.03    8.55
  -1  -3   1 9999.00   30.51
  -1  -3   0 7101.21   26.30
   1   3   0 7159.28   26.96
   1   3   1 1358.00   11.60
  -1  -3  -1 1385.44   11.01
  -1  -3  -2  712.80    8.15
  -1  -3  -3   80.48    3.23
  -1  -3  -3   85.11    2.97
  -1  -3  -4   27.99    2.10
   1   3   4   24.07    1.22
  -1  -3  -4   24.73    1.71
   1   3   4   25.33    1.36
   1   3   5 1578.44   11.54
   1   3   5 1551.98   10.00
  -1  -3  -6  776.64    7.71
   1   3   6  756.03    8.75
   1   3   6  769.82    7.50
   1   3   7   11.32    1.20
   1   3   8  811.01   10.56
  -1  -3  -9    5.92    0.92
   1   3   9    3.91    0.88
  -1  -3 -10  331.54    6.91
   1   3  10  325.36    7.71
   1   3  11  131.49    5.20
  -1  -3 -11  131.31    4.63
   1   3  12  382.98    9.30
   1   3  13  311.02    8.72
   1   3  14    0.94    0.63
   1   3  14    0.65    0.62
  -1  -3 -14    0.52    0.45
  -1  -3 -15  222.06    5.45
   1   3  15  226.25    6.40
   1   3  16  173.01    5.05
   1   3  16  176.59    5.40
  -1  -3 -16  173.17    4.60
   1   3  17  135.96    4.32
   1   3  17  139.19    4.17
   1   3  18  124.16    3.47
   1   3  18  121.57    3.56
   1   3  19  177.87    3.37
  -1  -3 -19  175.43    2.87
   1   3  19  174.74    3.39
  -1  -4  17    3.97    0.46
  -1  -4  17    4.41    0.48
   1   4 -17    4.25    0.49
   1   4 -16   13.02    1.05
   1   4 -15   47.12    2.23
   1   4 -14   56.03    2.68
   1   4 -13   89.49    3.52
  -1  -4  13   91.08    3.18
   1   4 -12    1.70    0.61
  -1  -4  12    0.72    0.54
   1   4 -12    0.69    0.50
  -1  -4  12    0.36    0.41
  -1  -4  11  304.12    7.74
  -1  -4  10   61.00    3.35
  -1  -4   9    4.81    0.95
  -1  -4   8  377.98    7.53
  -1  -4   7   54.35    2.72
  -1  -4   7   52.59    2.67
  -1  -4   6  718.23    9.01
  -1  -4   6  705.24    9.07
  -1  -4   5   16.46    1.32
  -1  -4   5    7.33    0.88
  -1  -4   4 1017.66    9.11
  -1  -4   4 1011.23    9.62
   1   4  -3  976.20   13.33
  -1  -4   3  952.78   11.14
  -1  -4   3  955.09    8.20
  -1  -4   2  498.76    6.06
  -1  -4   2  481.40    7.58
   1   4  -1  907.50    8.15
  -1  -4   1  930.94    7.96
  -1  -4   1  926.40   10.62
   1   4  -1  915.84   11.09
   1   4   0 1418.49   12.90
  -1  -4   0 1459.46    9.59
  -1  -4   0 1442.86   13.34
   1   4   1  257.97    5.35
  -1  -4  -1  261.26    3.96
  -1  -4  -1  252.51    5.71
  -1  -4  -2    1.68    0.45
  -1  -4  -2    6.43    0.81
   1   4   3  514.18    5.81
  -1  -4  -3  533.26    5.78
  -1  -4  -3  527.31    7.36
   1   4   3  527.81    5.98
   1   4   4    2.35    0.43
   1   4   4    2.65    0.52
  -1  -4  -4    2.52    0.59
  -1  -4  -5  100.97    3.69
   1   4   5   98.16    3.01
   1   4   5   94.12    2.59
  -1  -4  -5  100.65    2.81
  -1  -4  -6   36.86    1.81
   1   4   6   37.85    2.01
   1   4   6   38.73    1.73
   1   4   7    4.91    0.82
   1   4   8  201.76    5.35
   1   4   9  122.03    4.46
  -1  -4  -9  127.79    4.17
   1   4  10   37.46    2.62
  -1  -4 -10   36.69    2.42
   1   4  11  174.49    5.95
  -1  -4 -11  177.41    5.54
  -1  -4 -12  525.91    9.99
   1   4  12  500.04   10.50
   1   4  13   57.13    3.73
  -1  -4 -14   53.12    2.72
   1   4  14   52.29    3.58
   1   4  14   57.71    3.40
  -1  -4 -15    4.41    0.91
   1   4  15    2.60    0.89
  -1  -4 -16  160.87    4.43
   1   4  16  160.58    5.18
   1   4  17   26.56    1.82
  -1  -4 -17   25.98    1.64
   1   4  17   27.25    1.96
   1   4  18   28.47    1.64
   1   4  18   31.08    1.81
   1   4  19    2.74    0.46
   1   4  19    2.77    0.50
  -1  -4 -19    3.27    0.44
  -1  -5  17    3.79    0.40
   1   5 -16    9.92    0.81
   1   5 -15  410.56    6.05
   1   5 -14  220.15    4.97
  -1  -5  14  210.80    4.46
  -1  -5  13   29.31    1.82
   1   5 -13   29.95    1.98
  -1  -5  12   28.98    1.88
  -1  -5  12   26.37    2.36
   1   5 -12   25.67    1.92
  -1  -5  11  267.00    7.32
  -1  -5  10   41.27    2.81
  -1  -5   9  137.79    4.92
  -1  -5   8  135.84    4.67
  -1  -5   7   96.97    3.74
  -1  -5   7   96.94    3.80
  -1  -5   6    4.80    0.90
  -1  -5   6    4.33    0.80
  -1  -5   5   86.77    3.15
  -1  -5   5   92.06    3.29
  -1  -5   4   72.48    2.77
  -1  -5   4   69.18    2.61
  -1  -5   3  677.91    7.74
  -1  -5   3  641.18    7.87
  -1  -5   2  375.54    5.79
   1   5  -1  165.06    3.66
   1   5  -1  162.86    4.95
  -1  -5   0   14.91    1.11
   1   5   0   14.02    1.41
   1   5   0   13.69    1.04
  -1  -5  -1   93.11    2.65
   1   5   1   92.97    2.60
   1   5   1   96.52    3.46
   1   5   2   72.12    2.26
  -1  -5  -2   75.72    2.39
   1   5   2   74.83    2.34
  -1  -5  -3 1755.14   11.70
   1   5   3 1736.88   11.76
  -1  -5  -4    1.75    0.43
   1   5   4    1.60    0.43
  -1  -5  -4    2.27    0.56
  -1  -5  -5  499.37    6.70
   1   5   5  509.42    7.09
   1   5   5  501.82    6.20
  -1  -5  -6 1010.26   10.11
   1   5   6  995.37    9.10
   1   5   6 1029.92   10.65
  -1  -5  -7  684.88    8.84
   1   5   7  687.70    9.31
   1   5   7  705.15    8.16
   1   5   8  396.76    7.56
   1   5   9  262.62    6.55
   1   5  10   58.52    3.29
  -1  -5 -10   60.00    3.18
  -1  -5 -11   15.22    1.73
   1   5  11   16.79    1.87
  -1  -5 -12   19.99    2.07
   1   5  12   15.60    1.89
  -1  -5 -13   52.57    3.36
   1   5  13   51.77    3.48
   1   5  14  423.43    9.20
   1   5  14  401.34    9.74
  -1  -5 -14  397.14    7.37
   1   5  15  100.87    4.35
  -1  -5 -15   92.61    3.51
   1   5  16  518.79    9.20
  -1  -5 -16  513.83    7.86
  -1  -5 -17   16.73    1.32
   1   5  17   16.74    1.57
   1   5  17   16.00    1.39
   1   5  18   52.51    2.32
   1   5  18   50.79    2.11
   1   5  19  344.74    4.22
   1   5  19  349.82    4.66
  -1  -6  16   47.53    1.49
  -1  -6  16   49.13    1.71
  -1  -6  15   53.88    2.06
  -1  -6  14   59.87    2.29
  -1  -6  13    5.52    0.84
   1   6 -13    5.54    0.89
   1   6 -12  267.96    5.86
  -1  -6  12  250.96    5.49
  -1  -6  11  239.21    5.42
  -1  -6  11  240.90    7.01
  -1  -6  10   20.35    2.03
  -1  -6   9   31.33    2.44
  -1  -6   8  206.60    6.26
  -1  -6   8  192.44    5.78
  -1  -6   7  190.37    5.47
  -1  -6   7  191.75    5.63
  -1  -6   6  198.26    5.36
  -1  -6   6  200.53    5.47
  -1  -6   5  950.43   11.08
  -1  -6   5  948.99   11.14
  -1  -6   4  351.19    6.51
  -1  -6   4  345.70    6.34
  -1  -6   3   19.16    1.44
  -1  -6   3   21.69    1.57
  -1  -6   2  400.12    6.44
   1   6  -2  413.03    6.38
   1   6  -1  158.73    3.79
  -1  -6   1  157.98    3.91
  -1  -6   0  307.35    5.35
   1   6   0  312.11    5.13
   1   6   0  301.64    6.74
   1   6   1  889.07    8.47
  -1  -6  -1  932.03    9.15
   1   6   2  197.50    3.89
  -1  -6  -2  206.22    4.34
  -1  -6  -3   90.69    2.97
   1   6   3   86.63    2.88
   1   6   4  348.50    5.11
   1   6   4  354.64    6.04
  -1  -6  -4  366.82    6.06
   1   6   5  339.18    5.17
   1   6   5  356.90    6.27
  -1  -6  -5  355.51    6.16
   1   6   6  535.86    6.85
  -1  -6  -6  531.94    7.92
   1   6   6  532.58    8.08
   1   6   7  224.36    5.56
  -1  -6  -7  216.56    5.29
   1   6   8   63.75    3.11
   1   6   9  562.69    9.77
   1   6  10    4.10    0.97
  -1  -6 -11   78.00    3.95
   1   6  11   76.75    3.99
  -1  -6 -12   45.19    3.12
   1   6  12   43.52    3.12
   1   6  13  593.73   11.69
  -1  -6 -13  584.19   11.41
  -1  -6 -14  321.79    6.63
   1   6  14  346.39    8.14
  -1  -6 -14  330.63    6.97
   1   6  14  334.84    7.47
   1   6  15   53.26    3.09
  -1  -6 -15   52.93    2.68
  -1  -6 -15   52.79    2.62
  -1  -6 -16  328.22    6.15
  -1  -6 -16  332.72    6.12
   1   6  16  329.29    7.13
   1   6  17    7.20    1.00
  -1  -6 -17    4.39    0.72
   1   6  18   79.83    2.49
   1   6  18   77.46    2.65
  -1  -6 -19   38.48    1.28
   1   6  19   36.58    1.38
  -1  -7  16   51.64    1.55
  -1  -7  15   39.45    1.54
  -1  -7  15   39.53    1.50
  -1  -7  14  566.42    6.99
  -1  -7  13  668.45    8.04
  -1  -7  12   69.82    2.84
  -1  -7  11    5.17    0.89
  -1  -7  10    1.28    0.63
  -1  -7   9   37.19    2.71
  -1  -7   8  394.50    8.99
  -1  -7   8  369.61    8.25
  -1  -7   7  309.88    7.32
  -1  -7   7  309.04    7.59
  -1  -7   6   56.49    3.01
  -1  -7   6   54.40    3.04
  -1  -7   5  164.84    4.99
  -1  -7   4  756.08   10.18
  -1  -7   3   80.06    3.23
  -1  -7   3   77.88    3.15
  -1  -7   2   33.53    2.03
  -1  -7   1   11.38    1.31
  -1  -7   0  160.04    4.20
  -1  -7  -1   47.56    2.27
  -1  -7  -2   63.37    2.62
  -1  -7  -3   53.94    2.48
   1   7   3   55.65    2.52
  -1  -7  -4  515.04    7.81
   1   7   4  530.88    7.91
   1   7   5  487.07    7.78
  -1  -7  -5  506.22    7.99
  -1  -7  -6   30.33    2.05
   1   7   6   32.33    1.72
   1   7   6   29.52    2.03
  -1  -7  -7   98.24    3.81
   1   7   7   97.60    3.82
  -1  -7  -8  732.90   10.90
   1   7   8  751.34   11.07
   1   7   9  165.31    5.43
   1   7  10  976.19   13.93
   1   7  11   52.70    3.37
  -1  -7 -11   54.62    3.44
   1   7  12  336.76    8.63
  -1  -7 -12  339.64    8.67
   1   7  13  134.01    5.51
  -1  -7 -13  140.06    4.36
  -1  -7 -13  137.73    4.64
  -1  -7 -13  130.59    5.42
   1   7  13  140.18    5.15
   1   7  14   48.27    2.91
  -1  -7 -14   48.05    2.71
   1   7  14   50.95    3.02
  -1  -7 -14   49.79    2.60
  -1  -7 -15  360.64    6.83
   1   7  15  360.71    7.29
  -1  -7 -15  365.00    6.73
   1   7  15  357.77    7.60
  -1  -7 -16    1.87    0.54
   1   7  16    2.51    0.69
  -1  -7 -16    1.93    0.59
  -1  -7 -17   11.80    1.00
   1   7  17    9.24    1.05
  -1  -7 -17   11.67    1.06
   1   7  18   13.16    0.93
   1   7  18   13.25    1.03
  -1  -8  15    8.36    0.73
  -1  -8  15    7.10    0.57
  -1  -8  14  137.02    3.03
  -1  -8  14  131.10    3.06
  -1  -8  13    4.05    0.66
  -1  -8  12  106.67    3.47
  -1  -8  11  469.53    7.73
  -1  -8  11  440.90    7.20
  -1  -8  10    8.70    1.10
  -1  -8   9  131.34    5.07
  -1  -8   8   50.99    3.13
  -1  -8   7  337.69    7.86
  -1  -8   7  345.39    8.43
  -1  -8   6    8.58    1.31
  -1  -8   6    6.20    1.23
  -1  -8   5   27.82    2.22
  -1  -8   5   27.61    2.14
  -1  -8   4    0.89    0.52
  -1  -8   4    0.83    0.50
  -1  -8   3  129.28    4.39
  -1  -8   3  136.83    4.48
  -1  -8   2   60.48    2.92
  -1  -8   1 2230.36   17.18
  -1  -8   0  720.63    9.65
  -1  -8   0  743.84    8.08
  -1  -8  -1 1087.16   11.79
  -1  -8  -2   43.17    2.38
  -1  -8  -3  830.40   10.47
  -1  -8  -4  608.64    9.14
  -1  -8  -5  992.40   12.06
   1   8   5 1032.05   12.21
  -1  -8  -6  694.03   10.40
   1   8   6  690.09   10.24
  -1  -8  -7  176.54    5.47
   1   8   7  178.12    5.41
   1   8   8  486.61    9.31
  -1  -8  -8  480.05    9.32
   1   8   9   20.63    2.04
   1   8  10  273.77    7.50
  -1  -8 -11  440.46    9.95
   1   8  11  442.01    9.79
  -1  -8 -12  102.16    4.07
  -1  -8 -12  101.47    4.84
   1   8  12  103.90    4.82
   1   8  13   25.31    2.13
  -1  -8 -13   21.17    1.86
  -1  -8 -13   22.80    1.75
  -1  -8 -14    2.33    0.72
  -1  -8 -14    2.24    0.69
   1   8  14    1.73    0.66
  -1  -8 -15  141.71    4.08
  -1  -8 -15  142.73    4.25
   1   8  15  130.55    4.33
   1   8  15  136.79    4.48
   1   8  16  248.38    5.30
  -1  -8 -16  245.72    4.93
   1   8  16  241.66    5.36
  -1  -8 -16  247.02    4.99
  -1  -8 -17  218.90    4.09
  -1  -8 -17  221.34    3.94
   1   8  17  217.47    4.09
   1   8  17  212.25    4.35
   1   8  18   28.38    1.26
  -1  -9  14    3.40    0.50
  -1  -9  13   19.06    1.19
  -1  -9  13   18.61    1.25
  -1  -9  12    1.13    0.44
  -1  -9  12    1.66    0.53
  -1  -9  11   72.45    2.87
   1   9 -11   67.92    2.75
  -1  -9  10    1.99    0.61
   1   9 -10    1.60    0.57
   1   9  -9   10.47    1.24
  -1  -9   9   11.54    1.30
  -1  -9   9   10.02    1.16
  -1  -9   8   21.47    2.08
  -1  -9   7  244.32    6.83
  -1  -9   7  254.26    7.50
  -1  -9   6  801.65   12.21
  -1  -9   6  831.05   13.15
  -1  -9   5  542.44   10.26
  -1  -9   5  520.37    9.63
  -1  -9   4  215.06    6.05
  -1  -9   4  218.88    6.32
  -1  -9   3   15.06    1.66
  -1  -9   3   13.27    1.49
  -1  -9   2  112.39    4.21
  -1  -9   1  263.62    6.36
  -1  -9   0 1627.94   15.70
  -1  -9  -1  221.50    5.76
  -1  -9  -1  228.57    5.03
  -1  -9  -2  129.89    4.42
  -1  -9  -2  131.38    3.92
  -1  -9  -3  278.84    6.57
  -1  -9  -4  146.96    4.86
  -1  -9  -5   61.89    3.24
  -1  -9  -6    7.88    1.31
   1   9   6    3.44    1.03
  -1  -9  -7  167.59    5.63
   1   9   7  176.16    5.67
   1   9   8 1528.45   17.09
  -1  -9  -8 1512.34   17.48
   1   9   9   74.42    3.90
   1   9  10 1376.28   17.09
  -1  -9 -11    2.77    0.91
   1   9  11    3.44    1.00
  -1  -9 -13   33.73    2.08
  -1  -9 -13   35.37    2.35
  -1  -9 -14   12.33    1.33
  -1  -9 -14   12.62    1.25
  -1  -9 -15  119.13    3.51
  -1  -9 -15  120.72    3.76
   1   9  15  119.97    3.77
   1   9  15  121.55    4.11
   1   9  16  431.68    6.68
  -1  -9 -16  425.59    6.01
  -1  -9 -16  431.85    6.20
   1   9  16  416.89    6.25
   1   9  17  161.82    3.18
  -1  -9 -17  163.45    3.09
  -1  -9 -17  162.51    3.19
   1   9  17  152.64    3.11
  -1 -10  14  125.18    2.19
  -1 -10  13   43.56    1.68
  -1 -10  12    7.97    0.88
  -1 -10  12    7.90    0.79
   1  10 -11  119.43    3.37
  -1 -10  11  118.98    3.55
  -1 -10  11  120.65    3.37
  -1 -10  10  197.58    4.69
   1  10 -10  191.41    4.64
  -1 -10  10  198.69    4.93
  -1 -10   9  161.64    4.51
   1  10  -9  154.16    4.45
  -1 -10   8   10.74    1.24
   1  10  -8    9.27    1.18
  -1 -10   7   72.96    4.13
  -1 -10   7   74.16    3.22
   1  10  -7   67.16    3.13
  -1 -10   7   71.38    3.73
  -1 -10   6  138.70    5.60
  -1 -10   6  132.82    5.08
  -1 -10   5  977.27   14.45
  -1 -10   5  971.98   13.53
  -1 -10   4  490.57    9.54
  -1 -10   4  500.48   10.11
  -1 -10   3   19.85    1.99
  -1 -10   3   18.84    1.86
  -1 -10   2   73.17    3.74
  -1 -10   2   70.04    3.53
  -1 -10   1  106.19    4.29
  -1 -10   0   66.20    3.38
  -1 -10  -1  174.22    4.80
  -1 -10  -1  172.70    5.42
  -1 -10  -2   48.82    2.91
  -1 -10  -2   47.28    2.52
  -1 -10  -3   14.84    1.64
  -1 -10  -3    5.00    0.89
  -1 -10  -4   72.05    3.26
  -1 -10  -4   69.06    3.54
  -1 -10  -5  114.35    4.64
  -1 -10  -6  452.93    9.45
  -1 -10  -7  636.93   11.48
  -1 -10  -8   24.46    2.34
   1  10   9   11.24    1.60
  -1 -10  -9   10.68    1.47
   1  10  10  987.28   13.11
   1  10  10 1031.12   15.03
  -1 -10 -10 1030.34   13.75
   1  10  11  294.32    8.02
   1  10  11  280.35    7.00
  -1 -10 -12  137.55    4.11
  -1 -10 -13  103.65    3.90
  -1 -10 -13  103.47    3.45
  -1 -10 -14   39.94    2.27
   1  10  14   39.90    2.48
  -1 -10 -14   39.54    2.04
   1  10  15   13.67    1.33
  -1 -10 -15   14.66    1.17
  -1 -10 -15   13.05    1.20
  -1 -10 -16   21.47    1.24
  -1 -10 -16   21.45    1.29
  -1 -10 -16   21.71    1.17
   1  10  16   21.53    1.40
  -1 -10 -17   24.34    1.06
  -1 -11  13    1.41    0.29
  -1 -11  12   31.40    1.47
  -1 -11  12   33.96    1.38
  -1 -11  11  172.17    3.49
   1  11 -11  163.56    3.53
  -1 -11  11  171.87    3.87
   1  11 -10  221.68    4.64
  -1 -11  10  226.39    4.90
  -1 -11   9   65.97    2.67
   1  11  -9   62.34    2.69
  -1 -11   9   68.75    2.87
  -1 -11   8   53.50    2.55
   1  11  -8   51.51    2.58
  -1 -11   8   53.51    2.65
  -1 -11   7  103.64    3.72
   1  11  -7  105.61    3.84
  -1 -11   7  107.61    3.87
  -1 -11   6   52.67    2.70
  -1 -11   6   53.15    3.54
  -1 -11   6   56.63    3.34
   1  11  -6   53.81    2.83
  -1 -11   6   56.40    2.83
  -1 -11   5  101.29    4.45
  -1 -11   5  103.31    4.87
  -1 -11   4    5.61    1.26
  -1 -11   4    5.19    1.08
  -1 -11   3   24.46    2.36
  -1 -11   3   22.42    2.12
  -1 -11   2  290.01    7.49
  -1 -11   2  295.83    7.92
  -1 -11   1  119.36    4.79
  -1 -11   0  376.74    8.48
  -1 -11  -1  179.05    5.86
  -1 -11  -2  293.85    6.71
  -1 -11  -2  292.01    7.53
  -1 -11  -3  274.00    7.37
  -1 -11  -3  261.98    6.43
  -1 -11  -4  314.62    8.00
  -1 -11  -4  310.58    7.10
  -1 -11  -5   20.13    2.08
  -1 -11  -5   20.32    1.89
  -1 -11  -6  111.79    4.93
  -1 -11  -6  114.33    4.55
  -1 -11  -7 1150.04   14.61
  -1 -11  -7 1130.81   15.92
  -1 -11  -8   10.16    1.44
  -1 -11  -9  190.18    5.18
   1  11   9  190.25    5.74
  -1 -11  -9  188.83    6.05
  -1 -11 -10   32.96    2.15
   1  11  10   31.25    2.33
  -1 -11 -11   88.63    3.39
   1  11  11   85.62    3.74
  -1 -11 -12   12.61    1.43
  -1 -11 -12   11.12    1.16
  -1 -11 -13   53.07    2.31
  -1 -11 -13   54.94    2.69
   1  11  14   96.39    3.58
  -1 -11 -14   93.79    2.84
  -1 -11 -14   95.21    3.24
   1  11  15   75.52    2.81
  -1 -11 -15   72.60    2.26
  -1 -11 -15   75.06    2.55
   1  11  16   21.45    1.23
  -1 -11 -16   22.19    1.14
  -1 -11 -16   21.42    1.04
  -1 -11 -16   21.28    1.02
  -1 -12  12    7.30    0.59
  -1 -12  11  171.10    3.39
   1  12 -10   16.19    1.13
  -1 -12  10   16.88    1.24
  -1 -12   9   18.14    1.27
   1  12  -9   16.13    1.29
  -1 -12   9   18.20    1.42
  -1 -12   8   69.19    2.66
  -1 -12   8   71.78    2.88
   1  12  -8   66.32    2.75
  -1 -12   7  186.24    4.64
   1  12  -7  178.14    4.79
  -1 -12   7  180.53    4.75
  -1 -12   6  396.17    7.03
   1  12  -6  376.69    7.29
  -1 -12   6  392.65    7.20
  -1 -12   5   43.39    2.42
   1  12  -5   41.84    2.51
  -1 -12   5   41.53    2.39
  -1 -12   4  315.28    5.83
  -1 -12   4  326.74    6.69
  -1 -12   4  329.20    8.70
  -1 -12   4  312.17    7.83
   1  12  -4  318.74    7.01
  -1 -12   4  319.00    6.55
  -1 -12   3   76.50    2.93
  -1 -12   3   72.36    3.20
  -1 -12   3   74.63    4.14
   1  12  -3   74.31    3.44
  -1 -12   3   74.32    3.18
  -1 -12   3   71.78    3.79
  -1 -12   2   13.39    1.69
  -1 -12   2   15.23    1.91
  -1 -12   1  143.86    5.39
  -1 -12   1  159.60    6.01
  -1 -12   0   23.88    2.23
  -1 -12  -1  146.85    5.53
  -1 -12  -2  128.16    5.20
  -1 -12  -2  132.01    4.77
  -1 -12  -3    7.26    1.25
  -1 -12  -3    7.28    1.34
  -1 -12  -4    9.39    1.33
  -1 -12  -4   10.28    1.54
  -1 -12  -5   34.01    2.55
  -1 -12  -5   34.31    2.78
  -1 -12  -6  237.71    6.74
  -1 -12  -6  235.35    7.33
   1  12   7  190.14    5.72
  -1 -12  -7  197.52    6.76
  -1 -12  -7  195.06    6.09
  -1 -12  -8   10.08    1.24
   1  12   8    9.70    1.33
  -1 -12  -9   41.71    2.41
   1  12   9   41.62    2.66
  -1 -12 -10    0.98    0.48
   1  12  10    2.53    0.71
  -1 -12 -11   18.00    1.49
  -1 -12 -11   18.01    1.38
   1  12  11   17.21    1.63
  -1 -12 -12  316.14    5.36
  -1 -12 -12  321.27    6.48
   1  12  13   96.28    3.58
  -1 -12 -13   92.34    3.22
  -1 -12 -13   94.62    2.75
   1  12  14  129.68    3.75
  -1 -12 -14  124.65    2.85
  -1 -12 -14  129.48    3.40
  -1 -12 -15   27.66    1.14
  -1 -12 -15   29.95    1.31
  -1 -12 -15   28.81    1.37
   1  12  15   30.19    1.55
   1  13 -10   15.87    0.90
  -1 -13  10   17.55    1.06
   1  13  -9   15.64    1.08
  -1 -13   9   16.58    1.17
  -1 -13   8   85.43    2.56
   1  13  -8   76.27    2.68
  -1 -13   8   81.66    2.80
  -1 -13   7  190.51    4.21
   1  13  -7  181.58    4.48
  -1 -13   7  189.53    4.49
  -1 -13   6   41.83    2.12
   1  13  -6   40.30    2.26
  -1 -13   6   39.95    2.17
   1  13  -5    6.34    0.97
  -1 -13   5    5.63    0.87
  -1 -13   5    6.62    0.93
  -1 -13   4  360.84    6.76
   1  13  -4  359.22    7.23
  -1 -13   4  349.04    6.65
  -1 -13   3   36.01    1.98
  -1 -13   3   37.11    2.24
  -1 -13   3   34.14    2.13
   1  13  -3   36.07    2.38
  -1 -13   2   34.81    2.13
  -1 -13   2   33.44    1.96
   1  13  -2   33.47    2.32
  -1 -13   2   33.32    2.15
  -1 -13   1   21.63    1.62
  -1 -13   1   21.33    1.76
   1  13  -1   23.73    2.01
  -1 -13   1   26.45    2.54
   1  13   0  224.46    6.14
  -1 -13   0  217.67    5.13
  -1 -13   0  222.53    5.68
  -1 -13   0  215.43    6.70
  -1 -13   0  238.01    7.43
  -1 -13  -1   43.38    2.33
  -1 -13  -1   47.97    2.66
   1  13   1   44.17    2.75
  -1 -13  -1   43.17    3.04
  -1 -13  -2   36.25    2.32
  -1 -13  -2   36.21    2.81
   1  13   2   37.38    2.56
  -1 -13  -2   39.46    2.26
  -1 -13  -3   13.89    1.37
  -1 -13  -3   12.39    1.39
   1  13   3   13.47    1.57
  -1 -13  -3   12.27    1.54
  -1 -13  -3   12.88    1.70
  -1 -13  -4  549.00    8.46
  -1 -13  -4  577.05   11.34
   1  13   4  581.97    9.98
  -1 -13  -4  544.61   10.14
   1  13   5  231.53    6.31
   1  13   6  125.95    4.64
  -1 -13  -7  180.86    5.05
   1  13   7  175.30    5.40
  -1 -13  -8   15.04    1.48
   1  13   8   16.41    1.65
  -1 -13  -9  821.12   10.23
   1  13   9  846.07   11.29
  -1 -13 -10  367.16    6.57
   1  13  10  366.77    7.21
  -1 -13 -11  138.24    3.78
  -1 -13 -12    1.28    0.52
   1  13  12    0.80    0.41
  -1 -13 -13    4.10    0.67
   1  13  13    4.31    0.73
   1  13  14    0.70    0.32
  -1 -13 -14    1.14    0.34
  -1 -13 -14    1.00    0.33
   1  13  15   16.08    0.90
   1  14  -9   12.30    0.72
   1  14  -8    3.05    0.48
  -1 -14   7   16.43    1.05
   1  14  -7   17.60    1.23
  -1 -14   7   16.23    1.17
  -1 -14   6   39.43    1.79
   1  14  -6   39.16    2.00
  -1 -14   6   38.45    1.90
  -1 -14   5    6.56    0.83
   1  14  -5    7.27    0.95
  -1 -14   5    6.55    0.86
  -1 -14   4    3.22    0.67
   1  14  -4    1.94    0.57
  -1 -14   4    2.53    0.61
  -1 -14   3  340.11    5.60
  -1 -14   3  350.79    6.33
   1  14  -3  334.43    6.77
  -1 -14   2  176.72    4.21
  -1 -14   2  182.65    4.72
   1  14  -2  183.22    5.13
  -1 -14   1   24.43    1.79
   1  14  -1   23.47    1.92
  -1 -14   1   23.70    1.61
  -1 -14   0  122.15    4.01
   1  14   0  125.53    4.42
  -1 -14   0  121.14    3.69
   1  14   1  108.08    4.16
  -1 -14  -1  101.37    3.45
  -1 -14  -1  104.19    3.74
  -1 -14  -2   34.29    2.17
  -1 -14  -2   31.69    1.97
   1  14   2   33.95    2.37
  -1 -14  -3  273.55    5.76
   1  14   3  281.22    6.75
   1  14   4   39.93    2.56
   1  14   5    1.84    0.65
   1  14   6   94.82    3.83
   1  14   7   30.54    2.14
  -1 -14  -7   31.38    2.01
   1  14   8   42.44    2.46
  -1 -14  -8   40.13    2.22
  -1 -14  -9   83.23    3.04
   1  14   9   86.15    3.35
  -1 -14 -10   67.30    2.58
   1  14  10   69.28    2.86
  -1 -14 -11   89.24    2.99
   1  14  11   86.41    3.00
   1  14  12    1.65    0.45
  -1 -14 -12    1.11    0.40
  -1 -14 -13  205.71    3.23
  -1 -14 -13  207.91    3.61
   1  14  13  201.74    3.72
   1  15  -7   27.79    1.20
   1  15  -6  536.27    6.08
  -1 -15   5  891.53    7.54
   1  15  -5  885.38    8.64
  -1 -15   4  329.41    5.03
   1  15  -4  319.68    5.61
  -1 -15   3  232.82    4.50
  -1 -15   3  224.64    3.98
   1  15  -3  230.80    5.01
  -1 -15   2  197.83    4.00
  -1 -15   2  202.58    4.40
   1  15  -2  198.86    4.87
  -1 -15   1   50.43    2.13
  -1 -15   1   51.80    2.32
   1  15  -1   52.56    2.58
  -1 -15   0  119.78    3.38
   1  15   0  125.62    4.08
  -1 -15   0  121.16    3.63
   1  15   1   40.93    2.38
   1  15   2   56.89    2.83
   1  15   3   38.36    2.32
   1  15   4   10.99    1.29
  -1 -15  -5   34.53    2.01
   1  15   5   32.29    2.11
  -1 -15  -6  118.38    3.66
   1  15   6  115.74    3.88
   1  15   7   56.71    2.65
  -1 -15  -7   59.25    2.52
  -1 -15  -8   18.56    1.37
   1  15   8   17.61    1.43
  -1 -15  -9   86.46    2.76
   1  15   9   88.42    3.00
   1  15  10  416.37    5.53
  -1 -15 -10  429.26    5.65
  -1 -15 -10  414.98    4.82
   1  15  11  199.98    3.54
  -1 -15 -11  199.53    3.09
  -1 -15 -12    3.12    0.37
  -1 -15 -12    2.67    0.42
   1  16  -5  293.72    3.82
   1  16  -4  145.52    3.08
   1  16  -3    6.28    0.74
   1  16  -2    0.14    0.28
   1  16  -1   33.47    1.79
   1  16   0   74.31    2.73
   1  16   1  217.74    4.78
   1  16   2    1.15    0.46
   1  16   3   34.61    1.93
  -1 -16  -3   34.10    1.77
  -1 -16  -4   26.44    1.56
   1  16   4   23.69    1.62
  -1 -16  -5   99.05    2.97
   1  16   5   98.31    3.18
  -1 -16  -6  367.87    5.56
   1  16   6  371.84    5.99
  -1 -16  -7  214.50    4.10
   1  16   7  225.29    4.48
  -1 -16  -8    1.57    0.41
   1  16   8    1.21    0.40
  -1 -16  -9   48.23    1.71
   1  16   9   44.59    1.64
  -1 -16 -10  102.83    2.33
   1  17  -2   54.94    1.66
   1  17  -1    7.34    0.68
   1  17   0   81.41    2.30
  -1 -17   0   80.01    1.90
  -1 -17  -1  227.37    3.45
   1  17   1  231.51    4.00
  -1 -17  -2  100.10    2.39
   1  17   2  102.74    2.72
  -1 -17  -3    9.19    0.76
   1  17   3    8.83    0.82
  -1 -17  -4    0.24    0.25
   1  17   4    0.59    0.28
  -1 -17  -5   89.23    2.28
   1  17   5   89.67    2.46
  -1 -17  -6  252.66    3.70
   1  17   6  251.47    3.93
  -1 -17  -7   46.08    1.50
   1  17   7   46.91    1.59
   2 -15  -6   48.68    1.50
   2 -15  -5    1.67    0.35
   2 -15  -4  115.40    2.58
   2 -15  -3   15.56    0.97
   2 -15  -2  239.47    3.59
   2 -15  -1  158.06    3.01
   2 -15   0   64.04    1.92
   2 -15   1    1.18    0.32
   2 -15   2  156.04    2.85
   2 -15   3  101.42    2.19
   2 -15   4   33.81    1.16
   2 -14  -8   14.14    0.90
   2 -14  -7   24.69    1.33
   2 -14  -6  164.96    3.68
   2 -14  -5  304.40    5.24
   2 -14  -4   35.98    1.87
   2 -14  -3    5.28    0.76
   2 -14  -3    4.69    0.67
   2 -14  -2  107.80    3.11
   2 -14  -2  100.03    3.05
   2 -14  -1  199.64    4.26
   2 -14  -1  182.29    3.96
   2 -14   0  267.41    4.95
   2 -14   1  123.33    3.34
   2 -14   2   49.58    2.09
   2 -14   3  111.00    3.02
   2 -14   4    1.73    0.44
   2 -14   5  207.36    3.74
   2 -14   6  141.61    2.84
   2 -14   7   22.19    1.00
   2 -13 -10  135.15    2.69
   2 -13  -9   87.44    2.43
   2 -13  -8   67.47    2.42
   2 -13  -7    1.42    0.50
   2 -13  -6  123.02    3.76
   2 -13  -5  173.43    4.65
   2 -13  -4   43.16    2.37
   2 -13  -4   46.40    2.28
   2 -13  -3   56.20    2.56
   2 -13  -3   51.63    2.61
   2 -13  -2   24.54    1.79
   2 -13  -2   23.74    1.70
   2 -13  -1   52.67    2.54
   2 -13  -1   49.57    2.45
   2 -13   0    0.98    0.46
   2 -13   1   34.43    2.06
   2 -13   2  177.53    4.59
   2 -13   3  202.51    4.80
   2 -13   4   12.06    1.18
   2 -13   5  121.42    3.49
   2 -13   6  132.88    3.46
   2 -13   7  173.64    3.69
   2 -13   8   49.09    1.78
   2 -13   9  124.42    2.43
   2 -12 -11   26.47    1.26
   2 -12 -10   10.08    0.87
   2 -12  -9  195.34    4.29
   2 -12  -8    8.17    1.01
   2 -12  -7    1.49    0.56
   2 -12  -6   16.74    1.60
   2 -12  -5   44.71    2.64
   2 -12  -5   43.30    2.37
   2 -12  -4    4.17    0.80
   2 -12  -4    4.28    0.89
   2 -12  -3   26.62    1.94
   2 -12  -3   26.58    2.10
   2 -12  -2   93.21    3.87
   2 -12  -2   97.44    3.73
   2 -12  -1   49.21    2.72
   2 -12  -1   53.22    2.78
   2 -12   0  100.29    3.73
   2 -12   0  103.20    3.88
   2 -12   1  163.08    4.87
   2 -12   2  474.53    8.22
   2 -12   3  130.50    4.28
   2 -12   4   32.83    2.12
   2 -12   5    5.93    0.94
   2 -12   6   29.49    1.90
   2 -12   7   14.73    1.30
  -2  12  -7   14.99    1.18
  -2  12  -8   18.34    1.22
   2 -12   8   17.23    1.31
   2 -12   9    1.19    0.39
  -2  12  -9    1.33    0.36
   2 -12  10    1.49    0.37
  -2  12 -10    1.21    0.30
   2 -12  11    5.43    0.49
   2 -11 -12  133.98    2.83
   2 -11 -11   33.99    1.69
   2 -11 -10  147.40    3.81
   2 -11 -10  151.93    3.75
   2 -11  -9   23.93    1.65
   2 -11  -9   24.27    1.71
   2 -11  -8  137.21    4.06
   2 -11  -8  137.94    4.38
   2 -11  -7  378.81    7.69
   2 -11  -7  366.77    6.73
   2 -11  -6   14.11    1.44
   2 -11  -6   16.95    1.74
   2 -11  -6   13.62    1.34
   2 -11  -5   25.04    1.95
   2 -11  -5   25.45    2.16
   2 -11  -4  440.14    9.01
   2 -11  -4  445.72    8.14
   2 -11  -3  725.50   11.58
   2 -11  -3  743.99   10.63
   2 -11  -2  112.72    4.21
   2 -11  -2  114.97    4.58
   2 -11  -1   79.67    3.56
   2 -11  -1   76.90    4.31
   2 -11  -1   77.21    3.65
   2 -11  -1   76.80    4.48
   2 -11   0   53.57    2.93
   2 -11   0   48.40    2.82
   2 -11   0   54.26    3.73
   2 -11   1    4.50    1.17
   2 -11   1    5.80    1.03
   2 -11   2    4.22    0.90
   2 -11   3   75.26    3.46
   2 -11   4   29.56    2.16
   2 -11   5    1.49    0.55
   2 -11   6    6.38    1.01
  -2  11  -7   55.29    2.51
   2 -11   7   55.50    2.74
   2 -11   8  278.49    5.83
  -2  11  -8  293.85    5.51
   2 -11   9  399.02    6.56
  -2  11  -9  398.55    6.03
   2 -11  10   39.83    1.91
  -2  11 -10   37.81    1.72
   2 -11  11   10.44    0.90
  -2  11 -11   10.34    0.80
   2 -11  12    1.07    0.28
   2 -10 -13  143.20    2.76
   2 -10 -12  190.76    3.91
   2 -10 -11    3.82    0.72
   2 -10 -11    4.11    0.74
   2 -10 -10  109.82    3.66
   2 -10  -9  108.53    3.83
   2 -10  -9  108.53    3.84
   2 -10  -8   12.61    1.38
   2 -10  -8   11.25    1.37
   2 -10  -7    1.03    0.49
   2 -10  -7    1.59    0.65
   2 -10  -6  214.05    5.68
   2 -10  -6  201.16    5.45
   2 -10  -6  215.38    6.36
   2 -10  -5  216.92    5.80
   2 -10  -5  218.19    7.78
   2 -10  -5  211.52    5.45
   2 -10  -5  213.58    6.44
   2 -10  -5  227.37    7.97
   2 -10  -4   44.54    3.54
   2 -10  -4   46.34    3.62
   2 -10  -4   43.32    2.62
   2 -10  -3    5.10    1.24
   2 -10  -3    3.81    1.12
   2 -10  -2   88.53    4.89
   2 -10  -2   85.69    4.73
   2 -10  -1   16.10    2.03
   2 -10  -1   15.07    2.03
   2 -10   0   76.35    4.22
   2 -10   0   87.29    4.78
   2 -10   1  425.88    9.61
   2 -10   1  416.25   10.28
   2 -10   2  145.68    6.02
   2 -10   3   23.74    2.43
   2 -10   3   23.12    2.41
   2 -10   4  105.11    4.15
   2 -10   4  103.63    5.15
   2 -10   4   98.20    4.82
   2 -10   5  106.66    5.28
   2 -10   5  112.70    4.26
   2 -10   6   12.08    1.43
   2 -10   7  159.39    4.94
  -2  10  -7  159.71    4.52
  -2  10  -8  475.93    7.59
  -2  10  -9   28.03    1.79
  -2  10 -10   31.20    1.78
   2 -10  11    4.18    0.68
  -2  10 -11    4.96    0.69
   2 -10  12   11.98    0.97
  -2  10 -12   12.53    0.93
   2 -10  13   14.14    0.88
  -2  10 -13   14.00    0.81
   2  -9 -14   29.81    1.28
   2  -9 -13  180.75    3.60
   2  -9 -13  165.45    3.53
   2  -9 -12  153.42    3.86
   2  -9 -12  144.30    3.90
   2  -9 -12  152.71    3.87
   2  -9 -11   11.68    1.26
   2  -9 -11   12.06    1.25
   2  -9 -10    8.80    1.16
   2  -9  -9    4.08    0.85
   2  -9  -9    4.44    0.89
   2  -9  -8   93.64    3.89
   2  -9  -8   99.86    4.11
   2  -9  -7   47.16    2.83
   2  -9  -7   48.27    3.60
   2  -9  -7   49.16    3.01
   2  -9  -6  283.47    8.80
   2  -9  -6  279.44    8.80
   2  -9  -5    4.05    1.15
   2  -9  -5    6.81    1.51
   2  -9  -4  385.87   10.45
   2  -9  -4  362.06   10.19
   2  -9  -3  318.97    9.55
   2  -9  -3  341.91    9.69
   2  -9  -2 1153.18   17.49
   2  -9  -2 1202.80   17.91
   2  -9  -1 2361.07   24.11
   2  -9  -1 2610.05   25.85
   2  -9   0   17.25    2.15
   2  -9   0   16.46    2.00
   2  -9   1  426.44    9.62
   2  -9   1  430.47   10.26
   2  -9   2  157.13    5.99
   2  -9   2  149.58    6.03
   2  -9   3  245.11    7.64
   2  -9   3  272.51    8.10
   2  -9   4    8.93    1.50
   2  -9   4   10.85    1.70
   2  -9   4   10.06    1.56
   2  -9   5  736.33   14.06
   2  -9   5  711.76   12.94
   2  -9   6    3.98    1.12
   2  -9   6    0.65    0.67
  -2   9  -7  125.75    4.15
   2  -9   7  131.62    6.02
   2  -9   7  133.94    5.83
  -2   9  -8    5.26    0.88
  -2   9  -9  258.88    5.75
   2  -9  10  132.92    3.98
  -2   9 -10  127.67    3.88
   2  -9  11    7.54    0.93
  -2   9 -11    6.21    0.84
   2  -9  12    1.24    0.39
  -2   9 -12    1.67    0.46
  -2   9 -13    1.90    0.41
   2  -9  14  161.93    2.89
  -2   9 -14  171.96    2.86
   2  -8 -15   34.36    1.29
   2  -8 -14   25.59    1.37
   2  -8 -13   73.21    2.70
   2  -8 -13   78.29    2.61
   2  -8 -12  132.14    3.99
   2  -8 -12  131.43    3.96
   2  -8 -12  134.05    3.88
   2  -8 -11  698.66    9.76
   2  -8 -11  686.60    9.84
   2  -8 -11  666.09    9.48
   2  -8 -10  132.43    4.58
   2  -8  -9    1.02    0.63
   2  -8  -8    6.48    1.13
   2  -8  -8    6.81    1.37
   2  -8  -8    7.03    1.18
   2  -8  -7  293.22    8.77
   2  -8  -6   44.17    3.50
   2  -8  -6   39.33    3.33
   2  -8  -5  212.85    7.74
   2  -8  -5  208.83    7.71
   2  -8  -4  422.92   10.86
   2  -8  -4  440.11   11.09
   2  -8  -3   50.82    3.83
   2  -8  -3   51.66    3.72
   2  -8  -2  457.37   10.88
   2  -8  -2  491.21   11.20
   2  -8  -1    6.99    1.38
   2  -8  -1    5.58    1.27
   2  -8   0    1.30    0.74
   2  -8   0    1.89    0.81
   2  -8   1    5.65    1.15
   2  -8   1    4.28    1.00
   2  -8   1    3.68    1.01
   2  -8   2  250.10    6.96
   2  -8   2  270.71    7.69
   2  -8   2  264.80    7.79
   2  -8   3   20.33    2.23
   2  -8   3   21.45    2.23
   2  -8   4   22.03    2.40
   2  -8   4   22.14    2.26
   2  -8   4   22.24    2.20
   2  -8   5  260.46    7.72
   2  -8   6   30.83    2.74
   2  -8   7  134.56    5.91
   2  -8   8    1.72    0.85
   2  -8   8    3.16    1.05
  -2   8  -8    1.65    0.61
   2  -8   9  223.32    5.83
  -2   8  -9  224.95    5.54
   2  -8  10  380.48    7.43
   2  -8  10  388.76    7.14
  -2   8 -10  373.90    7.00
   2  -8  11  317.96    6.55
   2  -8  11  329.37    6.30
  -2   8 -11  326.74    6.30
   2  -8  12   88.55    3.06
   2  -8  12   88.05    3.22
  -2   8 -12   88.02    3.08
   2  -8  13    1.64    0.49
  -2   8 -13    1.79    0.49
  -2   8 -14   15.94    1.07
   2  -8  14   15.78    1.10
   2  -8  15    9.17    0.66
   2  -8  15    9.42    0.68
  -2   8 -15    9.69    0.68
  -2   7  16  248.91    3.38
   2  -7 -15   17.18    1.07
   2  -7 -14    5.07    0.71
   2  -7 -13    8.42    1.06
   2  -7 -13    9.20    1.01
   2  -7 -12    6.13    0.97
   2  -7 -12    5.96    0.95
   2  -7 -12    6.68    0.99
   2  -7 -11  353.37    7.28
   2  -7 -11  350.58    7.29
   2  -7 -11  349.03    6.99
   2  -7 -10  164.17    5.10
   2  -7 -10  164.74    5.26
   2  -7  -9   60.44    3.29
   2  -7  -8  549.90   11.26
   2  -7  -7   11.55    1.75
   2  -7  -6   20.96    2.36
   2  -7  -6   19.95    2.33
   2  -7  -5  741.31   14.15
   2  -7  -4   41.95    3.42
   2  -7  -3  214.11    7.81
   2  -7  -3  230.05    7.63
   2  -7  -2    1.24    0.71
   2  -7  -2    4.42    1.09
   2  -7  -1   45.04    3.25
   2  -7  -1   35.53    2.96
   2  -7   0  858.31   12.05
   2  -7   0  882.34   13.88
   2  -7   1  460.81    9.94
   2  -7   1  453.00    9.16
   2  -7   2  244.62    6.71
   2  -7   2  262.90    7.31
   2  -7   2  262.36    7.44
   2  -7   3   58.82    3.30
   2  -7   3   59.87    3.68
   2  -7   3   55.52    3.43
   2  -7   4  155.19    5.54
   2  -7   4  147.23    5.62
   2  -7   5 2719.57   23.99
   2  -7   6  278.69    7.97
   2  -7   7  236.75    7.67
   2  -7   8   41.67    3.34
   2  -7   9    0.90    0.69
   2  -7   9    0.86    0.62
   2  -7   9    0.54    0.52
  -2   7  -9    1.42    0.59
   2  -7  10  115.33    4.36
   2  -7  10  117.00    4.23
  -2   7 -10  116.77    4.05
   2  -7  11    4.51    0.92
   2  -7  11    5.31    0.93
  -2   7 -11    6.09    0.94
   2  -7  12   59.48    2.93
   2  -7  12   64.34    2.91
  -2   7 -12   62.45    2.79
   2  -7  13  195.88    4.71
  -2   7 -13  208.93    4.76
   2  -7  13  201.68    4.99
   2  -7  14  163.98    4.06
   2  -7  14  163.80    3.88
  -2   7 -14  172.20    3.91
   2  -7  15  195.65    3.81
  -2   7 -15  209.20    3.72
   2  -7  16   63.27    1.65
  -2   7 -16   66.18    1.64
   2  -6 -16  552.06    5.22
   2  -6 -15  174.61    3.62
   2  -6 -14  106.78    3.22
   2  -6 -13   12.48    1.33
   2  -6 -13   11.77    1.14
   2  -6 -12    1.05    0.46
   2  -6 -12    0.82    0.49
   2  -6 -11   81.45    3.58
   2  -6 -11   80.93    3.41
   2  -6 -11   83.61    3.65
   2  -6 -10  125.41    5.29
   2  -6 -10  137.71    4.88
   2  -6 -10  130.73    4.60
   2  -6  -9  217.55    6.85
   2  -6  -8    3.37    0.97
   2  -6  -8    2.99    0.84
   2  -6  -7  178.33    6.19
   2  -6  -7  164.66    5.51
   2  -6  -6   44.40    3.17
   2  -6  -6   39.58    2.59
   2  -6  -5 1760.99   16.37
   2  -6  -5 1829.03   20.54
   2  -6  -4  170.46    6.26
   2  -6  -4  156.26    4.68
   2  -6  -3  214.53    5.28
   2  -6  -3  222.80    7.22
   2  -6  -3  237.07    7.56
   2  -6  -2  221.90    7.03
   2  -6  -2  228.75    7.18
   2  -6  -1  122.08    5.09
   2  -6  -1  129.76    5.27
   2  -6   0  179.38    5.21
   2  -6   0  188.76    6.14
   2  -6   1 1063.73   13.44
   2  -6   1 1084.41   14.49
   2  -6   2 1817.64   18.41
   2  -6   2 1774.97   18.41
   2  -6   3   33.40    2.30
   2  -6   3   32.25    2.61
   2  -6   3   31.17    2.45
   2  -6   3   31.24    2.18
   2  -6   4  661.94   11.27
   2  -6   4  673.45   10.79
   2  -6   5   21.50    2.07
   2  -6   6    1.17    0.58
   2  -6   7   17.22    2.03
   2  -6   8    7.91    1.46
   2  -6   9   67.93    4.27
   2  -6  10    2.09    0.94
   2  -6  10    2.38    0.79
   2  -6  10    3.70    0.91
   2  -6  10    3.12    1.06
   2  -6  11    3.54    0.89
   2  -6  11    4.22    0.93
   2  -6  12   83.19    3.55
   2  -6  12   87.15    3.79
   2  -6  13  240.55    5.90
   2  -6  13  242.09    5.69
  -2   6 -13  245.37    5.52
   2  -6  14   24.42    1.77
   2  -6  14   26.51    1.76
  -2   6 -14   25.20    1.67
   2  -6  15   57.40    2.26
   2  -6  15   55.94    2.35
  -2   6 -15   59.29    2.24
   2  -6  16  125.31    2.94
  -2   6 -16  132.47    2.82
   2  -5 -16   13.18    0.91
   2  -5 -15    3.49    0.63
   2  -5 -14  125.45    3.65
   2  -5 -13   38.59    2.34
   2  -5 -12   34.36    2.15
   2  -5 -12   32.21    2.24
   2  -5 -12   30.73    2.03
   2  -5 -11   67.74    3.12
   2  -5 -11   66.81    3.30
   2  -5 -11   68.75    3.24
   2  -5 -11   74.68    4.25
   2  -5 -10  252.14    7.71
   2  -5  -9   11.54    1.67
   2  -5  -8    1.21    0.62
   2  -5  -7  503.49    9.69
   2  -5  -7  479.68    9.60
   2  -5  -7  473.12    9.38
   2  -5  -6    0.55    0.55
   2  -5  -6    0.56    0.44
   2  -5  -6    0.22    0.41
   2  -5  -5  669.09   11.24
   2  -5  -5  625.39    9.69
   2  -5  -4  358.34    7.00
   2  -5  -4  380.92    8.62
   2  -5  -3   11.80    1.57
   2  -5  -3   10.25    1.15
   2  -5  -3   10.72    1.50
   2  -5  -2   93.66    4.22
   2  -5  -2   91.73    3.28
   2  -5  -2   90.39    4.13
   2  -5  -1   70.66    3.55
   2  -5  -1   69.75    2.93
   2  -5  -1   71.42    2.80
   2  -5   0   44.73    2.73
   2  -5   0   47.17    2.50
   2  -5   0   45.68    2.17
   2  -5   0   45.59    2.80
   2  -5   1   55.16    2.92
   2  -5   1   59.65    2.97
   2  -5   1   56.05    2.37
   2  -5   1   60.77    3.20
   2  -5   2  418.49    7.74
   2  -5   2  440.50    8.44
   2  -5   2  458.27    6.63
   2  -5   2  452.98    6.65
   2  -5   2  426.09    8.37
   2  -5   3  321.92    6.53
   2  -5   3  331.36    7.47
   2  -5   3  338.65    5.95
   2  -5   3  330.28    7.77
   2  -5   3  333.57    6.67
   2  -5   4 1053.47   12.53
   2  -5   4 1052.58   13.40
   2  -5   4 1089.04   10.95
   2  -5   5  331.94    7.45
   2  -5   5  343.75    6.29
   2  -5   6    4.92    1.04
   2  -5   7   77.45    4.05
   2  -5   8  252.75    7.68
   2  -5   9  427.48   10.43
   2  -5  10   53.18    3.87
   2  -5  11  531.92    9.86
   2  -5  11  510.83    9.17
   2  -5  11  530.24    9.63
   2  -5  11  514.77   11.71
   2  -5  11  531.50   12.24
   2  -5  12  249.53    6.65
   2  -5  12  239.13    6.19
   2  -5  12  245.01    6.43
   2  -5  13   37.40    2.41
   2  -5  13   38.56    2.54
   2  -5  13   39.66    2.48
   2  -5  14  482.53    8.28
   2  -5  14  475.40    7.88
   2  -5  15  129.12    3.72
   2  -5  15  127.76    3.87
   2  -5  16    0.76    0.36
  -2   5 -16    1.07    0.37
   2  -5  17    1.29    0.33
  -2   5 -17    1.53    0.33
   2  -4 -17   99.15    1.96
   2  -4 -16    3.17    0.56
   2  -4 -16    3.04    0.46
   2  -4 -15  187.93    4.14
   2  -4 -15  182.49    4.00
   2  -4 -14  325.72    6.06
   2  -4 -14  327.63    6.11
   2  -4 -13   48.46    2.70
   2  -4 -13   55.28    2.78
   2  -4 -12  147.30    4.83
   2  -4 -12  152.40    4.53
   2  -4 -11    0.34    0.40
   2  -4 -11    0.67    0.54
   2  -4 -11    0.64    0.44
   2  -4 -11   -0.32    0.55
   2  -4 -10   45.25    3.38
   2  -4  -9 1244.19   17.05
   2  -4  -8  601.66   11.25
   2  -4  -7  492.22    9.62
   2  -4  -6   12.45    1.44
   2  -4  -6   12.47    1.45
   2  -4  -6   13.73    1.55
   2  -4  -5   79.57    3.55
   2  -4  -5   77.49    3.34
   2  -4  -5   73.88    3.33
   2  -4  -4   84.53    3.70
   2  -4  -4   82.04    3.32
   2  -4  -4   91.53    3.91
   2  -4  -3    4.61    0.93
   2  -4  -3    4.42    0.76
   2  -4  -3    4.38    0.87
   2  -4  -2   57.19    3.00
   2  -4  -2   55.07    2.48
   2  -4  -2   53.23    2.87
   2  -4  -1  692.36   10.04
   2  -4  -1  697.50    7.15
   2  -4  -1  675.07    8.55
   2  -4  -1  640.77    8.15
   2  -4  -1  635.40    9.68
   2  -4   0   18.45    1.63
   2  -4   0   19.07    1.50
   2  -4   0   18.73    1.23
   2  -4   0   19.59    1.40
   2  -4   0   18.18    1.64
   2  -4   1  124.39    4.08
   2  -4   1  116.40    3.09
   2  -4   1  121.47    3.40
   2  -4   1  119.88    4.16
   2  -4   1  124.79    3.95
   2  -4   2  530.74    6.84
   2  -4   2  528.89    8.52
   2  -4   2  525.70    6.96
   2  -4   2  522.71    8.68
   2  -4   2  498.91    7.83
   2  -4   3   40.94    2.20
   2  -4   3   41.44    1.98
   2  -4   3   42.39    2.21
   2  -4   3   45.07    2.65
   2  -4   3   41.86    2.50
   2  -4   3   42.90    2.02
   2  -4   4  568.84    9.24
   2  -4   4  572.99    7.55
   2  -4   4  569.99    8.60
   2  -4   5   17.68    1.64
   2  -4   5   16.24    1.33
   2  -4   6   36.84    2.05
   2  -4   6   34.01    2.43
   2  -4   7  350.84    8.24
   2  -4   7  355.82    6.54
   2  -4   8  666.99   12.01
   2  -4   8  689.54    9.32
   2  -4   9  302.17    8.50
   2  -4  10  172.00    6.63
   2  -4  10  180.63    6.89
   2  -4  11  624.23   13.13
   2  -4  12   48.83    3.00
   2  -4  12   47.96    2.83
   2  -4  12   51.41    3.87
   2  -4  13  180.14    5.49
   2  -4  13  178.89    5.64
   2  -4  13  175.83    5.25
   2  -4  14   45.37    2.71
   2  -4  14   41.92    2.49
   2  -4  14   43.17    2.54
   2  -4  15   73.34    3.02
   2  -4  15   74.35    3.04
   2  -4  15   74.65    3.17
   2  -4  16   14.14    1.26
   2  -4  17   12.63    0.99
  -2   4 -17   14.86    1.01
   2  -3 -17  426.73    4.32
   2  -3 -16   76.96    2.36
   2  -3 -16   74.17    2.29
   2  -3 -15   36.04    1.88
   2  -3 -15   34.29    1.87
   2  -3 -14  149.22    4.17
   2  -3 -14  155.69    4.39
   2  -3 -13   11.42    1.26
   2  -3 -13    9.10    1.18
   2  -3 -12   43.47    2.66
   2  -3 -12   43.73    2.67
   2  -3 -11    6.95    1.43
   2  -3 -10 1692.20   20.65
   2  -3  -9   17.44    2.09
   2  -3  -8   18.91    2.09
   2  -3  -7  482.70    9.59
   2  -3  -6  546.18    8.51
   2  -3  -6  530.39    9.44
   2  -3  -5  126.72    4.10
   2  -3  -5  129.53    4.11
   2  -3  -5  129.61    4.40
   2  -3  -4    9.97    1.20
   2  -3  -4   11.43    1.18
   2  -3  -4    9.63    1.16
   2  -3  -3  156.34    4.54
   2  -3  -3  148.45    4.17
   2  -3  -3  146.62    4.29
   2  -3  -2   53.61    2.63
   2  -3  -2   50.15    2.33
   2  -3  -2   47.62    2.43
   2  -3  -1  109.27    3.65
   2  -3  -1  105.19    2.60
   2  -3  -1  109.50    3.33
   2  -3   0  299.96    5.92
   2  -3   0  290.30    4.59
   2  -3   0  285.74    5.43
   2  -3   0  286.44    5.22
   2  -3   0  280.75    5.81
   2  -3   1  314.08    5.88
   2  -3   1  301.63    4.78
   2  -3   1  297.17    5.69
   2  -3   1  306.40    5.27
   2  -3   1  301.04    6.07
   2  -3   2  719.52    8.82
   2  -3   2  736.34    7.84
   2  -3   2  732.45    9.32
   2  -3   2  721.62    9.53
   2  -3   2  738.17    8.10
   2  -3   3  632.32    7.54
   2  -3   3  645.79    9.11
   2  -3   3  656.89    7.66
   2  -3   3  637.19    9.09
   2  -3   4  950.53    9.49
   2  -3   4  938.47   11.67
   2  -3   4  940.09   10.30
   2  -3   5  744.09    8.57
   2  -3   5  745.01    9.92
   2  -3   6   66.74    3.21
   2  -3   6   65.71    2.67
   2  -3   7  279.72    7.03
   2  -3   7  279.23    5.61
   2  -3   8    0.65    0.55
   2  -3   8    0.74    0.53
   2  -3   9  803.09    9.99
   2  -3   9  754.65   13.02
   2  -3  10  655.18   12.70
   2  -3  10  654.13   12.08
   2  -3  11   13.46    1.95
   2  -3  12   31.53    3.04
   2  -3  13   34.66    2.38
   2  -3  13   39.66    2.69
   2  -3  14   46.68    2.86
   2  -3  14   43.99    2.60
   2  -3  14   50.97    2.88
   2  -3  15  125.31    4.12
   2  -3  15  117.90    4.19
   2  -3  15  116.21    3.99
   2  -3  16  562.33    7.90
   2  -3  16  550.55    7.66
   2  -3  16  540.50    7.97
   2  -3  17   62.76    2.31
   2  -3  18    0.49    0.22
   2  -3  18    0.46    0.22
   2  -2 -17   15.04    0.85
   2  -2 -16   25.92    1.42
   2  -2 -16   25.79    1.43
   2  -2 -15   59.76    2.46
   2  -2 -15   58.10    2.48
   2  -2 -14   89.92    3.29
   2  -2 -14   87.31    3.37
   2  -2 -13  219.57    5.42
   2  -2 -13  213.72    5.61
   2  -2 -12   27.65    2.13
   2  -2 -12   27.00    2.14
   2  -2 -12   30.58    2.88
   2  -2 -11  504.59   11.60
   2  -2 -10  356.05    9.68
   2  -2  -9  513.14   11.31
   2  -2  -8    6.11    1.27
   2  -2  -7   62.39    3.52
   2  -2  -6  468.75    8.95
   2  -2  -5  608.22    8.29
   2  -2  -5  600.74    9.42
   2  -2  -4  157.64    4.21
   2  -2  -4  161.55    4.60
   2  -2  -3  826.52    9.50
   2  -2  -3  829.21    9.73
   2  -2  -3  820.72    8.88
   2  -2  -2 1884.60   14.12
   2  -2  -2 1853.79   13.88
   2  -2  -1  131.45    3.71
   2  -2  -1  130.36    2.83
   2  -2  -1  128.92    3.51
   2  -2  -1  129.25    3.58
   2  -2   0  666.86    8.19
   2  -2   0  656.12    6.64
   2  -2   0  669.58    7.87
   2  -2   0  652.01    7.69
  -2   2   0  680.31    9.92
   2  -2   1  330.32    5.65
  -2   2  -1  335.77    6.05
   2  -2   1  325.47    4.92
   2  -2   1  324.72    5.59
   2  -2   1  313.81    5.75
   2  -2   1  321.62    6.53
   2  -2   1  316.98    5.25
  -2   2  -1  321.22    7.14
   2  -2   2 1413.43   10.55
   2  -2   2 1403.96   15.24
   2  -2   2 1423.07   11.96
  -2   2  -2 1426.39   13.83
   2  -2   2 1415.76   11.09
   2  -2   2 1395.91   12.36
   2  -2   3  109.57    3.06
   2  -2   3  110.01    3.48
   2  -2   3  112.46    3.12
   2  -2   4  533.63    6.98
   2  -2   4  524.37    7.97
   2  -2   4  536.14    7.19
   2  -2   5  341.56    5.76
   2  -2   5  343.79    6.77
   2  -2   5  336.78    6.26
   2  -2   6   65.66    3.01
   2  -2   6   70.04    2.69
   2  -2   6   70.69    3.26
   2  -2   7   39.40    2.53
   2  -2   7   38.61    2.07
   2  -2   7   40.80    2.62
   2  -2   8  124.91    3.77
   2  -2   8  131.28    4.81
   2  -2   8  127.47    4.87
   2  -2   9   87.34    4.30
   2  -2   9   90.73    3.32
   2  -2   9   85.18    3.96
   2  -2  10  665.19   12.52
   2  -2  11  395.92   10.15
   2  -2  12  293.34    9.06
   2  -2  13    4.33    1.24
   2  -2  13    3.66    0.98
   2  -2  13    2.40    0.74
   2  -2  13    2.29    0.76
   2  -2  14    4.61    1.01
   2  -2  14    2.49    0.75
   2  -2  14    3.64    0.88
   2  -2  15   34.22    2.35
   2  -2  15   34.59    2.25
   2  -2  15   32.82    2.20
   2  -2  15   33.25    2.09
   2  -2  16    7.02    1.00
   2  -2  16    8.65    1.08
   2  -2  16    8.49    1.04
   2  -2  17   92.75    2.95
   2  -2  17   99.34    3.05
   2  -2  18   84.98    2.04
   2  -2  18   87.42    2.24
   2  -1 -17  116.92    2.42
   2  -1 -16  207.27    3.95
   2  -1 -16  207.70    4.07
   2  -1 -15  150.05    3.88
   2  -1 -15  144.75    3.95
   2  -1 -14   74.76    3.00
   2  -1 -14   70.11    3.06
   2  -1 -13   21.27    1.79
   2  -1 -13   19.28    1.74
   2  -1 -12   69.41    3.14
   2  -1 -12   69.01    4.31
   2  -1 -12   68.07    3.31
   2  -1 -11   99.08    5.26
   2  -1 -10  721.52   13.86
   2  -1  -9   68.03    4.21
   2  -1  -8   35.43    2.92
   2  -1  -7    8.79    1.38
   2  -1  -6   39.48    2.64
   2  -1  -5   28.09    2.06
   2  -1  -4   61.01    2.81
   2  -1  -3  125.50    3.47
   2  -1  -3  123.82    3.75
   2  -1  -2   80.99    2.65
   2  -1  -2   83.69    2.59
   2  -1  -2   81.22    2.77
   2  -1  -2   83.78    2.92
   2  -1  -1 1593.95    9.79
   2  -1  -1 1582.85   11.56
   2  -1  -1 1594.57   12.19
   2  -1  -1 1559.70   10.85
   2  -1   0 1587.30   11.72
   2  -1   0 1588.02   10.23
   2  -1   0 1581.42   10.38
   2  -1   0 1626.00   11.90
  -2   1   0 1637.09   15.53
   2  -1   1  793.29    7.47
   2  -1   1  830.40    8.48
   2  -1   1  824.66    9.66
   2  -1   1  801.42    8.23
  -2   1  -1  809.93   11.28
   2  -1   2   84.61    2.33
   2  -1   2   91.49    3.65
   2  -1   2   92.92    2.88
   2  -1   2   91.52    2.76
  -2   1  -2   92.57    3.56
   2  -1   3   13.19    0.92
   2  -1   3   13.68    1.08
   2  -1   3   14.71    1.20
   2  -1   3   13.45    1.08
  -2   1  -3   12.82    1.32
   2  -1   4  391.43    5.93
   2  -1   4  401.38    6.41
   2  -1   4  405.23    5.86
   2  -1   4  394.16    5.01
   2  -1   5 1721.66   12.87
   2  -1   5 1769.37   14.09
   2  -1   5 1756.41   11.14
   2  -1   5 1735.30   13.44
   2  -1   6 1364.16   13.05
   2  -1   6 1381.52   11.91
   2  -1   6 1391.24   13.06
   2  -1   7  328.99    6.00
   2  -1   7  336.03    6.76
   2  -1   7  329.31    6.92
   2  -1   8   86.47    3.86
   2  -1   8   90.77    3.24
   2  -1   8   90.71    3.64
   2  -1   9  276.25    7.38
   2  -1   9  287.99    5.80
   2  -1  10   34.85    2.81
   2  -1  11   25.86    2.56
   2  -1  12   61.13    4.10
   2  -1  13   72.11    4.57
   2  -1  13   72.58    3.57
   2  -1  13   69.14    3.51
   2  -1  14    7.08    1.21
   2  -1  14    6.46    1.07
   2  -1  14    6.59    1.13
   2  -1  15   30.78    2.30
   2  -1  15   30.96    2.17
   2  -1  15   29.05    2.11
   2  -1  15   30.23    2.10
   2  -1  16  353.85    6.89
   2  -1  16  350.92    6.67
   2  -1  16  350.42    6.40
   2  -1  16  337.31    6.38
   2  -1  17   65.60    2.58
   2  -1  17   68.83    2.65
   2  -1  17   66.68    2.43
   2  -1  18  103.26    2.72
   2  -1  18  102.53    2.52
   2   0 -17    3.94    0.48
   2   0 -16   13.79    1.04
   2   0 -16   14.19    1.09
   2   0 -15   76.14    2.78
   2   0 -15   78.35    2.90
   2   0 -14    4.50    0.83
   2   0 -14    5.41    0.86
   2   0 -13   64.27    2.96
   2   0 -13   63.20    3.10
   2   0 -12  280.62    6.26
   2   0 -12  263.83    8.31
   2   0 -12  275.17    6.64
   2   0 -11  432.66   10.92
   2   0 -10   85.29    4.83
   2   0  -9    3.47    1.10
   2   0  -8   21.32    2.34
   2   0  -7   51.63    3.32
   2   0  -6    3.18    0.81
   2   0  -5  822.54   11.20
   2   0  -4 1743.12   15.02
   2   0  -3  122.20    3.73
   2   0  -2  235.10    4.85
   2   0  -1   26.29    1.50
   2   0  -1   30.38    1.67
   2   0   0 1522.03   11.38
   2   0   0 1485.28   10.73
   2   0   1 2227.61   12.85
   2   0   1 2312.53   13.66
   2   0   2   54.51    1.99
   2   0   2   58.07    2.77
   2   0   2   57.69    2.19
   2   0   2   55.57    2.12
  -2   0  -2   58.18    2.89
   2   0   3  112.46    4.25
   2   0   3  113.08    2.85
   2   0   3  110.28    3.07
   2   0   3  115.87    3.05
  -2   0  -3  111.01    3.92
   2   0   4    1.49    0.39
   2   0   4    0.62    0.52
   2   0   4    0.49    0.28
   2   0   4    0.87    0.37
   2   0   5  366.97    5.92
   2   0   5  360.67    5.87
   2   0   5  366.97    5.32
   2   0   6  458.73    7.28
   2   0   6  469.74    6.98
   2   0   6  476.25    6.27
   2   0   7    4.75    0.86
   2   0   7    4.77    0.79
   2   0   7    5.27    0.81
   2   0   7    5.38    0.74
   2   0   8   80.68    3.61
   2   0   8   75.05    2.94
   2   0   9  740.65   11.83
   2   0   9  802.01    9.81
   2   0  10    6.10    1.22
   2   0  11  858.87   14.31
   2   0  12  105.02    5.30
   2   0  13   13.87    2.04
   2   0  14    4.22    0.88
   2   0  14    3.70    0.82
   2   0  14    4.47    1.01
   2   0  15    2.74    0.84
   2   0  15    3.67    0.85
   2   0  15    2.30    0.64
   2   0  15    2.57    0.74
   2   0  16   80.37    3.31
   2   0  16   75.48    3.18
   2   0  16   73.71    3.22
   2   0  17  109.52    3.43
   2   0  17  111.04    3.33
   2   0  17  105.05    3.35
   2   0  18  161.79    3.53
   2   0  18  156.14    3.28
   2   1 -17    2.03    0.35
   2   1 -16    0.51    0.33
   2   1 -15   32.92    1.80
   2   1 -15   32.62    1.88
   2   1 -14    1.51    0.53
   2   1 -14    1.14    0.51
   2   1 -13   61.64    2.86
   2   1 -13   60.85    2.99
   2   1 -12    4.22    0.92
   2   1 -12    2.32    0.72
  -2  -1  12    3.22    0.91
   2   1 -12    3.13    1.00
   2   1 -11   83.75    4.60
   2   1 -10  958.52   15.35
   2   1  -9  191.55    6.81
   2   1  -8  254.68    7.72
   2   1  -7   17.22    1.90
   2   1  -6  100.11    4.16
   2   1  -5  216.47    5.63
   2   1  -4  904.74   10.62
   2   1  -3  383.47    6.43
   2   1  -2   21.72    1.45
  -2  -1   1 1124.12    8.24
   2   1  -1 1124.64    9.84
  -2  -1   0    8.30    0.86
   2   1   0    7.28    0.81
  -2  -1  -1   32.66    1.87
   2   1   1   33.01    1.65
   2   1   1   32.44    1.58
  -2  -1  -1   33.33    2.29
  -2  -1  -2   83.23    3.29
   2   1   2   80.36    2.54
  -2  -1  -2   85.34    3.48
   2   1   2   80.88    2.49
   2   1   3  874.73    8.39
   2   1   3  898.27    8.33
   2   1   4 2132.96   12.66
   2   1   4 2120.37   13.03
   2   1   5  408.74    6.18
   2   1   5  404.15    5.83
   2   1   6  183.03    4.54
   2   1   6  190.17    4.11
   2   1   6  185.79    4.06
   2   1   7   95.96    3.59
   2   1   7   96.30    3.02
   2   1   8  513.77    9.01
   2   1   9  372.30    8.20
   2   1   9  375.28    6.74
   2   1  10   12.33    1.65
   2   1  11  725.22   12.98
   2   1  12 1296.69   18.25
   2   1  13  586.49   12.63
   2   1  14   43.92    3.50
   2   1  14   39.70    2.56
   2   1  14   40.68    2.82
   2   1  15   12.32    1.41
   2   1  15   11.76    1.47
   2   1  16    1.68    0.60
   2   1  16    1.20    0.59
   2   1  17   79.96    2.96
   2   1  17   77.64    3.05
   2   1  18   54.67    2.10
   2   1  18   55.88    2.17
   2   1  19    5.86    0.54
   2   2 -17    6.39    0.55
   2   2 -16   38.19    1.69
  -2  -2  15  550.71    6.22
   2   2 -15  534.37    7.34
   2   2 -14  298.93    5.74
   2   2 -14  294.72    6.04
  -2  -2  14  310.52    5.37
   2   2 -13   40.16    2.26
   2   2 -13   41.35    2.44
   2   2 -12    4.23    0.80
   2   2 -12    5.79    1.00
   2   2 -11  428.61    9.83
  -2  -2  11  425.30    9.52
  -2  -2  10   20.85    2.08
   2   2 -10   19.11    2.11
   2   2  -9  354.51    8.76
   2   2  -8  175.39    6.03
   2   2  -7   13.64    1.61
   2   2  -6    9.76    1.28
   2   2  -5  365.88    7.06
   2   2  -4 1444.80   13.05
  -2  -2   3  104.24    3.06
   2   2  -3  102.05    3.23
   2   2  -2   15.37    1.20
  -2  -2   2   13.86    1.05
   2   2  -1  293.30    5.52
  -2  -2   1  287.95    4.42
   2   2  -1  285.33    4.81
  -2  -2   0  786.27    9.28
   2   2   0  774.91    8.66
  -2  -2  -1   72.26    3.41
   2   2   1   70.42    2.56
   2   2   1   67.52    2.22
  -2  -2  -1   69.94    2.97
  -2  -2  -2 1290.36   13.52
   2   2   2 1261.65   10.56
  -2  -2  -2 1256.18   13.48
   2   2   2 1248.43    9.56
   2   2   3   19.87    1.34
   2   2   3   19.11    1.20
   2   2   4  234.10    4.60
   2   2   4  235.46    4.17
   2   2   5  392.39    5.96
   2   2   5  385.54    5.97
   2   2   6  131.97    3.53
   2   2   6  132.18    3.82
   2   2   7 1082.28   11.95
   2   2   7 1138.51   10.74
   2   2   8   20.57    1.54
   2   2   8   20.00    1.77
   2   2   9   12.69    1.54
   2   2  10  191.29    6.18
   2   2  11  461.74   10.17
   2   2  12  241.05    7.74
   2   2  13    2.54    0.98
   2   2  14    5.65    1.29
   2   2  14    7.45    1.20
   2   2  14    5.95    1.20
   2   2  15  354.93    7.40
   2   2  15  360.93    8.18
   2   2  16   44.70    2.49
   2   2  16   44.48    2.71
   2   2  17   66.13    2.71
   2   2  17   70.38    3.02
   2   2  18   53.00    2.08
   2   2  18   48.53    2.14
   2   2  19    8.67    0.65
   2   2  19    8.78    0.69
   2   3 -16   10.28    0.85
  -2  -3  15   20.43    1.21
   2   3 -15   22.67    1.48
  -2  -3  14  347.30    5.63
   2   3 -14  342.67    6.34
  -2  -3  13   68.64    2.76
   2   3 -13   69.24    2.88
   2   3 -13   70.80    3.12
   2   3 -12  171.31    4.70
   2   3 -12  171.15    5.05
   2   3 -11   -0.19    0.40
   2   3 -11    0.31    0.47
  -2  -3  10   53.19    3.31
  -2  -3   9  463.15    9.39
  -2  -3   8    6.78    1.14
   2   3  -8    8.68    1.31
   2   3  -7  165.57    5.22
  -2  -3   7  160.14    5.05
  -2  -3   6 1370.77   13.92
   2   3  -6 1373.00   14.13
  -2  -3   5   14.34    1.38
   2   3  -5   18.40    1.53
  -2  -3   4 1515.59   13.02
   2   3  -4 1455.38   12.62
  -2  -3   3  796.41    8.84
   2   3  -3  753.43    8.51
   2   3  -2  161.58    4.51
  -2  -3   2  161.40    3.76
   2   3  -2  154.01    3.60
  -2  -3   1   13.68    1.05
   2   3  -1   14.89    1.09
   2   3  -1   12.63    1.22
  -2  -3   0   50.16    1.88
   2   3   0   48.45    2.28
  -2  -3   0   45.47    2.49
  -2  -3   0   48.00    2.52
   2   3   0   45.56    1.81
  -2  -3  -1   52.25    1.84
   2   3   1   51.23    2.28
   2   3   1   48.71    1.84
  -2  -3  -1   48.43    2.70
  -2  -3  -2  275.00    6.75
   2   3   2  300.79    5.46
  -2  -3  -2  297.47    6.62
   2   3   2  284.38    4.37
  -2  -3  -3    1.83    0.63
   2   3   3    1.80    0.48
   2   3   4  971.38    8.62
   2   3   4  972.54    9.65
   2   3   5   15.66    1.22
   2   3   5   15.58    1.26
   2   3   6  746.65    9.07
   2   3   6  758.55    8.81
   2   3   7  317.75    6.39
   2   3   7  329.49    5.89
   2   3   8  241.36    6.06
   2   3   8  249.86    5.38
   2   3   9  278.50    6.96
   2   3  10  529.54   10.12
   2   3  11   34.86    2.78
   2   3  12  145.26    5.91
   2   3  13   23.54    2.48
   2   3  14  450.81    8.56
   2   3  14  462.63    9.83
   2   3  14  468.79   10.97
   2   3  15  463.29    8.39
   2   3  15  474.92    9.52
   2   3  16   56.30    2.76
   2   3  16   56.87    3.09
   2   3  17    1.21    0.49
   2   3  17    0.87    0.52
   2   3  18   48.50    1.96
   2   3  18   49.52    2.21
   2   3  19  290.79    4.09
   2   4 -16    4.21    0.53
   2   4 -15   45.83    1.98
  -2  -4  15   45.55    1.73
  -2  -4  14   85.51    2.76
   2   4 -14   86.54    3.08
  -2  -4  13  138.26    3.84
   2   4 -13  139.75    4.23
   2   4 -12  358.56    7.15
   2   4 -12  366.11    6.69
  -2  -4  12  378.05    6.71
   2   4 -11  256.49    5.68
  -2  -4  11  245.01    7.24
   2   4 -11  252.59    6.14
  -2  -4  10    3.51    1.00
  -2  -4   9  201.83    6.31
  -2  -4   8  173.67    5.66
  -2  -4   7  780.85   11.37
  -2  -4   6    2.62    0.74
  -2  -4   5 1129.26   12.35
  -2  -4   4  153.86    4.33
  -2  -4   3 2865.49   17.70
   2   4  -2   71.31    3.09
  -2  -4   2   71.06    2.67
  -2  -4   1    2.53    0.53
   2   4  -1    1.36    0.46
   2   4   0   15.09    1.34
   2   4   1 1056.23   10.78
   2   4   1 1020.35    8.06
  -2  -4  -2  355.91    5.13
   2   4   2  357.19    4.82
   2   4   2  354.85    6.16
   2   4   3 1414.09   10.05
   2   4   3 1412.25   12.29
  -2  -4  -3 1438.84   10.15
   2   4   4  481.27    6.34
   2   4   4  479.98    7.21
  -2  -4  -4  496.23    6.00
   2   4   5 1160.73   11.14
   2   4   5 1167.78   10.62
   2   4   6  940.75   10.09
   2   4   6  928.03   10.24
   2   4   7  202.95    5.16
   2   4   7  210.89    4.93
   2   4   8  651.07    9.87
   2   4   8  693.33    9.25
   2   4   9  170.58    5.40
   2   4  10   71.30    3.72
   2   4  11 1321.24   16.85
   2   4  12   46.22    3.28
   2   4  13   36.74    3.03
   2   4  14    2.76    0.88
  -2  -4 -14    0.59    0.44
   2   4  15   29.57    2.13
  -2  -4 -15   28.50    1.87
   2   4  15   29.10    2.42
  -2  -4 -16    0.55    0.41
   2   4  16    0.84    0.43
   2   4  16    0.26    0.43
   2   4  17    2.54    0.60
  -2  -4 -17    1.49    0.43
   2   4  17    2.63    0.71
   2   4  18   43.83    1.81
   2   4  18   42.86    2.07
   2   4  19    0.54    0.26
  -2  -5  16  460.93    4.49
   2   5 -15  211.87    3.91
  -2  -5  15  196.54    3.35
   2   5 -14    1.37    0.51
  -2  -5  14    1.99    0.62
  -2  -5  13  222.37    4.77
   2   5 -13  220.62    5.14
   2   5 -12    3.69    0.79
  -2  -5  12    3.80    0.74
  -2  -5  11   15.50    1.44
   2   5 -11   14.19    1.49
  -2  -5  10  204.85    6.60
  -2  -5   9   43.82    3.01
  -2  -5   8   44.18    2.94
  -2  -5   7   55.98    3.21
  -2  -5   6  685.39   10.59
  -2  -5   5   90.58    3.68
  -2  -5   4  353.42    6.95
   2   5  -3   56.29    2.98
  -2  -5   3   53.93    2.60
   2   5  -2 1758.91   15.75
  -2  -5   2 1752.22   14.22
   2   5  -1 1887.62   15.86
  -2  -5   0  100.79    3.17
   2   5   0  101.35    3.57
  -2  -5  -1   98.60    3.03
   2   5   1   91.84    3.33
   2   5   2   47.54    1.90
  -2  -5  -2   45.07    2.02
   2   5   2   45.27    2.30
   2   5   3   10.12    1.10
  -2  -5  -3   11.93    1.04
   2   5   3   11.42    0.98
   2   5   4  415.58    6.95
   2   5   4  415.17    6.23
  -2  -5  -4  435.99    6.24
   2   5   5  733.08    9.16
  -2  -5  -5  756.78    8.43
   2   5   5  733.49    8.80
   2   5   6  335.28    6.35
   2   5   6  326.92    6.24
   2   5   7   27.81    1.93
   2   5   7   28.58    1.89
   2   5   8   17.26    1.51
   2   5   8   17.55    1.66
   2   5   9   50.85    2.97
   2   5   9   53.65    2.76
   2   5  10  275.24    7.30
   2   5  11   46.30    3.16
   2   5  12   71.43    4.04
   2   5  13  183.12    6.61
   2   5  13  182.65    5.82
  -2  -5 -13  187.57    4.92
  -2  -5 -14   10.74    1.22
   2   5  14   10.26    1.39
   2   5  14    9.82    1.54
  -2  -5 -15    1.48    0.54
   2   5  15    1.92    0.78
  -2  -5 -16   21.33    1.53
   2   5  16   20.45    1.89
  -2  -5 -17  168.83    3.77
   2   5  17  174.10    4.09
   2   5  17  171.79    4.76
   2   5  18   20.14    1.41
   2   5  19    4.78    0.54
  -2  -6  15  133.06    2.84
   2   6 -14    2.94    0.58
  -2  -6  14    2.41    0.50
   2   6 -13   30.84    1.85
  -2  -6  13   32.99    1.81
   2   6 -12  117.66    3.86
  -2  -6  12  124.13    3.73
   2   6 -11    0.22    0.41
  -2  -6  11    2.21    0.68
  -2  -6  10  212.11    6.76
  -2  -6  10  227.20    5.39
   2   6 -10  215.31    5.63
  -2  -6   9   84.50    4.24
  -2  -6   8  152.71    5.57
  -2  -6   7   48.46    3.07
  -2  -6   6    3.62    0.91
  -2  -6   5  956.29   12.47
   2   6  -4 1278.16   15.15
  -2  -6   4 1284.91   13.87
   2   6  -3  210.99    5.91
  -2  -6   3  207.87    5.44
   2   6  -2  218.18    5.78
  -2  -6   1    4.74    0.81
   2   6  -1    2.87    0.67
  -2  -6   0  259.15    5.47
   2   6   0  252.70    5.86
  -2  -6  -1 1676.68   13.53
   2   6   1 1674.90   14.78
   2   6   2  207.12    5.09
  -2  -6  -2  208.41    4.70
   2   6   3   39.49    1.96
   2   6   3   38.34    2.18
  -2  -6  -3   39.42    2.05
   2   6   4   70.67    2.73
   2   6   4   72.29    2.95
  -2  -6  -4   72.43    2.81
   2   6   5   24.51    1.70
  -2  -6  -5   23.68    1.63
   2   6   5   22.04    1.65
   2   6   6   97.25    3.56
   2   6   6   91.15    3.36
  -2  -6  -6   97.62    3.38
   2   6   7   22.33    1.82
  -2  -6  -7   25.83    1.82
   2   6   7   22.88    1.73
   2   6   8    6.70    1.08
  -2  -6  -8    6.83    1.00
   2   6   8    6.94    1.00
   2   6   9   53.57    3.10
   2   6   9   60.48    2.98
   2   6  10   68.65    3.69
   2   6  11  969.98   14.43
   2   6  12  450.35   10.18
   2   6  13    2.21    0.79
   2   6  13    2.94    0.90
   2   6  13    3.57    1.03
   2   6  14  243.79    6.54
  -2  -6 -14  259.79    5.73
   2   6  14  254.76    7.22
  -2  -6 -15    1.45    0.57
   2   6  15    2.95    0.83
   2   6  15    1.25    0.51
   2   6  16  124.89    3.89
  -2  -6 -16  125.62    3.62
   2   6  16  124.08    4.37
  -2  -6 -17  261.37    4.66
   2   6  17  259.92    5.58
  -2  -6 -18  407.01    4.81
   2   6  18  397.70    5.73
  -2  -7  15    0.73    0.23
  -2  -7  15    1.11    0.28
  -2  -7  14    2.29    0.47
  -2  -7  13    4.27    0.71
  -2  -7  13    4.35    0.69
   2   7 -12    1.93    0.58
  -2  -7  12    1.89    0.56
  -2  -7  11   59.00    2.66
   2   7 -11   57.16    2.74
  -2  -7  10  128.61    4.06
   2   7 -10  124.62    4.20
   2   7  -9  169.76    6.45
   2   7  -9  180.04    5.13
  -2  -7   9  182.24    4.82
  -2  -7   9  176.78    6.18
   2   7  -8  307.97    8.59
  -2  -7   8  295.65    7.93
   2   7  -7   85.75    4.45
  -2  -7   7   82.78    4.11
   2   7  -6   14.98    1.85
  -2  -7   6   16.11    1.79
  -2  -7   5    2.70    0.78
   2   7  -5    2.62    0.77
   2   7  -4   33.41    2.53
  -2  -7   3   79.79    3.54
   2   7  -3   82.85    3.81
  -2  -7   2   84.05    3.55
   2   7  -2   85.69    3.78
  -2  -7   1  230.80    5.68
   2   7  -1  232.88    6.00
  -2  -7   0  283.47    6.14
   2   7   0  288.99    6.53
  -2  -7  -1  303.54    6.24
   2   7   1  309.53    6.59
   2   7   2  294.21    6.27
  -2  -7  -2  296.96    6.12
   2   7   3  584.42    8.76
  -2  -7  -3  586.40    8.55
   2   7   4  397.12    6.95
   2   7   4  399.07    7.19
  -2  -7  -4  393.86    7.06
   2   7   5   64.27    2.86
   2   7   5   65.17    2.92
  -2  -7  -5   65.27    2.94
   2   7   6  504.01    8.42
  -2  -7  -6  507.30    8.34
   2   7   6  502.25    8.06
   2   7   7  262.36    6.37
  -2  -7  -7  271.42    6.30
   2   7   7  270.85    6.06
   2   7   8   15.75    1.66
  -2  -7  -8   16.98    1.64
   2   7   8   16.92    1.56
   2   7   9   81.19    3.88
   2   7  10  180.58    6.06
   2   7  11 1286.61   16.78
   2   7  12   41.17    3.08
   2   7  13   83.61    4.10
   2   7  13   83.74    4.12
  -2  -7 -14  164.89    4.56
   2   7  14  161.45    5.40
   2   7  14  156.28    5.38
   2   7  15    1.10    0.53
  -2  -7 -15    0.39    0.39
   2   7  15    0.57    0.46
  -2  -7 -16   10.17    1.06
   2   7  16    9.26    1.09
   2   7  16    8.16    1.10
  -2  -7 -17   69.03    2.35
   2   7  17   66.94    2.64
  -2  -7 -18   87.58    2.16
   2   7  18   81.12    2.33
  -2  -8  14   83.37    2.14
  -2  -8  14   84.50    2.13
  -2  -8  13   41.85    1.84
  -2  -8  12   83.13    2.93
  -2  -8  12   82.23    2.78
  -2  -8  11    0.44    0.44
  -2  -8  11    0.36    0.43
  -2  -8  10   73.28    3.01
   2   8  -9  110.32    3.93
  -2  -8   9  109.95    3.73
   2   8  -8    5.65    0.96
  -2  -8   8    5.09    1.09
   2   8  -8    5.37    1.21
  -2  -8   8    6.60    0.98
   2   8  -7   39.15    2.98
  -2  -8   7   40.05    2.91
   2   8  -6   11.68    1.64
  -2  -8   6   10.58    1.48
   2   8  -5  180.53    6.12
  -2  -8   5  170.33    5.72
  -2  -8   4  382.44    8.33
   2   8  -4  400.52    8.81
  -2  -8   3  129.16    4.74
   2   8  -3  134.15    5.00
  -2  -8   2  409.85    8.25
   2   8  -2  425.79    8.58
  -2  -8   1  193.09    5.53
   2   8  -1  199.80    5.73
  -2  -8   0  147.68    4.76
   2   8   0  152.79    4.87
   2   8   1  150.36    4.70
  -2  -8  -1  149.12    4.69
  -2  -8  -2  657.99    9.81
   2   8   2  674.90    9.79
   2   8   3  276.28    6.20
  -2  -8  -3  275.41    6.33
   2   8   4    2.58    0.63
  -2  -8  -4    2.30    0.64
   2   8   5   38.99    2.41
   2   8   5   39.58    2.29
  -2  -8  -5   38.94    2.45
   2   8   6   60.63    3.10
  -2  -8  -6   58.16    3.08
   2   8   6   59.37    2.83
  -2  -8  -7  235.61    6.28
   2   8   7  237.66    5.72
   2   8   7  240.71    6.39
  -2  -8  -8 1256.77   14.85
   2   8   8 1293.19   13.53
   2   8   9  470.87    9.57
   2   8  10    8.54    1.39
   2   8  11  301.79    8.18
   2   8  12    6.42    1.25
   2   8  12    7.05    1.31
   2   8  13   93.70    4.36
   2   8  14   66.19    3.48
  -2  -8 -14   71.52    2.96
   2   8  14   67.52    3.30
   2   8  15   20.99    1.81
  -2  -8 -15   20.13    1.53
   2   8  15   21.13    1.74
   2   8  16    2.72    0.66
  -2  -8 -16    2.79    0.60
   2   8  17  351.20    5.21
   2   8  17  341.24    5.25
  -2  -8 -18  238.48    3.27
  -2  -9  13  142.61    2.96
  -2  -9  13  150.17    3.09
  -2  -9  12   12.64    1.07
  -2  -9  11   16.61    1.36
  -2  -9  11   15.79    1.27
  -2  -9  10    9.00    1.08
  -2  -9  10   10.75    1.13
  -2  -9   9   13.70    1.40
  -2  -9   9   13.58    1.33
  -2  -9   8  551.46    8.89
  -2  -9   8  545.74    8.33
  -2  -9   7  231.74    5.81
  -2  -9   7  228.00    6.97
  -2  -9   7  230.57    5.41
  -2  -9   6   24.03    2.27
  -2  -9   5    0.63    0.49
  -2  -9   4   50.60    3.19
  -2  -9   3  427.18    9.00
  -2  -9   2    4.97    1.02
  -2  -9   1  271.84    6.97
  -2  -9   0   37.07    2.55
  -2  -9  -1  365.95    7.86
  -2  -9  -2   71.45    3.46
  -2  -9  -3   12.89    1.51
  -2  -9  -4   75.53    3.57
  -2  -9  -5  129.46    4.75
  -2  -9  -6   17.37    1.80
   2   9   7   75.29    3.74
  -2  -9  -7   76.27    3.80
   2   9   8 1450.39   16.79
  -2  -9  -8 1460.97   17.02
   2   9   9  279.95    7.55
   2   9  10    1.78    0.74
   2   9  11   17.73    2.09
   2   9  11   18.36    2.05
   2   9  12   76.10    4.12
   2   9  13  505.84   10.06
   2   9  14  414.32    8.48
  -2  -9 -14  423.58    6.95
   2   9  15  471.86    8.17
  -2  -9 -15  487.35    6.98
   2   9  16   30.42    1.84
  -2  -9 -16   30.56    1.61
  -2  -9 -17   24.96    1.25
   2   9  17   23.27    1.27
  -2 -10  13  180.89    2.65
  -2 -10  13  184.76    2.84
  -2 -10  12   31.78    1.45
  -2 -10  12   34.41    1.55
  -2 -10  11  244.78    4.61
  -2 -10  10    2.41    0.57
  -2 -10   9  102.91    3.54
  -2 -10   9   99.44    3.28
  -2 -10   8  432.31    7.61
  -2 -10   8  408.00    6.97
  -2 -10   7  175.55    4.99
  -2 -10   7  168.08    4.53
   2  10  -6    6.68    0.84
  -2 -10   6    6.58    1.03
  -2 -10   6    6.54    1.21
  -2 -10   6    6.49    0.95
  -2 -10   5  156.16    5.74
  -2 -10   4   29.05    2.48
  -2 -10   3  186.47    6.19
  -2 -10   2    0.60    0.43
  -2 -10   1  152.89    5.49
  -2 -10   0   72.34    3.75
  -2 -10  -1  200.55    6.20
  -2 -10  -2   52.41    3.18
  -2 -10  -3   66.92    3.57
  -2 -10  -4   85.38    4.06
  -2 -10  -5 1717.00   18.30
  -2 -10  -6  950.41   13.83
  -2 -10  -7  490.06   10.04
  -2 -10  -8  541.44   10.72
   2  10   9   96.44    4.55
   2  10  10  223.41    6.96
   2  10  10  211.13    6.02
   2  10  11    0.78    0.61
   2  10  12  129.56    5.16
   2  10  13    8.94    1.36
   2  10  14   89.81    3.79
  -2 -10 -14   97.58    3.17
   2  10  15    0.49    0.44
  -2 -10 -15    0.88    0.44
  -2 -10 -16  213.64    3.86
   2  10  16  212.75    4.40
  -2 -10 -17   43.11    1.42
   2  10  17   43.96    1.53
  -2 -11  12  115.76    2.17
  -2 -11  12  119.50    2.37
  -2 -11  11  113.83    2.72
  -2 -11  11  117.36    2.83
  -2 -11  10    0.20    0.28
  -2 -11  10    0.30    0.32
  -2 -11   9    7.43    0.91
  -2 -11   9    7.58    0.95
  -2 -11   8   23.82    1.70
  -2 -11   7   39.31    2.28
  -2 -11   6   21.94    1.77
  -2 -11   5   31.98    2.17
  -2 -11   4    7.06    1.06
  -2 -11   4    6.55    1.24
  -2 -11   3  234.00    7.08
  -2 -11   2  463.29    9.92
  -2 -11   1 1233.90   16.18
  -2 -11   0    3.34    0.89
  -2 -11  -1    2.32    0.81
  -2 -11  -2   46.37    3.12
  -2 -11  -3   32.14    2.61
  -2 -11  -4  719.76   12.30
  -2 -11  -5  701.77   12.22
  -2 -11  -6    2.60    0.85
  -2 -11  -7   30.76    2.62
  -2 -11  -8  142.03    5.64
   2  11   8  138.39    4.86
   2  11   9   93.56    4.01
   2  11  10   77.51    4.02
   2  11  10   76.97    3.61
   2  11  11   26.57    2.33
   2  11  11   24.56    1.89
   2  11  12   24.84    2.17
  -2 -11 -13   16.31    1.32
  -2 -11 -13   15.37    1.34
   2  11  13   15.09    1.59
   2  11  14   53.02    2.66
  -2 -11 -14   54.65    2.21
   2  11  15   85.56    2.99
  -2 -11 -15   84.20    2.48
  -2 -11 -16  393.90    4.59
   2  11  16  401.83    5.35
  -2 -12  11   52.55    1.43
  -2 -12  11   56.28    1.61
  -2 -12  10   23.01    1.20
  -2 -12  10   23.83    1.26
  -2 -12   9   28.79    1.54
  -2 -12   9   28.98    1.56
  -2 -12   8   22.27    1.51
  -2 -12   8   24.09    1.54
  -2 -12   7  222.91    4.30
  -2 -12   7  220.73    5.00
  -2 -12   7  220.64    4.86
  -2 -12   6  110.96    3.27
  -2 -12   6  111.92    3.75
  -2 -12   6  112.06    3.58
  -2 -12   5  455.85    7.80
  -2 -12   5  460.48    6.96
  -2 -12   5  468.93    7.46
  -2 -12   4  705.39    8.89
  -2 -12   4  706.99    9.94
  -2 -12   4  734.44    9.40
  -2 -12   3  126.85    3.86
  -2 -12   3  125.72    4.28
  -2 -12   2   11.47    1.20
  -2 -12   2    9.26    1.21
  -2 -12   2    9.34    1.46
  -2 -12   1  112.29    3.72
  -2 -12   1  115.88    4.14
  -2 -12   1  109.98    4.90
  -2 -12   0   20.14    2.13
  -2 -12  -1  221.27    6.99
  -2 -12  -2  336.98    8.61
  -2 -12  -3   34.34    2.78
  -2 -12  -4   31.24    2.67
  -2 -12  -4   36.80    2.51
  -2 -12  -5  118.94    4.55
  -2 -12  -5  115.14    3.86
  -2 -12  -5  117.01    5.12
   2  12   5  114.12    4.40
  -2 -12  -6  182.40    6.43
   2  12   6  174.83    5.43
  -2 -12  -6  165.90    4.63
  -2 -12  -6  190.72    5.85
  -2 -12  -7  205.33    6.85
   2  12   7  190.87    5.68
  -2 -12  -7  205.60    6.16
   2  12   8   38.42    2.68
   2  12   8   39.93    2.59
   2  12   9    3.01    0.83
   2  12   9    2.57    0.75
   2  12  10   31.93    2.41
   2  12  10   32.18    2.26
   2  12  11   56.16    2.68
   2  12  11   51.99    2.98
   2  12  12  238.33    6.02
   2  12  13  187.40    4.96
  -2 -12 -13  188.37    4.01
  -2 -12 -13  184.65    4.17
   2  12  14    0.84    0.42
  -2 -12 -14    1.23    0.38
  -2 -12 -14    0.38    0.26
   2  12  15   66.34    2.29
  -2 -12 -15   66.66    1.90
  -2 -13  10   22.62    0.95
  -2 -13   9  119.06    2.58
  -2 -13   9  118.41    2.60
  -2 -13   8  222.69    4.05
  -2 -13   8  225.19    4.03
  -2 -13   7   43.39    1.67
  -2 -13   7   42.42    1.97
  -2 -13   7   41.94    1.89
  -2 -13   6  107.72    2.90
  -2 -13   6  106.79    3.34
  -2 -13   6  106.52    3.19
  -2 -13   5   11.38    1.04
  -2 -13   5   11.16    1.18
  -2 -13   5   11.61    1.12
  -2 -13   4  164.25    4.05
  -2 -13   4  166.57    4.57
  -2 -13   3   77.76    2.90
  -2 -13   3   79.50    3.26
  -2 -13   2    4.56    0.79
  -2 -13   2    4.16    0.83
  -2 -13   1    5.73    0.86
  -2 -13   1    5.00    0.90
   2  13  -1    5.76    0.99
  -2 -13   0   52.04    2.52
  -2 -13   0   54.21    2.82
   2  13   0   46.27    2.67
  -2 -13  -1   27.92    1.89
  -2 -13  -1   28.28    2.08
   2  13   1   28.41    2.15
  -2 -13  -2  237.84    5.45
  -2 -13  -2  238.31    5.91
   2  13   2  233.89    6.12
  -2 -13  -3  232.49    5.40
  -2 -13  -3  235.02    5.86
   2  13   3  229.22    6.14
  -2 -13  -4    3.72    0.77
  -2 -13  -4    3.98    0.87
   2  13   4    4.25    0.94
  -2 -13  -5  193.78    4.94
   2  13   5  199.54    5.71
   2  13   6  105.57    4.14
   2  13   7   89.78    3.78
  -2 -13  -8   33.87    2.05
   2  13   8   32.50    2.27
   2  13   9   80.17    3.46
  -2 -13  -9   79.66    2.99
   2  13   9   75.97    3.35
   2  13  10  230.73    5.76
   2  13  10  239.14    5.73
   2  13  10  237.82    5.59
   2  13  11  136.83    4.28
   2  13  11  138.98    3.88
   2  13  12   94.21    3.35
  -2 -13 -12   99.36    2.79
  -2 -13 -12   97.42    3.05
   2  13  13    6.82    0.85
  -2 -13 -13    6.88    0.70
  -2 -13 -13    6.32    0.71
  -2 -13 -14   22.80    1.07
  -2 -13 -14   18.80    0.97
   2  13  14   21.90    1.30
  -2 -14   8    0.27    0.21
  -2 -14   7    4.86    0.59
  -2 -14   7    4.86    0.56
  -2 -14   6   11.46    0.82
  -2 -14   6   12.17    1.00
  -2 -14   6   11.77    0.93
  -2 -14   5  317.05    4.70
  -2 -14   5  327.38    5.48
  -2 -14   5  324.16    5.00
  -2 -14   4   39.54    1.81
  -2 -14   4   42.34    2.12
  -2 -14   3    2.05    0.73
  -2 -14   3    1.26    0.42
  -2 -14   2   88.59    2.97
  -2 -14   2   88.70    3.27
   2  14  -2   89.79    3.26
  -2 -14   1    0.99    0.44
  -2 -14   1    0.96    0.47
   2  14  -1    0.64    0.39
  -2 -14   0    0.64    0.47
   2  14   0    0.95    0.48
  -2 -14   0    0.52    0.39
  -2 -14  -1  169.89    4.41
  -2 -14  -1  177.03    4.86
   2  14   1  171.73    4.93
  -2 -14  -2  595.14    8.97
   2  14   2  579.48    9.18
  -2 -14  -2  589.07    8.27
  -2 -14  -3   12.99    1.36
  -2 -14  -3   13.19    1.28
   2  14   3   13.40    1.45
  -2 -14  -4    4.86    0.82
   2  14   4    5.39    0.95
   2  14   5  169.79    5.01
   2  14   6    9.02    1.18
   2  14   7  187.07    5.13
  -2 -14  -8  232.00    4.98
   2  14   8  222.51    5.45
  -2 -14  -9   79.32    2.75
   2  14   9   76.30    3.10
  -2 -14 -10    8.09    0.84
   2  14  10    7.85    0.94
   2  14  10    7.35    0.92
   2  14  11   30.90    1.72
  -2 -14 -11   33.67    1.49
   2  14  11   32.89    1.67
   2  14  12  108.12    2.93
  -2 -14 -12  111.30    2.44
  -2 -14 -12  111.70    2.83
   2  14  13  147.07    3.00
  -2 -14 -13  142.73    2.35
  -2 -14 -13  137.37    2.58
  -2 -15   6    0.43    0.24
  -2 -15   5  138.90    2.52
  -2 -15   5  139.81    3.00
  -2 -15   4   17.53    1.03
  -2 -15   4   18.49    1.21
  -2 -15   3  100.25    2.67
  -2 -15   3  102.50    2.98
  -2 -15   2  135.05    3.29
  -2 -15   2  142.90    3.70
   2  15  -2  139.32    3.55
  -2 -15   1  196.04    4.14
  -2 -15   1  200.05    4.52
   2  15  -1  203.90    4.52
  -2 -15   0    6.69    0.82
  -2 -15   0    6.57    0.88
   2  15   0    8.84    1.02
  -2 -15  -1  137.56    3.64
  -2 -15  -1  140.96    3.97
   2  15   1  137.26    3.98
  -2 -15  -2   48.56    2.21
   2  15   2   51.70    2.51
  -2 -15  -3   68.02    2.61
   2  15   3   64.76    2.83
   2  15   4  108.61    3.67
   2  15   5   15.27    1.38
   2  15   6   59.57    2.67
  -2 -15  -7   86.72    2.89
   2  15   7   82.93    3.07
  -2 -15  -8  210.77    4.25
   2  15   8  214.18    4.75
  -2 -15  -9  307.19    4.75
   2  15   9  307.30    5.45
   2  15   9  299.07    5.34
  -2 -15 -10   30.25    1.34
   2  15  10   31.01    1.56
  -2 -15 -11  201.11    3.54
   2  15  11  196.25    3.26
  -2 -15 -12    0.81    0.21
   2  16  -4    5.01    0.55
  -2 -16   3    0.09    0.20
  -2 -16   2   46.30    1.60
  -2 -16   1   37.52    1.54
   2  16  -1   39.32    1.64
  -2 -16   0   50.89    1.88
   2  16   0   51.15    1.98
   2  16   1   35.48    1.73
   2  16   2  130.19    3.39
   2  16   3   67.02    2.47
   2  16   4  249.50    4.73
   2  16   4  252.86    4.79
  -2 -16  -5   32.00    1.64
   2  16   5   29.08    1.63
  -2 -16  -6    1.59    0.42
   2  16   6    2.02    0.49
  -2 -16  -7    3.99    0.59
   2  16   7    3.59    0.59
   2  16   7    3.96    0.62
  -2 -16  -8  365.83    4.69
   2  16   8  362.60    5.15
   2  16   8  355.03    5.15
  -2 -16  -9   68.77    1.81
   2  16   9   68.54    2.06
  -2 -16 -10   59.04    1.66
   2  16  10   58.81    1.60
   2  17  -1  290.60    3.97
   2  17   0   72.75    2.11
   2  17   1   57.65    1.62
   2  17   1   60.14    1.95
  -2 -17  -2   12.90    0.86
   2  17   2   12.02    0.80
   2  17   2   11.76    0.87
  -2 -17  -3   41.14    1.53
   2  17   3   37.24    1.35
   2  17   3   36.80    1.41
   2  17   3   37.13    1.43
  -2 -17  -4   16.43    0.97
   2  17   4   14.64    0.91
   2  17   4   15.04    0.91
  -2 -17  -5   61.88    1.81
   2  17   5   59.31    1.78
   2  17   5   57.57    1.80
  -2 -17  -6   25.07    1.10
   2  17   6   23.05    1.08
   2  17   6   23.52    1.13
  -2 -17  -7    1.82    0.30
   2  17   7    2.42    0.37
   3 -14   0    0.52    0.23
   3 -14   1   34.47    1.23
   3 -14   2    0.74    0.22
   3 -13  -6  143.95    2.79
   3 -13  -5    0.41    0.20
   3 -13  -5    0.52    0.29
   3 -13  -4    6.75    0.74
   3 -13  -3    0.25    0.25
   3 -13  -2   90.19    2.58
   3 -13  -2   85.20    2.52
   3 -13  -1   91.03    2.64
   3 -13  -1   81.64    2.36
   3 -13   0    2.05    0.46
   3 -13   1   70.88    2.32
   3 -13   2   87.26    2.53
   3 -13   3  275.29    4.33
   3 -13   4  205.85    3.57
   3 -13   5  119.11    2.52
   3 -13   6   53.19    1.50
   3 -12  -8    6.28    0.60
   3 -12  -8    6.11    0.59
   3 -12  -7   19.31    1.14
   3 -12  -7   20.61    1.24
   3 -12  -6  165.72    3.51
   3 -12  -6  170.70    3.91
   3 -12  -5  468.66    6.11
   3 -12  -5  471.72    6.91
   3 -12  -4   44.69    2.24
   3 -12  -3  155.99    3.91
   3 -12  -3  150.55    4.16
   3 -12  -2    4.29    0.72
   3 -12  -2    4.59    0.78
   3 -12  -1  220.88    4.79
   3 -12  -1  209.10    4.74
   3 -12   0  554.25    7.63
   3 -12   0  532.81    7.18
   3 -12   1   50.41    2.32
   3 -12   2  155.66    3.98
   3 -12   3   83.77    2.87
   3 -12   4   41.29    1.97
   3 -12   5   24.67    1.46
   3 -12   6  157.34    3.41
   3 -12   7   54.79    1.84
   3 -12   8   25.13    1.09
   3 -11 -10  178.33    2.89
   3 -11  -9   85.98    2.38
   3 -11  -9   85.58    2.22
   3 -11  -8   16.96    1.20
   3 -11  -8   16.81    1.20
   3 -11  -7   48.92    2.18
   3 -11  -7   48.65    2.26
   3 -11  -6  154.44    4.35
   3 -11  -5   95.54    3.61
   3 -11  -4   41.27    2.20
   3 -11  -4   41.61    2.48
   3 -11  -3    4.50    0.78
   3 -11  -3    4.88    0.94
   3 -11  -2    0.42    0.36
   3 -11  -2    1.67    0.61
   3 -11  -1  222.64    5.35
   3 -11  -1  215.39    5.55
   3 -11   0  368.04    6.91
   3 -11   0  351.54    6.83
   3 -11   1   33.63    2.10
   3 -11   2    3.57    0.73
   3 -11   3    1.03    0.44
   3 -11   4    8.42    1.05
   3 -11   5  174.83    4.44
   3 -11   6  161.00    4.06
   3 -11   7   27.25    1.60
   3 -11   8   97.61    2.74
   3 -11   9  105.73    2.52
   3 -11  10  258.85    3.24
   3 -10 -11    4.08    0.47
   3 -10 -10  180.02    3.60
   3 -10  -9  283.10    5.10
   3 -10  -9  276.36    4.77
   3 -10  -8    6.20    0.88
   3 -10  -8    5.59    0.84
   3 -10  -7    6.93    1.01
   3 -10  -6   27.27    2.06
   3 -10  -5   44.04    2.76
   3 -10  -4   26.96    1.93
   3 -10  -4   28.76    2.30
   3 -10  -3   95.03    3.65
   3 -10  -3   93.75    4.19
   3 -10  -2    3.02    0.75
   3 -10  -2    3.45    0.91
   3 -10  -1   13.82    1.45
   3 -10  -1   13.47    1.59
   3 -10   0   77.95    3.40
   3 -10   0   72.96    3.49
   3 -10   1  557.29    9.10
   3 -10   2  239.63    5.96
   3 -10   3    9.49    1.22
   3 -10   4   63.14    3.01
   3 -10   5  125.72    4.15
   3 -10   6  842.47   10.34
   3 -10   7   40.28    2.19
   3 -10   8  114.73    3.47
   3 -10   9   65.18    2.41
   3 -10  10    1.34    0.37
   3 -10  11    1.25    0.28
   3  -9 -12    6.00    0.54
   3  -9 -11   14.47    1.05
   3  -9 -10    1.46    0.47
   3  -9  -9   28.57    1.85
   3  -9  -9   27.54    1.70
   3  -9  -8   35.10    2.19
   3  -9  -8   35.41    2.17
   3  -9  -7    3.95    0.86
   3  -9  -6   93.08    4.08
   3  -9  -5  207.08    5.44
   3  -9  -5  210.15    6.41
   3  -9  -4   37.04    2.36
   3  -9  -4   38.35    2.84
   3  -9  -3  106.09    4.00
   3  -9  -3  108.86    4.89
   3  -9  -2   52.43    2.87
   3  -9  -2   56.84    3.55
   3  -9  -1   88.90    3.75
   3  -9  -1   88.86    4.30
   3  -9   0    8.77    1.22
   3  -9   0    8.13    1.34
   3  -9   1    7.52    1.17
   3  -9   1    8.10    1.28
   3  -9   2    5.24    0.98
   3  -9   3  339.86    7.36
   3  -9   4    1.51    0.56
   3  -9   5    3.38    0.79
   3  -9   6   46.58    2.65
   3  -9   7   69.34    3.12
   3  -9   8   16.64    1.50
   3  -9   9    7.80    0.98
   3  -9  10    2.35    0.53
   3  -9  11   31.96    1.55
   3  -9  12   85.76    2.08
   3  -9  12   85.48    2.08
   3  -8 -13    0.83    0.24
   3  -8 -12   16.08    1.03
   3  -8 -11   86.12    2.79
   3  -8 -10   62.07    2.67
   3  -8  -9  221.93    5.50
   3  -8  -9  230.98    5.28
   3  -8  -8  403.72    7.86
   3  -8  -8  387.95    7.66
   3  -8  -7   18.53    1.84
   3  -8  -6  204.63    6.35
   3  -8  -5   25.79    2.00
   3  -8  -5   25.96    2.41
   3  -8  -4 1195.80   13.48
   3  -8  -4 1175.15   19.77
   3  -8  -4 1231.46   16.84
   3  -8  -3  582.66   14.17
   3  -8  -3  588.86   11.93
   3  -8  -3  577.02    9.41
   3  -8  -2   27.49    2.10
   3  -8  -2   26.18    2.95
   3  -8  -2   27.82    2.66
   3  -8  -2   27.30    3.06
   3  -8  -1    0.64    0.85
   3  -8  -1    1.57    0.80
   3  -8   0  176.68    7.47
   3  -8   1  393.77   10.97
   3  -8   2    1.05    0.74
   3  -8   3   66.64    3.32
   3  -8   3   66.00    4.28
   3  -8   4  362.71    7.74
   3  -8   4  378.92   10.47
   3  -8   5  226.60    6.14
   3  -8   5  240.40    8.49
   3  -8   6  105.45    4.15
   3  -8   7  209.91    5.70
   3  -8   8  715.68   10.17
   3  -8   9    5.11    0.88
   3  -8  10   14.21    1.32
   3  -8  11   40.93    1.86
   3  -8  11   37.74    1.92
   3  -8  12    0.76    0.32
   3  -8  12    0.85    0.31
   3  -8  13   76.47    1.91
   3  -8  13   80.69    1.94
   3  -7 -13  632.42    5.96
   3  -7 -13  629.11    5.60
   3  -7 -12   73.66    2.44
   3  -7 -11    2.14    0.59
   3  -7 -10   63.60    2.86
   3  -7  -9    1.59    0.62
   3  -7  -8   50.87    2.88
   3  -7  -8   53.59    2.91
   3  -7  -7    1.43    0.64
   3  -7  -6  632.64   11.24
   3  -7  -5  183.15    5.31
   3  -7  -5  190.26    7.72
   3  -7  -5  191.78    6.46
   3  -7  -4    3.24    1.26
   3  -7  -3  672.04   15.54
   3  -7  -3  687.40   15.83
   3  -7  -2 1103.46   19.68
   3  -7  -2 1153.46   20.03
   3  -7  -1   64.10    4.67
   3  -7  -1   55.37    4.28
   3  -7   0   30.16    3.16
   3  -7   1   29.19    3.05
   3  -7   2   32.68    2.89
   3  -7   3   59.79    4.10
   3  -7   4    7.12    1.52
   3  -7   5  318.35   10.09
   3  -7   6  302.88    7.10
   3  -7   6  297.64    9.99
   3  -7   7  100.07    4.07
   3  -7   7  103.57    5.94
   3  -7   8   84.49    3.68
   3  -7   9   25.87    2.00
   3  -7  10    9.62    1.18
   3  -7  11   26.57    1.78
   3  -7  11   26.60    1.80
   3  -7  12   17.41    1.34
   3  -7  12   17.51    1.30
   3  -7  13   14.15    1.07
   3  -7  14  114.72    2.51
   3  -6 -14   29.92    1.17
   3  -6 -13  122.06    2.90
   3  -6 -13  120.44    2.74
   3  -6 -12    8.79    0.93
   3  -6 -11  144.27    4.08
   3  -6 -10  107.57    3.84
   3  -6  -9  631.74    9.81
   3  -6  -8  135.19    4.72
   3  -6  -8  143.52    4.73
   3  -6  -7    9.90    1.39
   3  -6  -7    9.89    1.53
   3  -6  -6  774.19   12.72
   3  -6  -5  213.18    6.54
   3  -6  -4   56.78    4.17
   3  -6  -4   49.98    3.09
   3  -6  -3  487.17   12.39
   3  -6  -3  466.55    9.12
   3  -6  -3  486.52   12.49
   3  -6  -2 1064.94   18.24
   3  -6  -2 1068.21   13.46
   3  -6  -2 1057.96   18.21
   3  -6  -1  175.18    7.17
   3  -6  -1  182.43    7.46
   3  -6   0  213.01    7.93
   3  -6   1    2.13    0.84
   3  -6   2  327.37    9.03
   3  -6   3 1151.52   17.77
   3  -6   4  270.46    8.98
   3  -6   5  171.51    7.48
   3  -6   6   19.21    2.65
   3  -6   7    6.28    1.62
   3  -6   8  209.53    6.21
   3  -6   8  212.92    8.60
   3  -6   9  272.90    7.06
   3  -6  10  101.71    4.20
   3  -6  11  584.25    9.65
   3  -6  12   37.75    2.32
   3  -6  13  107.02    3.55
   3  -6  14   91.04    2.74
   3  -6  15  294.71    4.03
   3  -5 -14   49.57    1.66
   3  -5 -14   46.59    1.36
   3  -5 -13   16.23    1.14
   3  -5 -13   16.70    1.11
   3  -5 -12  493.49    6.96
   3  -5 -11   72.86    3.02
   3  -5 -10   52.12    2.73
   3  -5  -9  328.76    7.12
   3  -5  -8   50.53    2.92
   3  -5  -8   50.09    3.50
   3  -5  -7   97.34    4.84
   3  -5  -6  530.87   10.89
   3  -5  -5  222.92    6.84
   3  -5  -4   99.22    4.43
   3  -5  -3    6.05    1.32
   3  -5  -3    5.34    1.05
   3  -5  -2   14.27    1.60
   3  -5  -2    6.17    1.36
   3  -5  -1   58.19    3.11
   3  -5  -1   61.22    4.06
   3  -5   0   25.20    2.01
   3  -5   0   24.89    2.59
   3  -5   1   16.44    2.11
   3  -5   1   17.12    1.64
   3  -5   2    2.43    0.82
   3  -5   2    1.89    0.63
   3  -5   3   77.27    3.31
   3  -5   3   79.71    4.43
   3  -5   4  303.88    6.66
   3  -5   4  299.47    9.03
   3  -5   5  282.33    6.57
   3  -5   5  272.64    9.09
   3  -5   6  313.25    7.04
   3  -5   6  306.07   10.11
   3  -5   7  392.22   11.94
   3  -5   8   70.63    5.04
   3  -5   9   12.32    1.62
   3  -5   9   12.01    2.04
   3  -5  10  539.88   10.26
   3  -5  11  151.81    5.27
   3  -5  12   29.49    2.22
   3  -5  13    1.50    0.61
   3  -5  14    0.58    0.42
   3  -5  15   66.65    2.29
   3  -5  16   16.01    0.89
   3  -4 -14   95.88    2.44
   3  -4 -13   15.10    1.14
   3  -4 -13   14.11    1.06
   3  -4 -12   14.43    1.25
   3  -4 -11   24.80    1.80
   3  -4 -10   90.76    3.64
   3  -4  -9  188.92    5.41
   3  -4  -8  606.94    9.88
   3  -4  -8  619.65   12.80
   3  -4  -7    1.64    0.88
   3  -4  -6   49.73    3.44
   3  -4  -5    8.17    1.40
   3  -4  -4    9.88    1.45
   3  -4  -3   60.52    3.36
   3  -4  -2   16.29    1.97
   3  -4  -2   13.61    1.57
   3  -4  -1   35.33    2.83
   3  -4  -1   36.30    2.44
   3  -4   0  309.53    6.94
   3  -4   0  322.17    8.52
   3  -4   1 1304.98   12.40
   3  -4   1 1288.27   13.80
   3  -4   2  623.70    8.75
   3  -4   2  623.24   11.28
   3  -4   2  628.68    9.50
   3  -4   3   23.82    1.81
   3  -4   3   27.30    2.48
   3  -4   3   24.59    1.91
   3  -4   4  150.12    4.57
   3  -4   4  154.91    6.10
   3  -4   5  582.88    9.25
   3  -4   5  571.91   12.23
   3  -4   6  340.50    7.11
   3  -4   6  327.70    9.75
   3  -4   7  618.25    9.87
   3  -4   7  614.58   14.00
   3  -4   8   45.26    2.72
   3  -4   8   47.27    3.93
   3  -4   9  165.32    5.19
   3  -4   9  152.22    6.88
   3  -4  10   15.15    1.82
   3  -4  10   15.49    2.19
   3  -4  11   28.61    2.45
   3  -4  12   45.67    2.94
   3  -4  13  358.64    7.61
   3  -4  14    3.06    0.73
   3  -4  15   99.95    3.13
   3  -4  15   94.24    3.13
  -3   4 -15   98.55    2.59
   3  -4  16   17.38    1.10
  -3   4 -16   16.18    0.86
   3  -3 -15    2.77    0.37
   3  -3 -14   33.40    1.50
   3  -3 -13  116.32    3.19
   3  -3 -13  119.41    3.07
   3  -3 -12   57.24    2.47
   3  -3 -12   52.14    2.40
   3  -3 -11  341.14    6.61
   3  -3 -10   71.17    3.23
   3  -3  -9  238.83    6.08
   3  -3  -9  251.19    8.57
   3  -3  -8  176.49    7.08
   3  -3  -7    0.40    0.62
   3  -3  -6  673.35   12.82
   3  -3  -5  144.09    5.64
   3  -3  -4  254.57    7.23
   3  -3  -3  516.95    9.80
   3  -3  -2  270.36    6.82
   3  -3  -1  181.68    5.43
   3  -3   0  182.31    4.39
   3  -3   0  165.94    5.04
   3  -3   1  480.50    7.28
   3  -3   1  474.52    8.34
   3  -3   2  174.98    4.61
   3  -3   2  184.12    5.12
   3  -3   3  543.15    8.31
   3  -3   3  559.35   10.35
   3  -3   3  565.79    8.93
   3  -3   4  402.96    7.33
   3  -3   4  404.94    9.15
   3  -3   5  132.58    4.34
   3  -3   5  136.73    5.59
   3  -3   6   71.21    3.19
   3  -3   6   68.31    4.12
   3  -3   7  163.55    5.03
   3  -3   7  160.67    6.58
   3  -3   8  655.74   10.13
   3  -3   8  645.97   13.42
   3  -3   9  293.35    6.81
   3  -3   9  274.80    8.76
   3  -3  10   51.26    2.89
   3  -3  10   47.00    3.56
   3  -3  11   27.17    2.49
   3  -3  11   25.96    2.05
   3  -3  12  242.08    7.04
   3  -3  12  230.15    5.80
   3  -3  13  105.54    4.38
   3  -3  13  101.56    3.66
   3  -3  14  258.17    6.26
   3  -3  14  262.96    5.38
   3  -3  15   77.13    3.04
   3  -3  16   78.55    2.55
  -3   3 -16   75.19    2.11
   3  -3  17  347.25    4.07
   3  -2 -15  171.60    2.73
   3  -2 -14  118.24    2.83
   3  -2 -13   42.68    1.96
   3  -2 -13   43.81    1.88
   3  -2 -12   60.26    2.55
   3  -2 -12   59.08    2.54
   3  -2 -11    4.67    0.91
   3  -2 -10  275.48    6.30
   3  -2  -9  633.56    9.79
   3  -2  -9  651.65   14.24
   3  -2  -8   70.27    4.64
   3  -2  -7  235.31    8.10
   3  -2  -6   11.88    1.79
   3  -2  -5   21.49    2.25
   3  -2  -4   49.92    3.20
   3  -2  -3  101.17    4.35
   3  -2  -2   37.93    2.57
   3  -2  -1  478.64    8.74
   3  -2   0  592.86    7.70
   3  -2   0  569.45    9.21
   3  -2   1   23.17    1.61
   3  -2   1   22.28    1.80
   3  -2   2    9.47    1.07
   3  -2   2    9.32    1.17
   3  -2   3   38.66    2.22
   3  -2   3   41.54    2.40
   3  -2   4  151.20    4.51
   3  -2   4  149.40    5.24
   3  -2   5  617.19    9.16
   3  -2   5  607.23   10.90
   3  -2   6  127.54    4.33
   3  -2   6  124.39    5.10
   3  -2   7  146.84    4.71
   3  -2   7  149.87    5.82
   3  -2   8   94.43    3.85
   3  -2   8   94.60    4.76
   3  -2   9  179.88    5.35
   3  -2   9  186.11    6.67
   3  -2  10   21.47    1.88
   3  -2  11  144.05    5.87
   3  -2  11  136.87    4.87
   3  -2  12    1.01    0.76
   3  -2  12    2.19    0.69
   3  -2  12    0.59    0.50
   3  -2  13   91.08    4.22
   3  -2  13   87.56    3.63
   3  -2  14  232.24    6.25
   3  -2  14  224.48    5.39
   3  -2  15  178.02    4.88
   3  -2  15  179.87    4.36
   3  -2  16    5.72    0.78
   3  -2  16    5.49    0.78
   3  -2  16    5.14    0.67
   3  -2  17    3.31    0.47
  -3   2 -17    3.68    0.45
   3  -1 -15   60.15    1.61
  -3   1  15   62.13    1.49
   3  -1 -14    2.64    0.47
   3  -1 -14    2.85    0.52
   3  -1 -13  112.21    3.15
   3  -1 -13  116.49    3.04
   3  -1 -13  116.22    3.53
   3  -1 -12  331.66    5.90
   3  -1 -12  332.55    5.90
   3  -1 -12  345.57    6.78
   3  -1 -11    0.93    0.44
   3  -1 -11    2.38    0.64
   3  -1 -10    2.32    0.69
   3  -1  -9  390.61    7.59
   3  -1  -9  400.91   11.55
   3  -1  -8   42.61    3.74
   3  -1  -7   32.95    3.16
   3  -1  -6    6.85    1.44
   3  -1  -5   86.13    4.51
   3  -1  -4  185.87    6.20
   3  -1  -3  318.82    7.69
   3  -1  -2  403.76    8.23
   3  -1  -1    6.22    1.06
   3  -1   0  490.85    7.07
   3  -1   0  509.18    8.61
   3  -1   1   77.77    2.97
   3  -1   1   83.77    3.45
   3  -1   2   16.40    1.41
   3  -1   2   16.70    1.53
   3  -1   3  551.31    8.30
   3  -1   3  586.02    8.91
   3  -1   4  323.04    6.57
   3  -1   4  350.00    6.97
   3  -1   5   15.75    1.50
   3  -1   5   17.05    1.75
   3  -1   6  190.76    5.25
   3  -1   6  193.79    5.94
   3  -1   7  106.29    4.01
   3  -1   7  107.74    4.58
   3  -1   8   94.40    3.86
   3  -1   8   96.15    4.43
   3  -1   9   65.52    3.24
   3  -1  10   46.24    2.74
   3  -1  11  684.04   10.50
   3  -1  12   47.69    3.36
   3  -1  12   42.67    2.80
   3  -1  13   13.20    1.69
   3  -1  13   17.67    1.69
   3  -1  13   12.77    1.50
   3  -1  14  167.93    5.49
   3  -1  14  172.52    4.87
   3  -1  14  160.10    4.85
   3  -1  15  330.08    6.86
   3  -1  15  294.50    5.98
   3  -1  16   97.16    3.13
   3  -1  16   96.77    3.20
   3  -1  16   91.21    2.94
   3  -1  17   50.23    1.79
   3  -1  17   46.35    1.73
  -3   0  15   10.76    0.66
   3   0 -15    9.60    0.73
   3   0 -14    3.25    0.57
   3   0 -14    2.74    0.48
   3   0 -13    6.80    0.80
   3   0 -13    7.17    0.78
   3   0 -13    7.91    0.98
   3   0 -12   72.41    2.74
   3   0 -12   71.31    2.72
   3   0 -12   72.97    3.16
   3   0 -11    0.36    0.44
   3   0 -11    1.36    0.50
   3   0 -11    0.40    0.50
   3   0 -10  315.36    6.56
   3   0 -10  334.85    7.61
  -3   0   9  176.78    6.17
   3   0  -9  197.93    8.21
  -3   0   8  344.21    8.42
   3   0  -8  361.89   11.10
   3   0  -7  396.41   10.87
   3   0  -7  410.65   11.22
   3   0  -6  399.71   10.16
   3   0  -6  422.29   10.73
   3   0  -5  205.19    6.75
   3   0  -5  213.26    7.16
   3   0  -4   78.89    3.89
   3   0  -4  112.18    4.87
   3   0  -3  930.06   13.24
   3   0  -3  912.39   12.33
   3   0  -2   20.67    1.92
   3   0  -2   21.21    1.79
   3   0  -1    3.47    0.71
   3   0  -1    3.34    0.80
   3   0   0   17.93    1.51
   3   0   0   17.47    1.36
   3   0   0   19.73    1.71
   3   0   1    0.73    0.38
   3   0   1    0.53    0.40
   3   0   2  142.85    4.04
   3   0   2  136.76    4.26
   3   0   3   77.95    2.93
   3   0   3   80.25    3.26
   3   0   4    0.08    0.26
   3   0   4    2.53    0.68
   3   0   5  131.59    3.79
   3   0   5  117.69    4.05
   3   0   6    7.68    1.10
   3   0   6    9.27    1.04
   3   0   7  589.20    9.47
   3   0   7  661.38    8.86
   3   0   8  826.56   11.44
   3   0   9 1084.35   13.28
   3   0  10  160.22    5.15
   3   0  11    7.93    1.14
   3   0  12   12.95    1.91
   3   0  12   12.76    1.76
   3   0  12   11.59    1.57
   3   0  13    3.87    0.95
   3   0  13    2.94    0.92
   3   0  14   20.75    1.95
   3   0  14   19.73    1.84
   3   0  15  534.22    8.38
   3   0  15  549.11    8.76
   3   0  15  546.02    8.17
   3   0  16  143.15    3.78
   3   0  16  133.16    3.77
   3   0  17    0.14    0.24
   3   0  17    0.52    0.30
   3   0  18   49.43    1.47
  -3  -1  15  168.59    2.57
   3   1 -15  164.43    2.97
  -3  -1  14    6.98    0.71
   3   1 -14    6.50    0.77
   3   1 -13   30.64    1.60
   3   1 -13   30.27    1.85
   3   1 -12  289.03    5.29
   3   1 -12  284.70    6.19
   3   1 -11  493.22    7.58
   3   1 -11  487.14    8.73
   3   1 -10   94.88    3.55
   3   1 -10  100.59    4.13
  -3  -1   9    0.18    0.48
   3   1  -9    0.80    0.74
  -3  -1   8   41.78    2.94
   3   1  -8   39.97    3.52
   3   1  -7  209.41    8.44
  -3  -1   7  195.29    6.14
   3   1  -7  201.04    7.54
   3   1  -6  664.67   14.02
  -3  -1   6  672.12   10.90
   3   1  -5    7.67    1.46
   3   1  -5    6.15    1.24
   3   1  -4  191.10    6.40
   3   1  -4  180.90    6.04
   3   1  -3  179.24    5.65
   3   1  -3  174.51    5.72
   3   1  -2  968.97   12.48
   3   1  -2  952.43   12.59
   3   1  -1   44.87    2.59
   3   1  -1   42.25    2.53
   3   1   0   19.61    1.66
   3   1   0   19.35    1.67
   3   1   1    9.73    1.14
   3   1   1    9.63    1.16
   3   1   2    2.44    0.60
   3   1   2    2.77    0.66
   3   1   3  357.81    6.57
   3   1   3  369.40    6.84
   3   1   4  741.53    9.42
   3   1   5 1283.69   12.33
   3   1   6   27.96    1.86
   3   1   7   99.70    3.57
   3   1   8  241.89    6.32
   3   1   8  264.37    6.02
   3   1   9  601.66   10.03
   3   1  10  385.29    8.12
   3   1  11    5.92    1.27
   3   1  12   16.47    2.09
   3   1  12   17.68    1.99
   3   1  13  237.52    6.88
   3   1  14  135.39    4.50
   3   1  14  131.58    4.89
   3   1  15   28.47    1.90
   3   1  15   22.46    1.89
   3   1  16    5.13    0.73
   3   1  16    6.07    0.91
   3   1  17   65.80    2.41
   3   1  18  117.35    2.56
  -3  -2  15   64.33    1.58
   3   2 -14   16.03    1.17
  -3  -2  14   15.95    1.04
   3   2 -13   15.19    1.32
   3   2 -12   80.21    2.71
   3   2 -12   77.76    3.21
   3   2 -11  115.90    3.59
   3   2 -11  123.70    4.33
   3   2 -10  123.06    4.00
   3   2 -10  128.72    4.63
   3   2  -9   11.14    1.27
  -3  -2   9    7.69    1.31
   3   2  -9    9.15    1.86
   3   2  -9   12.62    1.51
  -3  -2   8   70.07    3.79
   3   2  -8   64.17    4.19
   3   2  -7   67.51    4.74
  -3  -2   7   65.58    3.57
   3   2  -7   66.02    4.09
   3   2  -6   80.71    4.91
  -3  -2   6   79.79    3.79
   3   2  -6   78.93    4.30
   3   2  -5   25.28    2.61
  -3  -2   5   23.94    1.99
   3   2  -5   23.82    2.24
   3   2  -4    7.57    1.36
  -3  -2   4    6.60    1.02
   3   2  -4    9.21    1.36
   3   2  -3  125.27    5.10
   3   2  -3  120.43    4.52
   3   2  -2   26.09    2.02
   3   2  -2   26.52    2.23
   3   2  -1  968.77   11.79
   3   2  -1 1020.00   13.00
   3   2   0 1586.73   15.53
   3   2   0 1578.44   14.46
   3   2   1 1396.38   14.17
   3   2   1 1423.53   13.51
   3   2   2  567.48    8.81
   3   2   2  570.49    8.38
   3   2   3    0.74    0.37
   3   2   3    1.30    0.46
   3   2   4    9.43    1.12
   3   2   5 1080.85   11.88
   3   2   6  703.83    9.62
   3   2   7  112.46    3.92
   3   2   8    7.36    1.05
   3   2   9   12.15    1.46
   3   2   9   12.91    1.43
   3   2  10   58.71    3.22
   3   2  11   17.84    2.03
   3   2  12    8.36    1.46
   3   2  12   10.94    1.39
   3   2  13  277.88    6.52
   3   2  13  284.42    7.85
   3   2  14  297.10    7.66
   3   2  15  133.10    4.70
   3   2  16  203.77    5.19
   3   2  17  117.64    3.40
   3   2  18  133.32    2.92
  -3  -3  15   18.56    0.92
  -3  -3  15   17.37    0.79
   3   3 -14    1.02    0.37
  -3  -3  14    0.64    0.29
   3   3 -13    5.55    0.81
  -3  -3  13    6.83    0.81
   3   3 -12   25.92    1.83
   3   3 -11    0.44    0.42
   3   3 -11    0.42    0.37
   3   3 -10   34.09    2.05
   3   3 -10   32.75    2.31
   3   3  -9    5.22    1.02
   3   3  -9    3.92    0.79
  -3  -3   9    4.07    0.98
   3   3  -9    4.46    1.26
   3   3  -8  227.10    8.85
  -3  -3   8  203.89    6.50
   3   3  -7  127.95    6.44
  -3  -3   7  123.66    4.99
  -3  -3   6  520.32    9.82
   3   3  -6  531.28   10.43
   3   3  -5  367.74    9.92
  -3  -3   5  358.83    7.78
   3   3  -4  326.20    8.80
  -3  -3   4  307.28    6.87
   3   3  -4  306.56    7.29
  -3  -3   3  262.71    6.03
   3   3  -3  250.87    6.28
   3   3  -3  260.92    7.50
   3   3  -2  637.75   11.23
   3   3  -2  657.63    9.77
   3   3  -1   15.95    1.48
   3   3  -1   17.62    1.80
   3   3   0  778.86   11.42
   3   3   0  759.29    9.81
   3   3   1  137.99    4.65
   3   3   1  140.64    4.14
   3   3   2   18.32    1.67
   3   3   2   24.83    1.74
   3   3   3   19.27    1.68
   3   3   3   20.80    1.59
   3   3   4   33.77    2.21
   3   3   5  128.52    4.23
   3   3   6    1.54    0.53
   3   3   7   38.89    2.38
   3   3   8  277.03    6.43
   3   3   9  162.28    5.08
   3   3  11  381.88    9.16
   3   3  12  265.97    6.96
   3   3  12  285.91    8.12
   3   3  13    1.07    0.67
   3   3  13    2.87    0.94
   3   3  14  174.47    5.09
   3   3  14  175.09    6.02
   3   3  15   55.60    3.14
   3   3  16    3.96    0.83
   3   3  17  290.23    5.46
   3   3  18   59.87    2.03
  -3  -4  14   49.10    1.67
   3   4 -13   23.35    1.52
  -3  -4  13   23.36    1.38
   3   4 -12    2.14    0.60
  -3  -4  12    2.99    0.65
   3   4 -11   25.33    1.58
   3   4 -11   25.01    1.89
   3   4 -10   93.30    3.24
   3   4 -10   92.76    3.79
   3   4  -9  964.30   17.43
   3   4  -9  951.92   10.76
   3   4  -9  983.80   12.61
   3   4  -8  122.44    6.29
  -3  -4   8  114.04    4.94
   3   4  -7   23.55    2.76
  -3  -4   7   23.37    2.22
   3   4  -6   40.72    3.48
  -3  -4   6   37.39    2.70
   3   4  -5   60.73    4.08
  -3  -4   5   57.97    3.22
   3   4  -4   46.85    3.41
  -3  -4   4   40.66    2.60
  -3  -4   3  194.48    5.41
   3   4  -3  201.33    6.73
  -3  -4   2  115.97    4.00
   3   4  -2  112.03    4.86
   3   4  -1   78.04    3.11
   3   4  -1   80.92    3.96
   3   4   0  177.80    5.65
   3   4   0  179.71    4.58
   3   4   1    5.19    1.00
   3   4   1    2.49    0.57
   3   4   2    0.91    0.47
   3   4   2    1.12    0.44
   3   4   3 1322.19   14.46
   3   4   4  512.55    8.91
   3   4   5  645.05    9.89
   3   4   6    1.59    0.58
   3   4   7  178.68    5.19
   3   4   8  485.85    8.69
   3   4   9  656.96   10.32
   3   4  10   71.37    3.76
   3   4  11   11.27    1.58
   3   4  12 1729.92   18.18
   3   4  12 1752.40   21.17
   3   4  13    6.93    1.20
   3   4  13    5.61    1.29
   3   4  14   46.53    2.71
   3   4  14   47.41    3.22
   3   4  15  104.74    3.65
   3   4  15  109.23    4.45
   3   4  16    9.44    1.23
   3   4  17   35.68    1.96
   3   4  18   25.48    1.32
  -3  -5  14  133.14    2.70
  -3  -5  14  130.85    2.55
  -3  -5  13    4.02    0.59
   3   5 -12  290.35    5.63
  -3  -5  12  303.54    5.29
   3   5 -11  385.50    5.77
  -3  -5  11  374.09    6.35
   3   5 -11  366.43    6.90
   3   5 -10   17.65    1.39
   3   5 -10   16.39    1.59
   3   5  -9   79.55    3.03
   3   5  -9   81.49    3.61
   3   5  -8    9.79    1.15
  -3  -5   8    8.77    1.43
   3   5  -8    8.87    1.70
   3   5  -8   11.04    1.39
   3   5  -7   42.18    3.59
  -3  -5   7   40.67    2.96
  -3  -5   6   10.81    1.50
   3   5  -6    6.34    1.39
   3   5  -5   77.07    4.51
  -3  -5   5   75.37    3.79
  -3  -5   4  376.61    8.14
   3   5  -4  389.28    9.89
  -3  -5   3  171.44    5.31
   3   5  -3  176.10    6.39
   3   5  -2   22.10    2.20
  -3  -5   1   71.40    3.14
   3   5  -1   69.16    3.73
   3   5   0  488.29    9.59
   3   5   1   25.06    2.14
   3   5   2  157.85    5.24
   3   5   3   94.71    3.98
   3   5   4  369.70    7.82
   3   5   5    5.11    0.94
   3   5   6   95.58    3.94
   3   5   7    2.42    0.69
   3   5   8    2.56    0.71
   3   5   9   29.73    2.25
   3   5  10   22.32    2.10
   3   5  11  710.72   12.22
   3   5  12   90.01    4.45
   3   5  12   94.48    4.39
   3   5  12   90.05    4.83
   3   5  13    2.80    0.84
   3   5  13   28.73    2.64
   3   5  14  301.99    7.09
   3   5  14  317.75    8.21
   3   5  15  215.48    5.44
   3   5  15  218.36    6.24
   3   5  16   24.29    1.86
   3   5  16   25.62    1.63
   3   5  17   68.23    2.62
   3   5  18   71.17    2.09
  -3  -6  14   12.03    0.75
  -3  -6  14   11.58    0.69
  -3  -6  13    8.42    0.80
  -3  -6  13    8.32    0.76
  -3  -6  12    3.73    0.63
  -3  -6  11  341.27    5.85
   3   6 -10  148.97    3.72
  -3  -6  10  149.15    4.10
   3   6 -10  148.25    4.52
   3   6  -9   71.06    2.76
   3   6  -9   69.28    3.27
   3   6  -8   71.07    4.51
   3   6  -8   68.10    2.83
  -3  -6   8   66.30    3.81
   3   6  -8   70.44    3.38
   3   6  -7  785.47   15.10
  -3  -6   7  769.42   12.93
   3   6  -6  528.43   12.15
  -3  -6   6  507.97   10.29
   3   6  -5   27.31    2.73
  -3  -6   5   25.84    2.31
   3   6  -4  733.59   13.59
   3   6  -3  206.96    7.03
  -3  -6   2   18.03    1.75
   3   6  -2   19.67    2.15
  -3  -6   1    4.26    0.86
   3   6  -1    5.19    1.11
  -3  -6   0  156.51    4.74
   3   6   0  166.13    5.79
  -3  -6  -1  500.56    8.19
   3   6   1  497.69    9.78
   3   6   2  100.94    4.31
   3   6   3   87.67    3.96
   3   6   4   82.16    3.81
   3   6   5   17.79    1.76
   3   6   6   79.04    3.70
   3   6   7  165.04    5.32
   3   6   8  138.53    4.92
   3   6   9  621.14   10.55
   3   6  10  658.94   11.25
   3   6  11   77.01    4.02
   3   6  12   99.24    4.62
   3   6  12  104.99    4.75
   3   6  12   94.34    4.68
   3   6  13  136.18    5.17
   3   6  13  121.28    5.09
   3   6  14  296.06    7.11
  -3  -6 -14  309.09    5.65
   3   6  15  123.01    4.14
  -3  -6 -15  122.78    3.34
   3   6  15  118.33    4.34
   3   6  16  168.87    4.22
   3   6  16  161.60    4.47
   3   6  17    0.73    0.29
   3   6  17    0.82    0.36
   3   6  18  127.65    2.52
  -3  -7  13  133.79    2.75
  -3  -7  13  132.34    2.62
  -3  -7  12  236.54    4.31
  -3  -7  12  240.76    4.22
  -3  -7  11    3.34    0.65
  -3  -7  11    3.55    0.65
   3   7 -10  138.14    3.33
  -3  -7  10  133.99    3.96
  -3  -7  10  136.24    3.79
   3   7  -9    0.04    0.29
  -3  -7   9    0.19    0.35
   3   7  -8   85.49    3.05
  -3  -7   8   87.79    3.24
   3   7  -7  231.27    5.20
  -3  -7   7  231.61    5.28
   3   7  -7  229.14    7.95
   3   7  -6  247.40    8.20
  -3  -7   5   23.82    2.24
   3   7  -5   24.33    2.58
  -3  -7   4    4.85    1.03
   3   7  -4    5.20    1.25
  -3  -7   3  207.76    6.27
   3   7  -3  219.19    7.31
  -3  -7   2  126.33    4.77
   3   7  -2  127.54    5.44
  -3  -7   1   83.38    3.80
   3   7  -1   89.96    4.45
  -3  -7   0  197.95    5.69
   3   7   0  204.42    6.55
   3   7   1  122.93    4.97
  -3  -7  -1  125.28    4.39
   3   7   2   18.73    1.93
  -3  -7  -2   19.22    1.70
   3   7   3   20.60    1.99
   3   7   4  832.45   12.24
   3   7   5  920.24   12.72
   3   7   6  162.57    5.30
   3   7   7   63.25    3.30
   3   7   8    4.88    0.94
   3   7   9   47.03    2.93
   3   7  10   13.40    1.66
   3   7  11  266.82    7.93
   3   7  11  251.21    7.18
   3   7  12    4.66    1.14
   3   7  13    1.82    0.75
   3   7  13    1.09    0.60
   3   7  14    6.72    1.16
  -3  -7 -14    7.40    0.93
   3   7  14    7.44    1.15
   3   7  15   59.60    2.90
  -3  -7 -15   57.67    2.28
   3   7  15   56.20    2.74
  -3  -7 -16   21.19    1.24
   3   7  16   21.17    1.50
   3   7  16   19.01    1.41
  -3  -7 -17   10.92    0.74
   3   7  17    9.90    0.84
   3   7  17   12.00    0.89
  -3  -8  13   28.85    1.10
  -3  -8  12   88.92    2.40
  -3  -8  12   87.75    2.30
  -3  -8  11    3.44    0.61
  -3  -8  11    2.80    0.54
   3   8 -10   82.47    2.37
  -3  -8  10   77.29    2.85
  -3  -8  10   81.48    2.80
   3   8  -9   52.60    2.11
  -3  -8   9   49.94    2.47
  -3  -8   9   47.40    2.26
   3   8  -8    8.70    0.97
  -3  -8   8    7.38    1.03
  -3  -8   8    8.46    1.03
   3   8  -7    3.92    0.71
  -3  -8   7    3.65    0.81
  -3  -8   7    3.92    0.76
   3   8  -6  165.57    4.34
  -3  -8   6  158.24    4.77
  -3  -8   6  153.08    5.78
   3   8  -6  162.05    6.52
  -3  -8   6  163.61    4.36
  -3  -8   5  309.93    8.13
   3   8  -5  313.84    9.03
  -3  -8   4  151.35    5.61
   3   8  -4  153.07    6.20
  -3  -8   3  240.23    6.98
   3   8  -3  248.11    7.80
  -3  -8   2  178.09    5.86
   3   8  -2  185.02    6.62
  -3  -8   1  477.61    9.41
   3   8  -1  487.33   10.54
  -3  -8   0 1446.49   16.08
   3   8   0 1484.49   17.88
   3   8   1   33.64    2.66
  -3  -8  -1   31.60    2.35
  -3  -8  -2    9.48    1.28
   3   8   2    5.65    1.10
   3   8   3   28.97    2.37
  -3  -8  -3   32.47    2.32
   3   8   4  204.27    6.20
   3   8   5   60.18    3.33
   3   8   6   19.41    1.90
   3   8   7   15.82    1.71
   3   8   8  346.82    7.88
   3   8   9    0.93    0.51
   3   8  10  845.08   14.84
   3   8  10  796.18   11.36
   3   8  11   86.92    4.63
   3   8  11   78.25    3.41
   3   8  12    9.00    1.47
   3   8  13   90.23    4.26
  -3  -8 -14   29.98    1.77
   3   8  14   29.45    2.26
   3   8  15   87.95    3.45
  -3  -8 -15   87.87    2.75
   3   8  16  402.32    6.32
  -3  -8 -16  396.91    5.14
  -3  -8 -17  123.33    2.32
   3   8  17  135.93    2.81
  -3  -9  12   75.97    1.93
  -3  -9  12   80.06    1.98
  -3  -9  11   15.88    1.08
  -3  -9  10   77.96    2.66
  -3  -9  10   79.88    2.54
   3   9  -9    1.56    0.40
  -3  -9   9    0.98    0.40
  -3  -9   9    1.50    0.47
   3   9  -8    0.55    0.40
  -3  -9   8    0.33    0.41
  -3  -9   8    0.92    0.41
   3   9  -7   58.03    2.40
  -3  -9   7   59.37    2.83
  -3  -9   7   63.88    2.68
   3   9  -6   96.94    3.20
  -3  -9   6   94.55    3.64
  -3  -9   6   93.68    3.27
   3   9  -5  503.12    7.41
  -3  -9   5  477.07    8.27
  -3  -9   5  473.78   10.10
   3   9  -5  474.48   10.84
   3   9  -4  496.05    7.44
  -3  -9   4  473.29    8.25
  -3  -9   4  481.13   10.12
   3   9  -4  465.01   10.72
  -3  -9   3  139.92    5.43
   3   9  -3  133.79    5.70
  -3  -9   2    3.27    0.87
   3   9  -2    1.25    0.63
  -3  -9   1   65.73    3.66
   3   9  -1   66.31    3.87
   3   9   0  720.54   12.55
  -3  -9   0  693.36   11.66
   3   9   1   94.57    4.49
  -3  -9  -1   92.99    4.22
   3   9   2   10.57    1.51
  -3  -9  -2   10.02    1.40
   3   9   3   82.69    4.04
  -3  -9  -3   86.73    3.98
   3   9   4   52.69    3.19
  -3  -9  -4   55.27    3.17
   3   9   5    3.54    0.89
   3   9   6   29.59    2.34
   3   9   7  229.48    6.41
   3   9   8   71.12    3.55
   3   9   9  113.17    5.55
   3   9   9  115.57    4.56
   3   9   9  113.04    4.53
   3   9  10    0.54    0.68
   3   9  10    0.58    0.51
   3   9  11 1083.67   16.18
   3   9  11 1043.05   12.49
   3   9  12  236.75    7.22
   3   9  13    6.43    1.19
   3   9  14   55.10    2.98
  -3  -9 -14   55.01    2.31
   3   9  15   47.49    2.44
  -3  -9 -15   45.81    1.93
  -3  -9 -16   23.10    1.19
   3   9  16   24.30    1.48
  -3 -10  11   29.01    1.25
  -3 -10  11   30.42    1.25
  -3 -10  10  517.60    6.14
  -3 -10   9  176.83    4.02
  -3 -10   8   30.59    1.84
  -3 -10   8   29.54    1.64
   3  10  -7   11.64    1.03
  -3 -10   7   10.95    1.19
  -3 -10   7   12.11    1.12
   3  10  -6    6.90    0.85
  -3 -10   6    7.84    1.06
  -3 -10   6    7.67    0.94
   3  10  -5    4.88    0.78
  -3 -10   5    6.95    1.05
   3  10  -4   50.88    2.35
  -3 -10   4   50.26    2.69
   3  10  -3  137.57    3.89
  -3 -10   3  134.65    4.42
  -3 -10   3  134.63    5.38
  -3 -10   2  359.50    7.21
  -3 -10   2  367.33    8.86
   3  10  -1   24.92    2.35
  -3 -10   1   23.07    2.24
   3  10   0   83.21    4.22
  -3 -10   0   80.76    4.11
   3  10   1  372.65    8.85
  -3 -10  -1  366.02    8.66
   3  10   2  323.06    8.12
  -3 -10  -2  308.46    7.90
   3  10   3   28.08    2.34
  -3 -10  -3   26.62    2.34
   3  10   4  208.77    6.22
  -3 -10  -4  216.47    6.52
   3  10   5  106.18    4.42
  -3 -10  -5  103.86    4.54
   3  10   6 1641.99   17.11
   3  10   7    1.96    0.71
   3  10   8    8.97    1.55
   3  10   8    3.64    0.97
   3  10   9  313.39    8.64
   3  10   9  324.13    7.82
   3  10  10    2.65    0.93
   3  10  10    2.45    0.76
   3  10  11  109.16    4.85
   3  10  11  107.86    3.99
   3  10  12  192.39    6.09
   3  10  12  206.10    5.01
   3  10  13   44.49    2.74
  -3 -10 -14    9.18    0.91
   3  10  14    8.74    1.15
  -3 -10 -15   19.57    1.18
   3  10  15   18.44    1.41
   3  10  16    6.29    0.69
  -3 -10 -16    6.62    0.60
  -3 -11  10   24.64    0.92
  -3 -11  10   27.05    1.21
  -3 -11  10   25.88    1.13
  -3 -11   9    0.52    0.26
  -3 -11   9    0.17    0.26
  -3 -11   9    0.54    0.30
  -3 -11   8   32.85    1.74
  -3 -11   8   34.81    1.69
  -3 -11   7   55.73    2.43
  -3 -11   6    0.18    0.39
  -3 -11   5   21.09    1.67
  -3 -11   4  134.35    4.25
  -3 -11   3  124.73    4.19
  -3 -11   2  112.11    4.00
  -3 -11   1  287.05    6.43
  -3 -11   1  288.35    7.89
  -3 -11   0   13.19    1.42
  -3 -11   0   13.46    1.73
  -3 -11  -1   23.33    1.72
  -3 -11  -1   22.44    1.83
  -3 -11  -1   23.83    2.29
  -3 -11  -2  178.91    4.67
  -3 -11  -2  171.24    4.98
  -3 -11  -2  167.16    5.98
  -3 -11  -3  663.76    8.91
  -3 -11  -3  638.73   11.64
   3  11   3  663.24   12.24
  -3 -11  -4   12.18    1.25
  -3 -11  -4   11.57    1.62
  -3 -11  -5   50.07    3.25
   3  11   5   51.89    3.54
   3  11   5   48.82    3.20
   3  11   6  106.28    4.96
   3  11   6  108.37    4.53
   3  11   7  290.66    7.92
   3  11   8   57.04    3.42
   3  11   9   44.85    3.04
   3  11   9   46.03    2.92
   3  11  10    7.58    1.26
   3  11  10    8.22    1.21
   3  11  11    5.43    1.04
   3  11  11    2.15    0.63
   3  11  12   68.59    3.34
   3  11  12   71.78    2.82
   3  11  13   28.35    2.00
  -3 -11 -14  346.95    5.02
   3  11  14  342.02    6.16
  -3 -11 -15  289.06    4.02
   3  11  15  288.14    4.82
  -3 -12   9  121.54    1.99
  -3 -12   9  119.10    2.21
  -3 -12   8  172.22    3.00
  -3 -12   8  169.52    3.43
  -3 -12   8  166.96    3.05
  -3 -12   7    1.85    0.43
  -3 -12   7    1.47    0.45
  -3 -12   7    1.58    0.38
  -3 -12   6  168.73    4.08
  -3 -12   6  172.27    3.76
  -3 -12   5   64.38    2.68
  -3 -12   4  246.58    5.44
  -3 -12   3  139.19    3.92
  -3 -12   3  140.10    4.22
  -3 -12   2   88.41    3.20
  -3 -12   2   84.65    3.36
  -3 -12   1  166.45    4.43
  -3 -12   1  160.80    4.68
  -3 -12   0   75.52    3.02
  -3 -12   0   72.80    3.18
  -3 -12  -1    6.21    0.91
  -3 -12  -1    5.57    0.97
  -3 -12  -2  368.97    6.61
  -3 -12  -2  369.98    7.20
   3  12   2  348.29    7.94
  -3 -12  -3   27.30    1.83
  -3 -12  -3   30.57    2.09
   3  12   3   30.36    2.51
  -3 -12  -4  128.74    3.90
  -3 -12  -4  129.64    4.20
   3  12   4  138.09    5.36
   3  12   4  136.12    5.43
  -3 -12  -5   29.26    1.84
   3  12   5   30.83    2.60
   3  12   5   30.63    2.45
   3  12   6  111.01    4.81
   3  12   6  118.50    4.56
   3  12   7  355.37    8.39
   3  12   8  156.17    5.34
   3  12   9    5.66    0.99
   3  12   9    6.68    1.10
   3  12  10  267.71    6.39
   3  12  10  280.42    6.36
   3  12  11  264.70    6.13
   3  12  11  282.05    5.81
   3  12  12   30.05    1.96
   3  12  12   32.03    1.72
   3  12  13  113.24    3.47
   3  12  14  255.90    4.55
  -3 -12 -14  270.48    3.93
  -3 -12 -15   25.63    1.01
   3  12  15   25.71    1.17
  -3 -13   8   50.47    1.52
  -3 -13   7   98.50    2.17
  -3 -13   7  100.02    2.49
  -3 -13   6    0.64    0.29
  -3 -13   6    0.85    0.36
  -3 -13   5  118.67    2.98
  -3 -13   5  113.22    3.20
   3  13  -4    0.51    0.35
  -3 -13   4    0.41    0.35
  -3 -13   4    0.36    0.31
  -3 -13   3    3.36    0.63
  -3 -13   3    3.45    0.67
  -3 -13   2  106.22    3.26
  -3 -13   2  106.19    3.52
  -3 -13   1    0.54    0.40
  -3 -13   1    0.86    0.43
  -3 -13   0    3.21    0.65
  -3 -13   0    2.67    0.65
  -3 -13  -1    2.62    0.61
  -3 -13  -1    1.61    0.56
  -3 -13  -2   36.37    2.02
  -3 -13  -2   36.83    2.20
   3  13   2   35.90    2.33
  -3 -13  -3   96.79    3.28
  -3 -13  -3   92.55    3.45
   3  13   3   92.83    3.93
  -3 -13  -4  219.75    4.90
   3  13   4  224.48    6.37
   3  13   4  221.81    6.38
  -3 -13  -5 1126.18   10.90
   3  13   5 1125.87   14.24
   3  13   5 1132.24   13.83
  -3 -13  -6   21.04    1.47
   3  13   6   22.59    2.04
   3  13   6   21.22    1.84
   3  13   7  109.50    4.32
   3  13   8   25.44    2.03
   3  13   9    7.00    1.04
   3  13  10    1.00    0.40
   3  13  10    0.73    0.44
   3  13  11  294.92    5.46
   3  13  11  314.28    5.51
   3  13  12    2.94    0.57
   3  13  12    2.66    0.47
   3  13  13   33.33    1.53
  -3 -13 -13   34.33    1.37
  -3 -13 -14   17.72    0.83
  -3 -14   6   33.67    1.16
  -3 -14   6   33.85    1.34
  -3 -14   5   23.64    1.14
  -3 -14   5   23.84    1.27
   3  14  -4    0.67    0.33
  -3 -14   4    0.59    0.27
  -3 -14   4    0.71    0.34
  -3 -14   3   59.22    2.11
  -3 -14   3   57.99    2.27
   3  14  -3   53.79    2.41
   3  14  -2   70.50    2.99
  -3 -14   2   76.66    2.52
  -3 -14   2   75.96    2.70
  -3 -14   1  109.35    3.12
  -3 -14   1  110.31    3.37
  -3 -14   0  326.82    5.48
  -3 -14   0  328.40    5.90
  -3 -14  -1  169.91    4.03
  -3 -14  -1  167.91    4.27
   3  14   2    8.73    1.27
  -3 -14  -2    9.55    1.01
  -3 -14  -2    9.05    1.03
   3  14   2    9.11    1.06
  -3 -14  -3   77.63    2.76
   3  14   3   75.74    3.13
   3  14   3   74.28    3.46
  -3 -14  -4   55.18    2.31
   3  14   4   55.93    2.81
   3  14   4   54.95    2.89
   3  14   5    0.50    0.46
  -3 -14  -5    0.95    0.40
   3  14   5    0.49    0.48
   3  14   6    3.89    0.76
   3  14   6    2.81    0.72
   3  14   7   73.02    3.14
   3  14   8    3.42    0.71
   3  14   9    3.74    0.70
   3  14  10   26.75    1.57
   3  14  11  214.33    3.86
  -3 -14 -12    1.08    0.29
   3  14  12    1.01    0.27
  -3 -15   5  178.08    2.58
  -3 -15   4   71.37    1.74
  -3 -15   4   71.88    1.90
   3  15  -3    0.81    0.31
  -3 -15   3    1.01    0.30
  -3 -15   3    0.94    0.32
   3  15  -2    2.01    0.48
  -3 -15   2    1.92    0.40
  -3 -15   2    2.31    0.45
   3  15  -1    0.18    0.31
  -3 -15   1    0.31    0.26
  -3 -15   0   11.36    0.94
  -3 -15   0   10.31    0.95
   3  15   0   10.34    1.15
   3  15   1    0.95    0.46
  -3 -15  -1    0.91    0.35
   3  15   2    0.62    0.46
  -3 -15  -2    0.47    0.27
  -3 -15  -3    8.53    0.84
   3  15   3    9.24    0.94
   3  15   3    8.31    1.04
   3  15   4    0.74    0.38
   3  15   4    1.16    0.42
   3  15   5  177.67    4.31
   3  15   5  178.66    4.26
   3  15   6  135.20    3.73
  -3 -15  -7    6.24    0.66
   3  15   7    6.44    0.83
   3  15   8    1.94    0.48
   3  15   9    0.88    0.35
   3  15  10   15.84    0.98
  -3 -16   2  102.68    1.93
   3  16  -2   96.02    2.15
   3  16  -1    1.71    0.37
  -3 -16   1    1.48    0.31
  -3 -16   0  190.45    3.08
   3  16   0  192.29    3.74
  -3 -16  -1  127.82    2.62
   3  16   1  128.33    3.18
   3  16   2  205.42    4.07
   3  16   3   18.82    1.00
   3  16   3   19.14    1.23
   3  16   4    7.22    0.74
   3  16   4    6.92    0.67
  -3 -16  -5    4.33    0.53
   3  16   5    4.43    0.54
   3  16   5    4.73    0.59
  -3 -16  -6  215.34    3.21
   3  16   6  215.92    3.73
   3  16   7  310.56    4.33
   3  16   8    4.16    0.49
   4 -11  -5   14.12    0.84
   4 -11  -4   77.63    2.16
   4 -11  -3   83.39    2.35
   4 -11  -2   34.55    1.54
   4 -11  -1   19.00    1.12
   4 -11   0    4.95    0.56
   4 -11   1    1.79    0.38
   4 -11   2   10.68    0.82
   4 -11   3   34.95    1.29
   4 -11   3   33.92    1.37
   4 -11   4   81.01    1.95
   4 -11   4   76.41    1.91
   4 -11   5   89.36    1.96
   4 -10  -6   43.83    1.38
   4 -10  -6   50.20    1.83
   4 -10  -5  175.29    3.81
   4 -10  -4    0.71    0.38
   4 -10  -3    1.79    0.51
   4 -10  -2   99.84    3.30
   4 -10  -1  184.42    4.01
   4 -10  -1  185.17    4.42
   4 -10   0   42.17    1.94
   4 -10   0   41.08    2.03
   4 -10   1    1.57    0.45
   4 -10   1    1.55    0.41
   4 -10   2   52.44    2.13
   4 -10   2   56.15    2.12
   4 -10   3   39.99    1.82
   4 -10   3   36.47    1.74
   4 -10   4  172.14    3.59
   4 -10   4  182.04    3.88
   4 -10   5  196.17    3.94
   4 -10   5  192.52    3.58
   4 -10   6  241.93    3.66
   4 -10   6  261.38    4.34
   4 -10   7  166.84    3.19
   4 -10   8  194.51    3.03
   4  -9  -8   20.97    1.02
   4  -9  -8   19.99    0.95
   4  -9  -7    1.65    0.37
   4  -9  -7    1.78    0.41
   4  -9  -6  257.21    4.48
   4  -9  -6  266.53    5.05
   4  -9  -5  172.84    3.86
   4  -9  -5  174.80    4.52
   4  -9  -4    2.91    0.72
   4  -9  -3   28.57    2.06
   4  -9  -2   22.64    1.88
   4  -9  -1  457.12    7.03
   4  -9  -1  447.01    8.07
   4  -9   0  262.33    5.41
   4  -9   0  257.46    5.92
   4  -9   1   10.82    1.11
   4  -9   1   10.85    1.13
   4  -9   1    9.83    1.14
   4  -9   2    5.08    0.79
   4  -9   2    4.92    0.80
   4  -9   3   32.90    1.97
   4  -9   3   30.28    1.80
   4  -9   4    4.88    0.80
   4  -9   4    4.13    0.69
   4  -9   5   45.99    2.29
   4  -9   5   44.29    2.03
   4  -9   6  221.82    4.87
   4  -9   7   24.53    1.55
   4  -9   8   34.17    1.66
   4  -9   8   36.15    1.43
   4  -9   9   81.02    2.22
   4  -9  10  266.67    3.26
   4  -8  -9   81.07    2.15
   4  -8  -8   37.37    1.70
   4  -8  -8   38.63    1.63
   4  -8  -7   41.80    1.98
   4  -8  -7   48.30    2.18
   4  -8  -6    2.44    0.62
   4  -8  -6    1.84    0.58
   4  -8  -5  390.80    6.84
   4  -8  -5  401.96    7.73
   4  -8  -4    3.55    0.77
   4  -8  -4    2.47    0.80
   4  -8  -3   25.35    2.20
   4  -8  -2   13.85    1.32
   4  -8  -2   11.92    1.58
   4  -8  -1    2.51    0.65
   4  -8  -1    2.92    0.63
   4  -8  -1    2.70    0.84
   4  -8   0    1.64    0.57
   4  -8   0    1.77    0.70
   4  -8   0    2.22    0.63
   4  -8   1   45.39    2.47
   4  -8   1   41.03    2.29
   4  -8   1   38.25    2.47
   4  -8   2    3.04    0.73
   4  -8   2    2.66    0.67
   4  -8   3   75.46    3.31
   4  -8   3   77.16    3.01
   4  -8   4   89.75    3.63
   4  -8   4   91.73    3.29
   4  -8   5  339.71    6.27
   4  -8   6  314.51    5.89
   4  -8   7  104.96    3.33
   4  -8   8   30.94    1.73
   4  -8   9   39.10    1.79
   4  -8  10   73.91    2.25
   4  -8  10   77.35    2.22
   4  -8  11  234.63    3.15
   4  -8  11  282.43    3.53
   4  -7 -10   50.74    1.44
   4  -7 -10   56.33    1.78
   4  -7  -9    2.27    0.49
   4  -7  -8  262.96    5.13
   4  -7  -8  267.10    4.84
   4  -7  -7  102.88    3.53
   4  -7  -7  108.81    3.60
   4  -7  -6    5.65    0.92
   4  -7  -6    7.21    1.09
   4  -7  -5    2.09    0.71
   4  -7  -5    1.20    0.66
   4  -7  -4    6.92    1.13
   4  -7  -4    7.13    1.30
   4  -7  -3    2.68    0.94
   4  -7  -2   14.99    1.45
   4  -7  -2   16.93    2.07
   4  -7  -1   40.66    2.33
   4  -7  -1   40.97    3.08
   4  -7   0   64.09    3.03
   4  -7   0   73.76    3.16
   4  -7   0   64.26    3.72
   4  -7   1  836.17   10.65
   4  -7   1  850.94    9.48
   4  -7   2  193.06    5.58
   4  -7   2  193.87    5.22
   4  -7   2  182.20    5.52
   4  -7   2  200.14    4.58
   4  -7   3   90.44    3.91
   4  -7   3   93.61    3.69
   4  -7   3   99.19    3.21
   4  -7   4  138.10    4.49
   4  -7   5   21.40    1.81
   4  -7   6  266.48    6.18
   4  -7   7   27.94    2.00
   4  -7   8   29.36    1.97
   4  -7   9   30.42    1.89
   4  -7  10   93.50    3.04
   4  -7  11  100.95    2.60
   4  -7  11  112.76    2.98
   4  -7  12    6.11    0.61
   4  -6 -11   12.50    0.79
   4  -6 -10  120.16    2.95
   4  -6  -9    3.98    0.70
   4  -6  -8   33.61    2.03
   4  -6  -8   34.42    1.87
   4  -6  -7  277.80    6.24
   4  -6  -7  284.06    6.07
   4  -6  -6   88.48    3.74
   4  -6  -6   90.19    3.82
   4  -6  -5 1075.25   13.55
   4  -6  -5 1130.62   14.62
   4  -6  -4  421.15    8.78
   4  -6  -4  444.14    9.71
   4  -6  -3   23.97    2.40
   4  -6  -2    3.64    0.76
   4  -6  -2    4.54    1.18
   4  -6  -1   58.00    2.93
   4  -6  -1   60.44    3.90
   4  -6   0   11.11    1.37
   4  -6   0   10.96    1.33
   4  -6   0    9.87    1.58
   4  -6   0   10.72    1.17
   4  -6   1    4.26    0.91
   4  -6   1    4.39    0.92
   4  -6   1    3.91    1.05
   4  -6   1    5.13    0.85
   4  -6   2  157.66    5.28
   4  -6   2  156.15    4.99
   4  -6   2  153.06    5.42
   4  -6   2  161.92    4.43
   4  -6   3    3.69    0.88
   4  -6   3    4.10    0.79
   4  -6   4  239.80    6.36
   4  -6   4  248.44    5.47
   4  -6   5   28.78    1.85
   4  -6   5   29.12    2.27
   4  -6   6  218.46    6.09
   4  -6   6  219.82    4.96
   4  -6   7   69.75    2.72
   4  -6   7   68.52    3.39
   4  -6   8   14.06    1.54
   4  -6   8   13.99    1.19
   4  -6   9  116.81    3.62
   4  -6  10    0.26    0.30
   4  -6  11    0.52    0.35
   4  -6  11    1.33    0.49
   4  -6  12  120.33    2.77
   4  -6  12  115.28    3.15
   4  -6  13  320.97    3.72
   4  -6  13  305.79    4.30
   4  -5 -11   64.85    1.67
   4  -5 -11   72.03    2.09
   4  -5 -10   13.50    1.09
   4  -5  -9  398.77    6.58
   4  -5  -8  469.66    7.80
   4  -5  -8  492.05    7.24
   4  -5  -7   99.12    3.84
   4  -5  -7  102.00    3.73
   4  -5  -6  425.65    8.36
   4  -5  -6  449.48    8.60
   4  -5  -5  247.98    6.60
   4  -5  -5  261.54    7.00
   4  -5  -4   68.18    3.58
   4  -5  -4   68.56    3.80
   4  -5  -3   14.16    1.42
   4  -5  -3   12.46    1.76
   4  -5  -2   12.23    1.38
   4  -5  -2   12.42    1.80
   4  -5  -2   11.78    1.60
   4  -5  -1    0.52    0.45
   4  -5  -1    1.03    0.56
   4  -5  -1    0.53    0.52
   4  -5  -1    1.49    0.53
   4  -5   0   53.92    2.96
   4  -5   0   54.39    2.98
   4  -5   0   56.77    2.68
   4  -5   0   52.35    3.45
   4  -5   0   52.25    3.19
   4  -5   1   60.07    3.23
   4  -5   1   59.12    3.12
   4  -5   1   67.14    3.04
   4  -5   1   59.86    2.80
   4  -5   1   59.46    3.59
   4  -5   1   57.03    3.27
   4  -5   2  316.60    7.58
   4  -5   2  317.96    7.39
   4  -5   2  316.71    6.43
   4  -5   2  301.15    7.72
   4  -5   3   92.87    3.53
   4  -5   3   90.58    4.02
   4  -5   3  102.44    3.72
   4  -5   4  703.47    9.40
   4  -5   4  637.39   10.86
   4  -5   4  725.31    9.81
   4  -5   4  625.82    9.14
   4  -5   5  167.95    4.54
   4  -5   5  155.28    5.46
   4  -5   5  174.58    4.77
   4  -5   5  146.68    4.42
   4  -5   6  312.50    6.02
   4  -5   6  324.61    6.39
   4  -5   7  713.91   10.33
   4  -5   7  725.90    8.87
   4  -5   7  737.58    9.30
   4  -5   8   65.44    3.13
   4  -5   8   73.67    2.85
   4  -5   8   68.60    3.03
   4  -5   9  182.47    5.15
   4  -5   9  195.63    4.88
   4  -5  10  125.63    4.12
   4  -5  10  135.72    3.80
   4  -5  11   47.05    2.33
   4  -5  12   29.45    1.68
   4  -5  13  103.13    2.70
   4  -5  14   17.48    0.91
   4  -5  14   15.62    0.96
   4  -4 -12    7.57    0.60
   4  -4 -11  174.60    3.46
   4  -4 -10    9.55    0.98
   4  -4  -9    8.45    1.04
   4  -4  -8   73.02    3.14
   4  -4  -7   17.53    1.67
   4  -4  -7   15.21    1.47
   4  -4  -6   67.17    3.34
   4  -4  -6   65.57    3.28
   4  -4  -5   72.04    3.57
   4  -4  -5   63.25    3.42
   4  -4  -4  136.25    4.09
   4  -4  -4  127.27    4.80
   4  -4  -4  130.88    5.10
   4  -4  -3  436.71    7.52
   4  -4  -3  423.11    9.76
   4  -4  -2  389.02    9.32
   4  -4  -2  376.29    7.33
   4  -4  -2  362.09    8.86
   4  -4  -1   27.16    2.41
   4  -4   0  298.76    7.76
   4  -4   1   71.89    3.76
   4  -4   2  221.52    6.51
   4  -4   3  141.80    4.74
   4  -4   4  147.31    4.93
   4  -4   5    3.30    0.77
   4  -4   5    3.12    0.88
   4  -4   5    3.81    0.85
   4  -4   5    3.84    0.82
   4  -4   5    4.54    0.97
   4  -4   6   82.40    3.70
   4  -4   6   77.85    3.16
   4  -4   6   83.79    3.35
   4  -4   6   82.18    3.73
   4  -4   6   83.56    3.72
   4  -4   7   20.53    1.61
   4  -4   7   22.12    1.69
   4  -4   7   20.46    1.84
   4  -4   7   20.32    1.92
   4  -4   8   68.41    2.78
   4  -4   8   72.13    2.94
   4  -4   8   68.10    3.25
   4  -4   8   65.39    3.42
   4  -4   9    2.71    0.70
   4  -4   9    3.08    0.63
   4  -4  10   38.40    2.56
   4  -4  10   37.70    2.24
   4  -4  11  107.21    3.97
   4  -4  11  111.55    3.56
   4  -4  12   23.33    1.73
   4  -4  12   23.00    1.48
   4  -4  13   64.55    2.50
   4  -4  13   67.90    2.17
   4  -4  14   26.71    1.37
   4  -4  15  155.37    2.52
   4  -3 -12    7.63    0.64
   4  -3 -11  156.27    3.44
   4  -3 -10    3.80    0.67
   4  -3  -9    8.26    1.05
   4  -3  -8    9.23    1.17
   4  -3  -7  116.10    4.23
   4  -3  -7  119.08    4.02
   4  -3  -6  617.45    9.99
   4  -3  -6  615.76    9.74
   4  -3  -5  538.01    9.59
   4  -3  -5  533.74    9.57
   4  -3  -4    1.11    0.52
   4  -3  -4    2.71    0.86
   4  -3  -4    1.86    0.70
   4  -3  -4    1.33    0.71
   4  -3  -3   62.36    3.89
   4  -3  -2   93.89    4.64
   4  -3  -1  246.84    7.32
   4  -3   0  444.47    9.62
   4  -3   1  153.89    5.51
   4  -3   2  506.98    8.60
   4  -3   2  515.60   10.00
   4  -3   3  359.83    7.52
   4  -3   4  120.22    4.45
   4  -3   5    0.65    0.49
   4  -3   6    7.21    1.16
   4  -3   6    7.05    1.21
   4  -3   7   34.12    2.57
   4  -3   7   33.25    2.11
   4  -3   7   34.43    2.14
   4  -3   7   32.29    2.36
   4  -3   7   33.40    2.44
   4  -3   8    1.63    0.69
   4  -3   8    0.60    0.45
   4  -3   8    1.02    0.50
   4  -3   9   33.61    2.66
   4  -3   9   35.13    2.04
   4  -3   9   35.24    2.03
   4  -3   9   33.49    2.37
   4  -3  10  507.76   10.05
   4  -3  10  502.31    8.78
   4  -3  11  741.13   11.50
   4  -3  11  753.59   10.12
   4  -3  12    1.16    0.59
   4  -3  12    1.15    0.51
   4  -3  13   47.98    2.42
   4  -3  13   49.13    2.16
   4  -3  14   88.16    2.82
   4  -3  14   87.68    2.44
   4  -3  15   16.42    1.00
   4  -3  15   14.59    0.97
   4  -2 -12    1.11    0.32
   4  -2 -11  105.58    2.87
   4  -2 -10  376.76    6.12
   4  -2  -9   44.41    2.34
   4  -2  -8   55.45    2.78
   4  -2  -7    3.44    0.79
   4  -2  -6   82.28    3.60
   4  -2  -6   83.84    3.54
   4  -2  -5  113.59    3.73
   4  -2  -5  105.72    4.16
   4  -2  -5  101.93    4.09
   4  -2  -5  105.88    5.48
   4  -2  -4  158.95    6.56
   4  -2  -3    4.35    1.15
   4  -2  -2   53.70    3.59
   4  -2  -1    9.92    1.56
   4  -2   0  230.59    6.99
   4  -2   1    0.72    0.51
   4  -2   2  217.83    5.78
   4  -2   2  215.84    6.50
   4  -2   3  265.15    6.51
   4  -2   3  282.79    7.45
   4  -2   4   36.46    2.48
   4  -2   5  828.58   11.95
   4  -2   6  845.68   12.25
   4  -2   7   32.95    2.42
   4  -2   8  664.90   12.02
   4  -2   8  658.87    9.42
   4  -2   8  632.55   10.67
   4  -2   8  646.26   10.81
   4  -2   9  110.52    5.04
   4  -2   9   96.36    3.55
   4  -2   9  103.61    3.61
   4  -2   9  103.04    4.29
   4  -2  10  121.61    5.30
   4  -2  10  113.30    3.70
   4  -2  10  113.79    4.40
   4  -2  11    1.56    0.72
   4  -2  11    1.37    0.47
   4  -2  11    1.99    0.69
   4  -2  12   56.55    3.17
   4  -2  12   55.80    2.79
   4  -2  13  190.14    5.23
   4  -2  13  181.25    4.58
   4  -2  14   17.99    1.43
   4  -2  14   18.76    1.32
   4  -2  15    4.84    0.65
   4  -2  15    5.11    0.59
   4  -2  16    2.00    0.33
   4  -1 -12    9.06    0.72
   4  -1 -11   89.00    2.65
   4  -1 -10   81.86    2.90
   4  -1  -9    1.02    0.49
   4  -1  -8   48.10    2.57
   4  -1  -7    2.59    0.72
   4  -1  -6   84.84    3.59
   4  -1  -5    0.81    0.50
   4  -1  -5    1.25    0.56
   4  -1  -5    0.13    0.39
   4  -1  -5    0.43    0.61
   4  -1  -4    7.59    1.55
   4  -1  -3   49.25    3.62
   4  -1  -2    1.63    0.77
   4  -1  -1   67.79    3.95
   4  -1   0  715.73   12.46
   4  -1   1  973.89   14.23
   4  -1   2  453.06    8.37
   4  -1   2  464.43    9.61
   4  -1   3   62.90    3.21
   4  -1   3   70.56    3.75
   4  -1   4   64.13    3.31
   4  -1   5  107.52    4.36
   4  -1   6  254.32    6.80
   4  -1   7  338.05    7.80
   4  -1   8  158.26    5.67
   4  -1   8  157.74    4.78
   4  -1   8  147.40    5.13
   4  -1   8  154.19    5.43
   4  -1   8  162.41    5.23
   4  -1   9   77.98    4.10
   4  -1   9   69.83    3.07
   4  -1   9   72.00    3.62
   4  -1   9   67.59    3.63
   4  -1   9   74.08    3.46
   4  -1  10    6.68    1.29
   4  -1  10    4.23    0.90
   4  -1  10    4.37    1.04
   4  -1  11    5.27    1.13
   4  -1  11    3.98    0.93
   4  -1  12   20.55    1.98
   4  -1  12   20.21    1.46
   4  -1  12   19.35    1.78
   4  -1  13    5.16    0.98
   4  -1  13    7.41    1.06
   4  -1  14  144.18    4.19
   4  -1  14  143.69    3.96
   4  -1  15    6.30    0.79
   4  -1  15    5.95    0.74
   4  -1  16  597.52    5.44
   4  -1  16  580.89    5.46
  -4   0  13  107.31    2.01
   4   0 -12   11.16    0.79
   4   0 -11    2.34    0.48
   4   0 -10    3.22    0.62
   4   0  -9   93.83    3.34
   4   0  -8   40.69    2.34
   4   0  -7   45.90    2.59
   4   0  -6   36.86    2.37
   4   0  -6   38.77    3.63
   4   0  -5  350.05   10.49
   4   0  -4  335.77    9.92
   4   0  -3  149.23    6.34
   4   0  -2   20.81    2.30
   4   0  -1   43.61    3.19
   4   0   0   71.29    3.97
   4   0   1  118.89    4.96
   4   0   2  152.68    4.93
   4   0   2  164.93    5.76
   4   0   3    4.32    0.89
   4   0   3    3.45    0.90
   4   0   4   60.70    3.26
   4   0   5   30.37    2.35
   4   0   6  199.50    6.15
   4   0   7  892.84   12.93
   4   0   8    1.37    0.61
   4   0   9  349.30    8.34
   4   0   9  340.53    7.01
   4   0   9  327.92    7.73
   4   0   9  344.62    8.33
   4   0   9  354.40    7.77
   4   0  10   46.90    3.13
   4   0  10   47.12    2.51
   4   0  10   46.64    3.09
   4   0  10   45.13    2.70
   4   0  11    3.17    0.94
   4   0  11    1.77    0.64
   4   0  11    2.76    0.86
   4   0  12  208.95    6.10
   4   0  12  206.86    6.02
   4   0  12  223.75    5.36
   4   0  13 1004.90   12.31
   4   0  13  999.46   12.30
   4   0  14   73.79    3.00
   4   0  14   74.72    3.08
   4   0  15   59.14    2.31
   4   0  15   62.03    2.46
   4   0  16  104.09    2.39
   4   0  16  108.17    2.66
  -4  -1  13    8.03    0.57
   4   1 -12   13.06    0.83
   4   1 -11  113.02    2.93
   4   1 -10  422.44    6.33
   4   1  -9  258.85    5.37
   4   1  -8  180.27    4.77
   4   1  -7    0.50    0.47
   4   1  -6    5.65    0.97
   4   1  -6    5.74    1.44
   4   1  -5   37.86    3.33
   4   1  -4   17.47    2.27
   4   1  -3    8.41    1.51
   4   1  -2  110.77    5.12
   4   1  -1    6.34    1.21
   4   1   0   29.11    2.49
   4   1   1  513.26   10.13
   4   1   2   55.82    3.05
   4   1   2   62.59    3.48
   4   1   3    1.65    0.58
   4   1   3    2.10    0.78
   4   1   4 1077.63   13.95
   4   1   5  385.43    8.52
   4   1   6  802.14   12.30
   4   1   7   65.55    3.59
   4   1   8   12.28    1.57
   4   1   9    2.73    0.80
   4   1   9    1.76    0.63
   4   1   9    1.22    0.71
   4   1   9    1.00    0.51
   4   1  10  106.74    4.48
   4   1  10   98.31    3.77
   4   1  10   99.37    4.32
   4   1  10  103.10    4.70
   4   1  10  103.30    4.23
   4   1  11   24.09    2.14
   4   1  11   23.78    2.28
   4   1  11   22.47    1.92
   4   1  12   19.28    1.83
   4   1  12   21.07    2.06
   4   1  12   19.91    1.72
   4   1  13  275.29    6.28
   4   1  13  288.93    5.88
   4   1  13  284.87    6.89
   4   1  14   95.78    3.36
   4   1  14   94.32    3.62
   4   1  15    4.41    0.68
   4   1  15    4.22    0.75
   4   1  16    0.24    0.26
  -4  -2  13  150.95    2.34
   4   2 -12   23.15    1.05
   4   2 -11   72.73    2.26
   4   2 -10   31.05    1.73
   4   2  -9    3.42    0.72
   4   2  -8   35.52    2.12
   4   2  -7  153.61    4.51
   4   2  -6   25.10    1.88
   4   2  -6   22.65    2.51
   4   2  -5   45.81    3.83
   4   2  -5   43.40    3.42
   4   2  -4    2.17    0.89
   4   2  -4    4.75    1.17
   4   2  -3  550.05   12.09
   4   2  -3  513.62   11.10
   4   2  -2   81.66    4.48
   4   2  -2   79.57    4.25
   4   2  -1    8.27    1.40
   4   2  -1    8.30    1.38
   4   2   0   37.98    2.80
   4   2   0   39.62    2.82
   4   2   1   25.55    2.23
   4   2   1   27.80    2.34
   4   2   2  391.17    8.51
   4   2   2  402.25    8.63
   4   2   3  872.66   12.39
   4   2   3  945.40   13.24
   4   2   4  104.13    4.19
   4   2   5  228.55    6.12
   4   2   6  243.73    6.28
   4   2   6  227.37    6.69
   4   2   7    2.53    0.69
   4   2   7    1.44    0.66
   4   2   8   62.85    3.61
   4   2   8   71.58    3.39
   4   2   9   59.55    3.50
   4   2   9   60.23    3.17
   4   2   9   69.82    3.20
   4   2  10   48.93    2.91
   4   2  10   48.17    2.74
   4   2  10   51.12    3.19
   4   2  10   46.87    3.27
   4   2  10   46.17    2.92
   4   2  11   25.91    2.12
   4   2  11   28.76    2.01
   4   2  11   26.70    2.49
   4   2  11   27.67    2.18
   4   2  12  176.52    5.15
   4   2  12  172.69    5.98
   4   2  12  178.81    5.21
   4   2  13  134.27    4.21
   4   2  13  130.95    4.85
   4   2  13  132.20    4.18
   4   2  14  456.93    7.01
   4   2  14  445.75    8.17
   4   2  14  463.05    6.97
   4   2  15  737.79    7.62
   4   2  15  703.99    9.12
   4   2  16    0.90    0.38
   4   2  17    9.35    0.71
   4   3 -12  129.57    2.29
  -4  -3  12  134.76    2.69
   4   3 -11   15.13    1.01
   4   3 -10   33.05    1.68
   4   3  -9  155.43    4.01
   4   3  -8  380.55    6.61
   4   3  -7  112.83    3.76
   4   3  -6  547.71    8.49
   4   3  -5   76.58    3.22
   4   3  -5   77.54    5.23
   4   3  -4  210.39    8.32
   4   3  -3  688.62   14.27
   4   3  -3  649.44   11.84
   4   3  -2  153.58    6.44
   4   3  -2  150.62    5.58
   4   3  -1    0.48    0.49
   4   3  -1    2.20    0.74
   4   3   0   28.35    2.59
   4   3   0   30.23    2.42
   4   3   1  571.68   11.02
   4   3   1  584.36   10.30
   4   3   2  137.63    5.27
   4   3   2  148.01    5.17
   4   3   3    4.87    1.01
   4   3   4    2.06    0.67
   4   3   5  130.19    4.82
   4   3   6   77.42    3.69
   4   3   7   42.13    2.71
   4   3   8  409.83    9.20
   4   3   8  438.58    8.66
   4   3   9  205.10    6.52
   4   3   9  214.56    6.01
   4   3   9  224.61    6.24
   4   3  10  427.54    8.12
   4   3  10  407.05    9.05
   4   3  10  425.22    8.28
   4   3  10  400.81    9.65
   4   3  10  433.48    9.15
   4   3  11  494.23    8.57
   4   3  11  483.29    8.50
   4   3  11  464.99   10.47
   4   3  11  496.48    9.44
   4   3  12  261.44    5.97
   4   3  12  252.35    7.44
   4   3  12  261.61    6.54
   4   3  13   65.69    2.80
   4   3  13   61.53    3.43
   4   3  13   61.12    2.96
   4   3  14   16.00    1.62
   4   3  14   16.98    1.42
   4   3  15  248.39    4.60
   4   3  15  233.64    5.38
   4   3  16    5.53    0.75
   4   3  17    2.12    0.39
   4   4 -12  115.12    1.94
  -4  -4  12  119.26    2.42
   4   4 -11  219.15    3.51
  -4  -4  11  216.84    3.81
   4   4 -10  272.83    4.61
   4   4  -9  113.99    3.30
   4   4  -8   76.05    2.90
   4   4  -7   57.78    2.65
   4   4  -6   94.48    3.45
   4   4  -5    5.07    0.88
   4   4  -5    4.81    1.37
   4   4  -4   25.61    2.92
   4   4  -3   84.73    5.11
   4   4  -2   54.83    3.99
   4   4  -1   43.04    3.41
   4   4   0  469.40   10.84
   4   4   1  205.95    6.93
   4   4   1  215.93    6.13
   4   4   2   97.77    4.68
   4   4   3  266.04    7.48
   4   4   4  446.39    9.38
   4   4   5  212.40    6.36
   4   4   6  470.80    9.47
   4   4   7  269.72    7.08
   4   4   8  164.05    5.47
   4   4   9  278.53    6.30
   4   4   9  275.89    6.94
   4   4   9  268.96    7.70
   4   4   9  279.58    6.33
   4   4   9  290.27    7.24
   4   4   9  295.88    7.98
   4   4  10  229.97    5.68
   4   4  10  207.03    6.52
   4   4  10  210.04    5.93
   4   4  10  211.18    7.08
   4   4  10  234.48    7.01
   4   4  11    0.84    0.60
   4   4  11    2.15    0.69
   4   4  11    0.57    0.68
   4   4  12   62.83    3.82
   4   4  12   67.63    3.44
   4   4  13   74.07    3.85
   4   4  13   74.73    3.37
   4   4  14   35.10    2.40
   4   4  14   35.61    2.11
   4   4  15   39.24    2.23
   4   4  15   40.52    1.96
   4   4  16    9.27    0.76
   4   4  16    8.43    0.91
   4   4  17  128.49    2.61
  -4  -5  12   22.80    0.99
   4   5 -11   82.76    1.98
  -4  -5  11   82.88    2.23
   4   5 -10    7.91    0.76
  -4  -5  10    8.60    0.84
   4   5  -9    1.26    0.40
   4   5  -8  133.26    3.64
   4   5  -7    2.90    0.64
   4   5  -6   57.43    2.62
   4   5  -5    0.60    0.46
   4   5  -5    1.61    0.91
   4   5  -4   21.10    1.65
   4   5  -4   20.43    2.57
   4   5  -3    4.12    1.24
   4   5  -2  199.67    7.68
   4   5  -1    3.38    1.02
   4   5   0  835.13   14.81
   4   5   1 1913.90   21.69
   4   5   2    1.79    0.75
   4   5   3   53.66    3.50
   4   5   4    3.13    0.88
   4   5   5   54.51    3.37
   4   5   6  328.72    8.11
   4   5   7  169.90    5.74
   4   5   8   47.48    3.01
   4   5   9   75.74    4.15
   4   5   9   76.19    3.34
   4   5   9   75.41    3.47
   4   5   9   71.94    3.65
   4   5  10   13.03    1.76
   4   5  10    9.64    1.47
   4   5  11  123.35    5.02
   4   5  11  116.18    4.29
   4   5  11  113.83    4.91
   4   5  12    9.13    1.16
   4   5  12    9.28    1.45
   4   5  12    9.79    1.40
   4   5  13   71.94    3.59
   4   5  13   85.56    3.69
   4   5  14  241.43    5.94
   4   5  14  264.03    5.83
   4   5  15    3.92    0.73
   4   5  15    4.13    0.69
   4   5  16  147.25    3.42
   4   5  16  162.63    3.20
   4   6 -11   43.74    1.30
  -4  -6  11   41.67    1.40
  -4  -6  11   44.64    1.52
   4   6 -10   39.58    1.52
  -4  -6  10   38.95    1.64
  -4  -6  10   38.39    1.62
   4   6  -9   98.14    2.71
  -4  -6   9   99.41    2.84
   4   6  -8   29.05    1.63
  -4  -6   8   28.86    1.64
   4   6  -7   16.86    1.34
   4   6  -6   88.22    3.16
   4   6  -5   24.57    1.74
   4   6  -4  222.34    5.18
   4   6  -4  231.28    8.47
   4   6  -3  844.49   10.11
   4   6  -3  875.85   16.36
   4   6  -2  735.99   14.69
   4   6  -1  106.60    5.47
   4   6   0   55.77    3.87
   4   6   1    0.28    0.47
   4   6   2  250.03    7.85
   4   6   3   17.07    2.03
   4   6   4    7.43    1.32
   4   6   5    0.34    0.46
   4   6   6    0.77    0.48
   4   6   7  481.92    9.87
   4   6   8  342.79    9.01
   4   6   8  350.24    7.55
   4   6   8  346.27    7.69
   4   6   8  332.09    8.04
   4   6   9    1.52    0.85
   4   6   9    0.41    0.41
   4   6   9    1.71    0.67
   4   6  10  143.21    5.80
   4   6  10  141.32    4.68
   4   6  11    9.39    1.48
   4   6  12  155.88    5.44
   4   6  12  152.63    4.59
   4   6  12  140.90    4.91
   4   6  13   99.98    3.86
   4   6  13  109.37    4.22
   4   6  14   36.24    2.14
   4   6  14   39.29    2.30
   4   6  15   23.50    1.51
   4   6  15   25.47    1.60
   4   6  16   87.64    2.35
   4   6  16   99.69    2.51
  -4  -7  11   33.33    1.16
   4   7 -10   93.88    2.11
  -4  -7  10   93.30    2.33
  -4  -7  10   92.01    2.30
   4   7  -9  466.35    5.48
  -4  -7   9  476.13    6.05
  -4  -7   9  471.02    5.77
   4   7  -8    6.72    0.77
  -4  -7   8    6.57    0.82
  -4  -7   8    6.72    0.81
   4   7  -7   25.30    1.55
  -4  -7   7   26.20    1.55
   4   7  -6   11.15    1.12
   4   7  -5  257.64    5.29
   4   7  -4    0.45    0.39
   4   7  -3  143.74    4.10
   4   7  -3  145.94    6.52
   4   7  -2    2.61    0.61
   4   7  -2    1.96    0.92
   4   7  -1  534.11   12.20
   4   7   0   71.77    4.42
   4   7   1    0.59    0.48
   4   7   2  225.61    7.46
   4   7   3  167.05    6.36
   4   7   4   25.90    2.42
   4   7   5    0.09    0.47
   4   7   6    8.97    1.44
   4   7   7  426.78    9.32
   4   7   7  401.06    9.63
   4   7   7  413.08    8.52
   4   7   8  133.01    5.71
   4   7   8  136.32    4.75
   4   7   8  136.57    5.19
   4   7   8  144.30    5.07
   4   7   9  123.74    5.63
   4   7   9  133.38    4.75
   4   7  10  430.59   10.18
   4   7  10  415.49    7.99
   4   7  11   19.24    2.12
   4   7  11   20.26    1.70
   4   7  12  259.54    7.09
   4   7  12  244.39    5.78
   4   7  13   44.66    2.72
   4   7  13   44.38    2.22
   4   7  14   14.16    1.40
   4   7  15    0.06    0.30
   4   7  16   22.73    1.19
  -4  -8  10    4.80    0.49
  -4  -8  10    5.18    0.50
   4   8  -9   12.07    0.82
  -4  -8   9   12.09    0.91
  -4  -8   9   11.47    0.84
   4   8  -8   45.78    1.77
  -4  -8   8   44.77    1.94
  -4  -8   8   43.24    1.76
   4   8  -7   30.28    1.58
  -4  -8   7   29.97    1.73
  -4  -8   7   30.96    1.58
   4   8  -6  149.25    3.72
   4   8  -5   96.97    3.12
   4   8  -4   61.32    2.56
   4   8  -3  401.88    6.61
   4   8  -2    6.90    1.27
   4   8  -2    6.03    0.87
   4   8  -1   18.35    1.45
   4   8  -1   18.23    2.24
   4   8  -1   14.37    1.85
   4   8   0  116.83    3.52
   4   8   0  115.59    5.53
   4   8   0  105.90    5.03
   4   8   1   41.97    3.31
   4   8   2    4.02    1.08
   4   8   3  379.42    9.45
   4   8   4   40.09    3.04
   4   8   5    6.46    1.18
   4   8   5    4.35    1.04
   4   8   5    4.61    1.08
   4   8   6    0.58    0.56
   4   8   6    0.61    0.44
   4   8   6    0.68    0.59
   4   8   7  181.08    6.44
   4   8   7  191.81    5.82
   4   8   7  195.38    6.18
   4   8   7  195.85    6.31
   4   8   8  149.19    6.12
   4   8   8  163.51    5.20
   4   8   8  167.11    5.61
   4   8   9   41.73    3.37
   4   8   9   43.24    2.75
   4   8  10   67.15    4.12
   4   8  10   64.65    3.18
   4   8  11   10.98    1.64
   4   8  11   12.13    1.33
   4   8  12   39.82    2.79
   4   8  13  200.59    5.60
   4   8  13  195.29    4.53
   4   8  14  439.95    7.32
   4   8  15  233.68    4.55
   4   8  16   27.67    1.22
  -4  -9   9   30.19    1.24
  -4  -9   8  182.91    3.54
  -4  -9   8  178.43    3.14
   4   9  -7  300.71    4.57
  -4  -9   7  291.61    4.97
   4   9  -6   71.97    2.44
  -4  -9   6   71.09    2.67
   4   9  -5    5.73    0.77
   4   9  -4   59.97    2.43
   4   9  -3   69.74    2.68
   4   9  -2  107.43    3.37
   4   9  -2   91.14    4.36
   4   9  -1  109.15    5.04
   4   9  -1  124.76    3.65
   4   9   0    2.59    0.96
   4   9   0    2.61    0.59
   4   9   1  238.04    4.91
   4   9   1  231.76    7.59
   4   9   1  221.25    7.52
   4   9   2   55.61    3.66
   4   9   2   53.06    3.07
   4   9   2   53.66    3.64
   4   9   3   40.08    3.01
   4   9   3   37.08    2.48
   4   9   3   39.97    3.08
   4   9   3   35.15    2.71
   4   9   4  159.70    5.96
   4   9   4  160.45    5.95
   4   9   4  149.78    5.75
   4   9   5   47.51    3.16
   4   9   5   50.49    3.25
   4   9   5   50.27    3.40
   4   9   6   48.82    3.08
   4   9   6   49.31    3.30
   4   9   7  181.96    5.64
   4   9   7  199.31    6.42
   4   9   8  113.89    4.92
   4   9   8  117.43    4.32
   4   9   8  123.85    4.84
   4   9   9  403.08    9.58
   4   9   9  427.71    8.63
   4   9  10  238.92    7.26
   4   9  10  247.64    6.19
   4   9  11   77.21    3.90
   4   9  11   82.46    3.30
   4   9  12   37.45    2.53
   4   9  13  156.63    4.62
   4   9  13  154.94    3.91
   4   9  14    3.56    0.70
  -4  -9 -14    4.25    0.53
   4   9  15   58.20    2.06
  -4 -10   9    1.44    0.27
  -4 -10   8   27.24    1.20
  -4 -10   7  212.71    3.82
   4  10  -6    1.33    0.37
  -4 -10   6   -0.02    0.29
   4  10  -5    6.81    0.78
  -4 -10   5    7.29    0.87
   4  10  -4   35.97    1.78
   4  10  -3   45.37    2.06
   4  10  -2    2.08    0.73
   4  10  -2    0.69    0.40
   4  10  -1   10.36    1.05
   4  10  -1   11.28    1.70
   4  10   0    1.24    0.80
   4  10   0    1.68    0.48
  -4 -10  -1   12.82    1.23
   4  10   1   13.05    1.94
   4  10   2   12.14    1.45
   4  10   2   11.88    1.83
   4  10   3  162.11    6.28
   4  10   3  169.53    5.04
   4  10   3  156.52    5.65
   4  10   4  971.36   14.78
   4  10   4  878.48   13.98
   4  10   5  285.38    7.72
   4  10   5  293.12    8.31
   4  10   6   52.32    3.18
   4  10   6   53.31    3.51
   4  10   7   89.18    3.94
   4  10   7   95.88    4.48
   4  10   8    1.94    0.63
   4  10   8    2.79    0.86
   4  10   9   14.01    1.63
   4  10   9   14.95    1.65
   4  10  10   80.56    3.77
   4  10  10   84.27    3.54
   4  10  11    4.80    0.94
   4  10  11    6.05    0.92
   4  10  12   46.01    2.53
   4  10  12   55.25    2.34
   4  10  13    7.96    0.98
  -4 -10 -13    9.28    0.79
   4  10  13    7.74    0.85
  -4 -10 -14   37.45    1.33
   4  10  14   40.01    1.83
   4  10  15   46.47    1.57
  -4 -11   8    9.78    0.60
   4  11  -8    8.52    0.64
  -4 -11   7   19.43    1.01
  -4 -11   7   19.16    0.99
  -4 -11   6  123.91    2.85
  -4 -11   5  493.60    6.25
  -4 -11   4  168.27    3.87
   4  11  -3    4.36    0.81
  -4 -11   3    4.32    0.71
   4  11  -2   54.16    3.07
  -4 -11   1  574.11    7.62
   4  11  -1  549.47   10.59
  -4 -11   0  460.42    6.84
   4  11   0  456.72   10.25
  -4 -11  -1  157.48    3.99
   4  11   1  156.04    6.17
   4  11   2  135.86    4.35
   4  11   2  133.36    5.70
   4  11   3  178.34    6.42
   4  11   3  173.11    5.53
   4  11   4   51.27    3.34
   4  11   4   47.75    3.09
   4  11   5   86.23    4.13
   4  11   5   87.22    4.37
   4  11   6   18.29    1.84
   4  11   6   17.06    1.96
   4  11   7   27.88    2.12
   4  11   7   30.35    2.48
   4  11   8  549.64    8.51
   4  11   8  535.60    9.72
   4  11   9    2.29    0.73
   4  11  10  120.11    3.94
   4  11  10  132.69    4.19
   4  11  11  204.12    4.90
   4  11  11  229.10    4.95
   4  11  12   12.42    1.15
  -4 -11 -13   32.16    1.33
   4  11  13   32.58    1.49
   4  11  13   31.51    1.60
   4  11  14  109.13    2.45
  -4 -12   7    1.19    0.23
   4  12  -7    1.13    0.25
  -4 -12   6   14.68    0.83
  -4 -12   6   13.89    0.80
  -4 -12   5  107.90    2.50
  -4 -12   5  101.44    2.45
  -4 -12   4   99.81    2.60
  -4 -12   4   96.70    2.62
  -4 -12   3  194.65    3.85
  -4 -12   3  192.20    3.93
  -4 -12   2   10.26    0.95
  -4 -12   2   10.47    0.99
   4  12  -2   11.22    1.26
   4  12  -1    1.31    0.59
  -4 -12   1    0.53    0.33
  -4 -12   0  150.55    3.68
   4  12   0  152.50    5.29
  -4 -12  -1  102.00    3.04
   4  12   1  103.82    3.51
   4  12   1  101.90    4.52
  -4 -12  -2  231.53    4.55
   4  12   2  233.36    6.85
   4  12   3    2.34    0.82
   4  12   3    2.93    0.72
   4  12   4  197.31    6.00
   4  12   4  180.11    5.36
   4  12   5  104.33    4.21
   4  12   5  102.80    4.22
   4  12   6   13.13    1.45
   4  12   6   12.70    1.52
   4  12   7   82.51    3.31
   4  12   7   79.98    3.61
   4  12   8  346.28    6.11
   4  12   8  337.55    7.04
   4  12   9   55.76    2.69
   4  12  10  149.99    4.03
   4  12  11  168.12    3.79
   4  12  11  148.04    3.35
   4  12  12  401.48    4.99
  -4 -12 -13   15.14    0.78
  -4 -13   5   84.76    1.81
   4  13  -5   80.06    2.00
  -4 -13   4    4.08    0.48
  -4 -13   4    3.83    0.46
   4  13  -4    4.19    0.55
   4  13  -3    2.39    0.47
  -4 -13   3    2.13    0.40
  -4 -13   3    2.29    0.42
   4  13  -3    2.49    0.48
   4  13  -2    1.59    0.47
  -4 -13   2    1.11    0.32
  -4 -13   2    0.76    0.31
   4  13  -2    1.07    0.39
  -4 -13   1  130.26    3.03
  -4 -13   1  126.34    3.05
   4  13  -1  129.01    3.34
   4  13  -1  125.54    3.85
  -4 -13   0   21.94    1.29
   4  13   0   22.05    1.40
   4  13   0   19.95    1.69
  -4 -13  -1  624.76    6.89
   4  13   1  650.39   10.00
  -4 -13  -2   60.21    2.14
   4  13   2   59.50    3.07
  -4 -13  -3  259.11    4.37
   4  13   3  264.48    6.37
   4  13   3  264.52    5.22
   4  13   4   67.29    3.16
   4  13   4   67.56    2.82
   4  13   5  111.52    3.89
   4  13   5  113.97    3.84
   4  13   6   70.06    2.91
   4  13   6   68.83    3.00
   4  13   7   32.79    1.83
   4  13   7   33.64    2.04
   4  13   8   74.15    2.90
   4  13   9   55.45    2.34
   4  13  10   28.24    1.52
   4  13  11   36.80    1.51
  -4 -13 -12   68.38    1.59
  -4 -14   3    4.69    0.45
  -4 -14   2  197.93    2.90
   4  14  -2  201.14    2.99
   4  14  -2  202.54    3.45
  -4 -14   1   31.97    1.30
   4  14  -1   32.31    1.61
   4  14   0    2.51    0.56
  -4 -14   0    2.97    0.46
   4  14   1    0.77    0.42
  -4 -14  -1    1.94    0.39
  -4 -14  -2   33.15    1.41
   4  14   2   35.46    2.01
  -4 -14  -3  120.31    2.64
   4  14   3  128.02    3.80
   4  14   4    8.78    1.01
   4  14   4    9.31    0.87
   4  14   5   31.36    1.77
   4  14   5   31.70    1.67
   4  14   6   31.03    1.63
   4  14   6   29.42    1.63
   4  14   7    5.19    0.62
   4  14   7    4.92    0.69
   4  14   8   40.07    1.78
   4  14   9    5.86    0.66
   4  14  10   47.35    1.57
  -4 -15   0  103.72    1.90
   4  15   0  106.23    2.40
  -4 -15  -1   39.60    1.22
   4  15   1   41.68    1.64
   4  15   2    4.57    0.60
   4  15   3  202.41    3.76
   4  15   4  168.23    3.34
   4  15   5    1.66    0.36
   4  15   5    1.63    0.33
   4  15   6  135.24    2.62
   4  15   7   49.27    1.55
   5  -8  -3    0.78    0.27
   5  -8  -2    2.71    0.46
   5  -8  -1    3.40    0.51
   5  -8   0   24.50    1.23
   5  -8   0   27.29    1.06
   5  -8   1   14.76    0.86
   5  -8   1   11.84    0.71
   5  -8   2  169.77    3.04
   5  -8   3   17.62    1.00
   5  -8   4   90.67    2.24
   5  -8   5   16.85    0.94
   5  -8   6    6.30    0.54
   5  -7  -5   52.14    1.49
   5  -7  -4    2.65    0.49
   5  -7  -3   70.28    2.52
   5  -7  -2  206.47    4.54
   5  -7  -1  237.24    3.67
   5  -7  -1  217.59    4.74
   5  -7   0   48.37    1.83
   5  -7   0   44.50    2.10
   5  -7   1    1.97    0.46
   5  -7   1    2.16    0.49
   5  -7   2   59.95    1.86
   5  -7   2   70.62    2.43
   5  -7   3    7.44    0.85
   5  -7   4  136.77    3.43
   5  -7   5  481.55    6.33
   5  -7   6   12.08    0.99
   5  -7   7   23.99    1.21
   5  -7   7   25.59    1.19
   5  -7   8   50.24    1.48
   5  -6  -6   74.92    1.76
   5  -6  -5   71.43    2.37
   5  -6  -4   72.08    2.72
   5  -6  -3  116.17    3.75
   5  -6  -2  107.57    2.70
   5  -6  -2  103.94    3.79
   5  -6  -1  424.23    5.79
   5  -6  -1  410.61    7.65
   5  -6   0    8.40    0.91
   5  -6   0    8.02    1.10
   5  -6   1    1.39    0.50
   5  -6   1    1.38    0.48
   5  -6   2   -0.02    0.34
   5  -6   2    1.35    0.45
   5  -6   3   30.25    1.87
   5  -6   4   88.44    3.01
   5  -6   4   89.47    2.51
   5  -6   4   84.36    3.13
   5  -6   5    8.32    1.01
   5  -6   5    9.26    1.00
   5  -6   5    9.91    0.83
   5  -6   6    6.65    0.91
   5  -6   6    6.13    0.80
   5  -6   6    5.56    0.60
   5  -6   7    5.80    0.76
   5  -6   7    6.73    0.61
   5  -6   8   26.77    1.38
   5  -6   8   30.54    1.51
   5  -6   8   28.39    1.05
   5  -6   9  195.58    3.02
   5  -6   9  218.94    3.54
   5  -5  -7  132.18    2.38
   5  -5  -6   20.08    1.10
   5  -5  -6   21.33    1.09
   5  -5  -5   26.10    1.63
   5  -5  -4   65.82    2.90
   5  -5  -3    5.43    0.69
   5  -5  -3    4.92    0.95
   5  -5  -2    3.74    0.63
   5  -5  -2    3.33    0.86
   5  -5  -1   78.28    2.77
   5  -5  -1   80.71    3.87
   5  -5   0   20.20    1.52
   5  -5   0   21.11    1.97
   5  -5   1   37.23    2.15
   5  -5   1   39.27    2.50
   5  -5   2  157.21    4.58
   5  -5   2  144.73    4.50
   5  -5   2  155.24    3.83
   5  -5   3   31.98    2.16
   5  -5   3   34.95    2.13
   5  -5   3   35.35    2.07
   5  -5   3   32.70    1.75
   5  -5   4  243.70    5.89
   5  -5   4  247.88    5.63
   5  -5   4  252.90    4.75
   5  -5   5  374.64    7.35
   5  -5   5  377.81    6.85
   5  -5   5  389.00    5.80
   5  -5   6  443.99    7.83
   5  -5   6  461.86    7.48
   5  -5   6  465.40    6.15
   5  -5   7  211.12    5.04
   5  -5   7  216.15    4.95
   5  -5   7  220.70    4.01
   5  -5   8    5.93    0.80
   5  -5   8    5.78    0.85
   5  -5   8    5.77    0.65
   5  -5   9  226.34    4.45
   5  -5   9  228.18    3.39
   5  -5  10   99.62    2.61
   5  -5  10   95.88    1.85
   5  -5  11  393.95    4.23
   5  -4  -8    7.34    0.58
   5  -4  -7    7.52    0.72
   5  -4  -7    6.71    0.54
   5  -4  -6   38.18    1.77
   5  -4  -6   37.49    1.55
   5  -4  -5   28.55    1.68
   5  -4  -5   35.04    1.98
   5  -4  -4   93.03    3.54
   5  -4  -3   29.88    1.66
   5  -4  -3   26.24    2.06
   5  -4  -2    4.80    0.75
   5  -4  -2    4.75    1.03
   5  -4  -1    2.69    0.64
   5  -4  -1    2.70    0.87
   5  -4   0   10.38    1.19
   5  -4   0    8.70    1.36
   5  -4   1  648.12    9.41
   5  -4   1  636.72   10.57
   5  -4   1  663.05    8.43
   5  -4   2  468.25    8.32
   5  -4   2  471.20    8.75
   5  -4   2  482.22    7.25
   5  -4   3  129.20    4.50
   5  -4   3  132.27    4.42
   5  -4   3  133.09    4.37
   5  -4   3  136.17    3.88
   5  -4   4    7.72    1.21
   5  -4   4    7.03    1.11
   5  -4   4    8.04    1.03
   5  -4   4    7.45    0.96
   5  -4   5    2.35    0.78
   5  -4   5    2.69    0.75
   5  -4   5    3.81    0.72
   5  -4   5    3.36    0.65
   5  -4   6    1.98    0.73
   5  -4   6    3.23    0.82
   5  -4   6    2.76    0.64
   5  -4   6    2.30    0.55
   5  -4   7   39.31    2.43
   5  -4   7   42.34    2.46
   5  -4   7   40.83    1.98
   5  -4   8    9.51    1.11
   5  -4   8   10.16    1.22
   5  -4   8    8.93    0.91
   5  -4   9    0.28    0.32
   5  -4   9    0.19    0.41
   5  -4   9    0.40    0.30
   5  -4  10   14.46    1.21
   5  -4  10   13.41    0.91
   5  -4  11   30.51    1.49
   5  -4  11   31.31    1.16
   5  -3  -8  291.79    4.09
   5  -3  -7   84.69    2.55
   5  -3  -6  109.87    3.20
   5  -3  -6  114.11    2.80
   5  -3  -5  508.28    7.36
   5  -3  -5  491.34    6.60
   5  -3  -4  118.59    4.05
   5  -3  -3    4.31    0.74
   5  -3  -3    4.23    0.90
   5  -3  -2  281.54    5.55
   5  -3  -2  291.05    7.18
   5  -3  -1   75.88    3.02
   5  -3  -1   83.70    4.06
   5  -3   0    6.54    0.97
   5  -3   0    6.66    0.91
   5  -3   1  210.66    5.48
   5  -3   1  219.16    5.01
   5  -3   1  215.68    6.27
   5  -3   1  212.56    4.94
   5  -3   2   13.71    1.51
   5  -3   2   13.95    1.54
   5  -3   2   14.08    1.32
   5  -3   2   13.59    1.56
   5  -3   2   13.29    1.31
   5  -3   3  344.23    7.31
   5  -3   3  369.28    7.77
   5  -3   3  374.25    7.67
   5  -3   3  362.12    6.55
   5  -3   3  362.65    6.64
   5  -3   4  130.51    4.61
   5  -3   4  132.34    4.70
   5  -3   4  131.29    3.92
   5  -3   4  131.72    4.02
   5  -3   5  109.32    4.22
   5  -3   5  118.83    3.66
   5  -3   5  114.23    4.40
   5  -3   5  114.43    3.62
   5  -3   5  111.19    3.70
   5  -3   6   67.38    2.82
   5  -3   6   65.24    3.27
   5  -3   6   69.83    2.74
   5  -3   6   67.45    3.42
   5  -3   6   66.67    2.70
   5  -3   7    1.06    0.58
   5  -3   7    0.83    0.44
   5  -3   7    1.18    0.58
   5  -3   7    1.35    0.51
   5  -3   7    1.04    0.47
   5  -3   8  104.65    3.62
   5  -3   8  112.88    3.16
   5  -3   8  105.08    4.09
   5  -3   8  113.23    3.18
   5  -3   8  107.05    3.35
   5  -3   9  416.01    6.27
   5  -3   9  422.74    6.42
   5  -3   9  461.62    5.92
   5  -3   9  412.92    7.71
   5  -3   9  462.76    5.97
   5  -3  10    4.57    0.82
   5  -3  10    4.32    0.63
   5  -3  11    3.43    0.62
   5  -3  11    2.47    0.45
   5  -3  12  146.37    3.08
   5  -3  12  150.47    2.58
   5  -2  -9  121.85    2.33
   5  -2  -8  471.66    5.51
   5  -2  -7  306.96    5.03
   5  -2  -6   11.39    1.10
   5  -2  -6    9.27    0.82
   5  -2  -5   89.56    3.17
   5  -2  -5   82.44    2.71
   5  -2  -4   16.55    1.46
   5  -2  -4   18.36    1.63
   5  -2  -3    1.18    0.48
   5  -2  -3    1.19    0.58
   5  -2  -2    9.21    1.07
   5  -2  -2   10.85    1.45
   5  -2  -1   18.12    1.53
   5  -2  -1   22.28    2.08
   5  -2   0   20.07    1.64
   5  -2   0   21.73    1.58
   5  -2   0   24.85    2.19
   5  -2   0   21.63    1.64
   5  -2   1   18.35    1.63
   5  -2   1   20.48    1.98
   5  -2   1   17.50    1.46
   5  -2   1   15.96    1.21
   5  -2   1   19.32    1.57
   5  -2   2    9.82    1.25
   5  -2   2    9.97    1.35
   5  -2   2   10.22    1.41
   5  -2   2    8.08    1.05
   5  -2   2    8.61    1.09
   5  -2   3   84.73    3.62
   5  -2   3   90.84    3.40
   5  -2   3   88.25    3.93
   5  -2   3   85.77    3.33
   5  -2   3   78.77    3.19
   5  -2   3   89.03    3.43
   5  -2   4  303.95    6.96
   5  -2   4  314.01    6.24
   5  -2   4  314.55    7.51
   5  -2   4  292.71    5.79
   5  -2   4  315.96    6.31
   5  -2   4  302.60    6.39
   5  -2   5   34.98    2.36
   5  -2   5   37.06    2.15
   5  -2   5   35.68    2.61
   5  -2   5   37.60    2.18
   5  -2   5   36.23    2.24
   5  -2   6    1.81    0.66
   5  -2   6    1.57    0.54
   5  -2   6    1.33    0.69
   5  -2   6    1.87    0.54
   5  -2   6    1.40    0.56
   5  -2   7  114.78    4.09
   5  -2   7  120.02    3.71
   5  -2   7  112.25    4.61
   5  -2   7  114.37    3.60
   5  -2   7  105.30    3.70
   5  -2   8  167.10    4.56
   5  -2   8  173.77    4.26
   5  -2   8  162.53    5.40
   5  -2   8  163.02    4.03
   5  -2   9  132.09    3.43
   5  -2   9  123.55    4.59
   5  -2   9  132.56    3.43
   5  -2  10   35.90    1.66
   5  -2  10   33.39    2.25
   5  -2  10   36.77    1.64
   5  -2  11   28.22    1.29
   5  -2  11   23.82    1.67
   5  -2  12    0.32    0.31
   5  -2  12    0.40    0.25
   5  -2  13    1.44    0.29
   5  -1  -9    9.11    0.69
   5  -1  -8   51.10    1.87
   5  -1  -7  164.86    3.74
   5  -1  -6  190.53    4.37
   5  -1  -6  190.68    3.58
   5  -1  -5    0.82    0.42
   5  -1  -5    1.13    0.42
   5  -1  -4   29.43    1.93
   5  -1  -4   24.89    1.63
   5  -1  -3    0.98    0.48
   5  -1  -2  361.20    6.53
   5  -1  -2  360.43    7.76
   5  -1  -1  481.97    7.81
   5  -1  -1  484.23    9.38
   5  -1   0    2.30    0.68
   5  -1   0    3.65    0.91
   5  -1   0    2.62    0.67
   5  -1   1   68.37    3.09
   5  -1   1   70.37    2.96
   5  -1   1   65.31    3.04
   5  -1   1   70.22    2.98
   5  -1   1   61.57    2.50
   5  -1   2  257.03    6.09
   5  -1   2  266.67    5.87
   5  -1   2  268.47    6.71
   5  -1   2  239.20    5.74
   5  -1   2  259.23    5.83
   5  -1   2  232.73    4.76
   5  -1   2  264.97    5.88
   5  -1   3  154.33    4.74
   5  -1   3  168.42    4.73
   5  -1   3  164.55    5.29
   5  -1   3  146.07    4.33
   5  -1   3  154.17    4.53
   5  -1   3  157.78    4.63
   5  -1   3  145.86    3.68
   5  -1   4   84.23    3.59
   5  -1   4   86.45    3.37
   5  -1   4   85.90    3.89
   5  -1   4   77.12    3.03
   5  -1   4   86.48    3.47
   5  -1   4   81.49    3.38
   5  -1   4   84.88    2.75
   5  -1   5  315.50    6.83
   5  -1   5  326.62    6.53
   5  -1   5  318.54    7.63
   5  -1   5  318.56    6.61
   5  -1   5  313.87    6.71
   5  -1   5  329.12    5.22
   5  -1   6  114.60    4.08
   5  -1   6  118.84    3.94
   5  -1   6  115.15    4.64
   5  -1   6  116.80    3.91
   5  -1   6  111.26    4.01
   5  -1   7  148.80    4.48
   5  -1   7  151.46    4.34
   5  -1   7  144.31    5.20
   5  -1   7  152.07    4.34
   5  -1   8    3.30    0.70
   5  -1   8    1.07    0.66
   5  -1   8    0.41    0.34
   5  -1   8    3.32    0.82
   5  -1   9  278.57    5.41
   5  -1   9  268.92    6.97
   5  -1   9  277.27    5.31
   5  -1  10  106.28    3.12
   5  -1  10  102.95    4.12
   5  -1  10  107.66    3.02
   5  -1  10  115.38    3.94
   5  -1  11    8.98    0.84
   5  -1  11   10.44    1.20
   5  -1  11    9.46    0.82
   5  -1  11    9.18    1.05
   5  -1  12   25.92    1.19
   5  -1  12   24.47    1.52
   5  -1  12   27.72    1.60
   5  -1  13    0.26    0.24
   5   0  -9    2.05    0.37
   5   0  -8   25.39    1.33
   5   0  -7   47.09    2.00
   5   0  -6  162.79    4.03
   5   0  -5  155.88    4.19
   5   0  -5  150.58    3.52
   5   0  -4   13.54    1.30
   5   0  -4    6.37    0.83
   5   0  -3    9.84    1.10
   5   0  -2  186.02    4.77
   5   0  -2  151.32    4.30
   5   0  -1  191.59    4.90
   5   0  -1  178.55    4.89
   5   0   0  340.82    6.65
   5   0   0  328.01    6.74
   5   0   0  349.83    6.44
   5   0   1   -0.11    0.44
   5   0   1    0.22    0.52
   5   0   1    0.08    0.34
   5   0   1    0.89    0.53
   5   0   2    7.95    1.10
   5   0   2    8.67    1.11
   5   0   2    8.48    1.24
   5   0   2    7.89    1.07
   5   0   2    8.33    1.10
   5   0   2    7.21    1.02
   5   0   2    5.95    0.83
   5   0   3   19.77    1.68
   5   0   3   17.60    1.59
   5   0   3   19.17    1.80
   5   0   3   18.33    1.54
   5   0   3   18.64    1.67
   5   0   3   18.95    1.64
   5   0   3   17.97    1.38
   5   0   4    0.41    0.47
   5   0   4    2.17    0.71
   5   0   4    0.62    0.35
   5   0   4    0.87    0.45
   5   0   4    0.49    0.43
   5   0   4    0.65    0.38
   5   0   5    4.95    0.91
   5   0   5    4.91    0.89
   5   0   5    4.10    0.90
   5   0   5    4.53    0.78
   5   0   5    4.04    0.83
   5   0   5    4.88    0.93
   5   0   5    4.99    0.74
   5   0   6  152.24    4.56
   5   0   6  149.54    4.57
   5   0   6  142.39    4.99
   5   0   6  150.05    4.55
   5   0   6  156.41    3.74
   5   0   7    1.02    0.62
   5   0   7    0.32    0.42
   5   0   7    1.29    0.68
   5   0   8    4.62    0.83
   5   0   8    4.36    0.99
   5   0   8    4.90    0.86
   5   0   8    5.16    1.04
   5   0   9  153.17    4.31
   5   0   9  146.00    4.92
   5   0   9  148.89    4.02
   5   0   9  150.69    5.00
   5   0  10  136.51    3.77
   5   0  10  135.30    4.51
   5   0  10  138.26    3.58
   5   0  10  142.69    4.63
   5   0  11  336.69    5.44
   5   0  11  343.40    5.06
   5   0  11  354.00    6.80
   5   0  12  159.39    3.28
   5   0  12  163.01    4.17
   5   0  13   63.52    1.72
   5   0  13   65.63    2.32
   5   1  -9    1.93    0.38
   5   1  -8   27.00    1.36
   5   1  -7    1.52    0.43
   5   1  -6   12.15    1.12
   5   1  -5  203.75    4.71
   5   1  -5  201.68    3.95
   5   1  -4    8.36    1.04
   5   1  -4    7.77    0.89
   5   1  -3   16.01    1.42
   5   1  -3   15.53    1.32
   5   1  -2    1.92    0.55
   5   1  -1  196.11    4.95
   5   1  -1  169.65    4.58
   5   1   0  549.87    8.32
   5   1   0  528.87    8.35
   5   1   0  553.58    7.85
   5   1   1   26.51    1.88
   5   1   1   29.18    1.90
   5   1   1   22.68    1.75
   5   1   1   25.20    1.89
   5   1   1   27.32    1.99
   5   1   1   25.85    1.79
   5   1   2  382.01    7.05
   5   1   2  374.99    6.92
   5   1   2  375.48    6.93
   5   1   2  361.93    7.04
   5   1   2  397.78    7.45
   5   1   2  354.23    6.38
   5   1   2  411.79    7.80
   5   1   2  380.92    6.94
   5   1   3  215.10    5.25
   5   1   3  217.42    5.36
   5   1   3  219.03    5.83
   5   1   3  208.55    5.04
   5   1   3  207.23    5.50
   5   1   3  238.94    5.85
   5   1   3  202.58    4.70
   5   1   3  231.37    5.92
   5   1   3  221.54    5.45
   5   1   4  336.70    6.61
   5   1   4  331.04    6.81
   5   1   4  334.09    7.26
   5   1   4  341.57    6.39
   5   1   4  338.27    7.26
   5   1   4  338.23    6.99
   5   1   4  329.98    5.97
   5   1   5 1495.04   13.72
   5   1   5 1464.64   14.47
   5   1   5 1472.07   15.20
   5   1   5 1463.82   12.32
   5   1   5 1503.78   15.25
   5   1   5 1441.38   14.64
   5   1   5 1509.98   12.19
   5   1   6   62.24    3.03
   5   1   6   59.87    3.09
   5   1   6   62.38    3.10
   5   1   6   67.37    3.52
   5   1   6   66.98    2.56
   5   1   7   49.37    2.66
   5   1   7   49.47    2.81
   5   1   7   50.50    2.73
   5   1   7   55.23    3.21
   5   1   8   30.46    2.09
   5   1   8   29.60    2.17
   5   1   8   30.93    2.08
   5   1   8   30.54    2.38
   5   1   9    5.14    0.90
   5   1   9    3.21    0.76
   5   1   9    3.26    0.69
   5   1   9    2.97    0.84
   5   1  10    3.95    0.76
   5   1  10    3.49    0.68
   5   1  10    5.10    1.03
   5   1  11  103.36    3.21
   5   1  11  108.11    3.03
   5   1  11  110.93    4.05
   5   1  12    3.45    0.58
   5   1  12    3.38    0.50
   5   1  12    3.86    0.76
   5   1  13    0.95    0.32
   5   1  13    0.34    0.35
   5   1  14   12.82    0.94
   5   2  -9   35.27    1.30
   5   2  -8    1.35    0.40
   5   2  -7    4.22    0.67
   5   2  -6   15.51    1.25
   5   2  -5   88.46    3.02
   5   2  -5   95.60    2.63
   5   2  -4   25.54    1.72
   5   2  -4   23.62    1.46
   5   2  -3  115.87    3.67
   5   2  -3  106.13    3.20
   5   2  -2   37.12    2.04
   5   2  -2   38.71    2.28
   5   2  -1  195.07    4.78
   5   2  -1  196.52    5.24
   5   2   0   35.43    2.11
   5   2   0   31.70    1.99
   5   2   0   29.61    2.08
   5   2   1  586.74    8.57
   5   2   1  554.98    8.22
   5   2   1  567.00    9.03
   5   2   1  581.16    9.28
   5   2   2 1321.78   12.65
   5   2   2 1297.29   12.65
   5   2   2 1248.27   13.48
   5   2   2 1302.40   13.68
   5   2   2 1354.97   14.36
   5   2   2 1247.25   12.22
   5   2   3  122.96    3.89
   5   2   3  121.75    4.04
   5   2   3  125.00    3.84
   5   2   3  125.07    4.46
   5   2   3  133.28    4.45
   5   2   3  131.82    4.53
   5   2   3  122.60    3.90
   5   2   3  120.50    3.72
   5   2   4   29.70    1.88
   5   2   4   25.73    1.95
   5   2   4   30.25    2.11
   5   2   4   26.90    1.75
   5   2   4   28.49    2.19
   5   2   4   31.62    2.17
   5   2   4   27.50    2.08
   5   2   4   26.97    1.92
   5   2   4   28.65    1.81
   5   2   5   45.37    2.62
   5   2   5   47.38    2.23
   5   2   5   48.95    2.85
   5   2   5   49.21    2.77
   5   2   5   46.73    2.59
   5   2   5   48.32    2.28
   5   2   6   11.90    1.40
   5   2   6   13.86    1.56
   5   2   6   14.12    1.66
   5   2   6   15.16    1.55
   5   2   6   15.04    1.29
   5   2   7   36.90    2.38
   5   2   7   39.80    2.49
   5   2   7   43.74    2.88
   5   2   7   46.53    2.62
   5   2   8    1.85    0.61
   5   2   8    3.22    0.77
   5   2   8    1.57    0.69
   5   2   9  138.09    4.44
   5   2   9  134.51    4.15
   5   2   9  136.77    5.06
   5   2  10  119.25    3.93
   5   2  10  120.78    3.75
   5   2  10  117.52    4.56
   5   2  11  108.05    3.49
   5   2  11  108.36    3.21
   5   2  11  106.01    4.17
   5   2  12  129.88    3.44
   5   2  12  129.75    3.01
   5   2  12  130.46    4.15
   5   2  13  208.52    3.78
   5   2  13  211.77    4.65
   5   2  14   29.88    1.17
   5   2  14   30.49    1.50
   5   3  -9    0.56    0.23
  -5  -3   9    0.62    0.22
   5   3  -8   10.28    0.83
   5   3  -7  109.57    2.87
   5   3  -6    0.56    0.41
   5   3  -5  502.45    7.01
   5   3  -4  107.77    3.37
   5   3  -4  118.58    3.05
   5   3  -3    1.35    0.46
   5   3  -3    2.19    0.51
   5   3  -3    1.34    0.54
   5   3  -2    3.44    0.63
   5   3  -2    3.67    0.80
   5   3  -1  544.26    7.68
   5   3  -1  507.98    8.73
   5   3   0    0.06    0.34
   5   3   0    1.16    0.58
   5   3   1   93.30    3.31
   5   3   1   86.28    3.64
   5   3   1   87.63    3.65
   5   3   2   56.99    2.61
   5   3   2   53.47    2.47
   5   3   2   52.45    2.83
   5   3   2   51.63    2.84
   5   3   2   49.92    2.84
   5   3   2   46.50    2.35
   5   3   3  891.52    9.99
   5   3   3  852.50    9.86
   5   3   3  807.08   11.45
   5   3   3  867.33   11.43
   5   3   3  838.21   11.56
   5   3   3  824.84    9.72
   5   3   4   69.11    3.14
   5   3   4   71.59    2.80
   5   3   4   67.72    3.36
   5   3   4   75.81    3.37
   5   3   4   75.30    3.49
   5   3   4   72.00    2.85
   5   3   5  105.25    3.97
   5   3   5  115.18    3.49
   5   3   5  116.43    4.52
   5   3   5  123.17    4.26
   5   3   5  119.67    4.30
   5   3   5  118.28    3.55
   5   3   6  526.96    9.64
   5   3   6  564.22    9.65
   5   3   6  548.71    9.15
   5   3   6  565.88    7.74
   5   3   6  531.83    9.81
   5   3   7    1.31    0.56
   5   3   7    0.44    0.48
   5   3   7    1.87    0.71
   5   3   7    1.81    0.72
   5   3   8    1.75    0.62
   5   3   8    1.93    0.74
   5   3   8    2.03    0.68
   5   3   8    1.42    0.68
   5   3   9   32.18    2.16
   5   3   9   32.33    2.49
   5   3   9   35.75    2.50
   5   3  10   64.31    2.82
   5   3  10   67.78    3.56
   5   3  10   73.76    3.40
   5   3  11  139.17    3.77
   5   3  11  133.46    4.81
   5   3  12  709.48    8.39
   5   3  12  705.19    9.94
   5   3  13  293.83    4.75
   5   3  13  293.05    5.61
   5   3  14    2.76    0.43
   5   3  14    3.19    0.56
   5   4  -9  102.90    1.97
   5   4  -8  143.78    2.79
  -5  -4   8  136.37    2.48
   5   4  -7    0.40    0.28
   5   4  -6   14.17    1.09
   5   4  -5   10.28    1.00
   5   4  -4  148.89    3.85
   5   4  -4  144.94    4.28
   5   4  -3   95.47    3.16
   5   4  -3   96.61    2.86
   5   4  -3   89.58    3.64
   5   4  -2    0.48    0.33
   5   4  -2    0.37    0.33
   5   4  -2    0.43    0.48
   5   4  -1   56.70    2.40
   5   4  -1   53.29    2.94
   5   4   0  173.10    4.26
   5   4   0  168.32    5.22
   5   4   0  172.36    5.05
   5   4   1  522.39    9.15
   5   4   1  533.69    9.21
   5   4   1  525.23    7.76
   5   4   2   53.50    2.44
   5   4   2   51.00    2.88
   5   4   2   51.87    2.95
   5   4   2   46.88    2.34
   5   4   3  284.34    6.89
   5   4   3  293.60    6.78
   5   4   3  284.86    6.90
   5   4   3  300.44    5.82
   5   4   4  385.61    6.43
   5   4   4  351.82    7.78
   5   4   4  379.00    7.61
   5   4   4  357.81    7.71
   5   4   4  372.36    6.34
   5   4   5   20.78    1.77
   5   4   5   23.09    2.08
   5   4   5   27.29    2.06
   5   4   5   25.47    2.09
   5   4   5   25.22    1.68
   5   4   6    6.91    1.08
   5   4   6    8.95    1.20
   5   4   6    7.61    1.24
   5   4   6    9.21    1.26
   5   4   6    8.41    1.00
   5   4   6    8.92    1.35
   5   4   7   46.95    2.88
   5   4   7   46.27    2.63
   5   4   7   46.90    2.98
   5   4   8  149.47    5.00
   5   4   8  156.84    5.01
   5   4   8  164.77    4.77
   5   4   8  151.94    5.31
   5   4   9  174.30    5.08
   5   4   9  167.61    5.22
   5   4   9  191.47    4.95
   5   4   9  183.41    5.76
   5   4  10   86.46    3.34
   5   4  10   85.45    3.73
   5   4  11   10.12    1.07
   5   4  11    9.64    1.29
   5   4  11   11.26    1.33
   5   4  12    6.75    0.79
   5   4  12    6.47    0.96
   5   4  12    7.16    0.98
   5   4  13    6.21    0.76
   5   4  13    7.36    0.66
   5   4  13    7.11    0.89
   5   4  13    8.28    0.92
   5   4  14  187.06    3.26
   5   4  14  178.42    3.43
   5   5  -9   74.44    1.52
   5   5  -8   10.18    0.71
   5   5  -7  130.73    2.82
   5   5  -6  152.79    3.35
   5   5  -5    6.26    0.78
   5   5  -5    6.93    0.91
   5   5  -4   71.91    2.60
   5   5  -4   65.12    2.99
   5   5  -3    2.53    0.57
   5   5  -3    1.84    0.65
   5   5  -2   24.41    1.56
   5   5  -2   21.60    1.93
   5   5  -1  345.34    5.72
   5   5  -1  308.06    7.25
   5   5   0  321.10    7.40
   5   5   0  324.36    7.10
   5   5   0  314.10    5.78
   5   5   1   33.51    1.91
   5   5   1   27.54    2.17
   5   5   1   30.32    2.32
   5   5   1   28.75    1.78
   5   5   2  762.83   11.17
   5   5   2  782.94   11.83
   5   5   2  776.39    9.13
   5   5   3    4.77    1.01
   5   5   3    5.69    1.01
   5   5   3    4.85    0.99
   5   5   3    4.14    0.73
   5   5   4   17.85    1.79
   5   5   4   19.50    1.75
   5   5   4   19.25    1.85
   5   5   4   21.43    1.53
   5   5   5   60.08    3.00
   5   5   5   58.17    3.32
   5   5   5   57.98    3.17
   5   5   5   65.67    2.59
   5   5   5   64.23    3.31
   5   5   6    1.07    0.56
   5   5   6    1.78    0.70
   5   5   6    1.35    0.54
   5   5   6    1.10    0.62
   5   5   6    1.96    0.54
   5   5   7    2.93    0.73
   5   5   7    1.51    0.75
   5   5   7    0.81    0.55
   5   5   8   72.12    3.52
   5   5   8   73.38    3.16
   5   5   8   71.43    3.67
   5   5   9    3.88    0.78
   5   5   9    4.51    1.01
   5   5   9    3.67    0.82
   5   5  10  488.12    8.06
   5   5  10  494.84    9.11
   5   5  11    3.36    0.84
   5   5  11    2.19    0.60
   5   5  11    2.67    0.67
   5   5  12    7.29    0.83
   5   5  12    7.00    0.90
   5   5  12    8.55    1.07
   5   5  13   75.52    2.07
   5   5  13   73.47    2.41
   5   5  14  138.67    2.85
   5   6  -8   81.23    1.79
   5   6  -7  104.74    2.35
   5   6  -6  241.39    3.95
   5   6  -6  228.49    4.42
   5   6  -5    5.59    0.68
   5   6  -5    4.59    0.77
   5   6  -4    2.11    0.47
   5   6  -4    2.40    0.71
   5   6  -3  153.90    3.70
   5   6  -3  141.08    4.84
   5   6  -2  189.31    4.18
   5   6  -2  181.38    5.62
   5   6  -1   29.12    2.30
   5   6  -1   27.65    1.62
   5   6   0   28.56    2.29
   5   6   0   28.00    2.16
   5   6   0   27.68    1.65
   5   6   1  226.63    6.26
   5   6   1  221.32    6.34
   5   6   1  227.34    4.71
   5   6   2    1.44    0.71
   5   6   2    1.49    0.65
   5   6   2    1.05    0.40
   5   6   3    1.48    0.66
   5   6   3    2.76    0.75
   5   6   3    1.61    0.67
   5   6   3    1.24    0.43
   5   6   4    5.08    1.04
   5   6   4    6.92    1.08
   5   6   4    5.33    1.07
   5   6   4    6.67    0.86
   5   6   5  134.99    4.44
   5   6   5  128.07    4.96
   5   6   5  127.86    4.75
   5   6   5  145.25    3.78
   5   6   6   13.43    1.40
   5   6   6   13.94    1.71
   5   6   6   12.60    1.49
   5   6   6   12.44    1.51
   5   6   7    0.21    0.41
   5   6   7    0.26    0.57
   5   6   7    0.73    0.57
   5   6   8  285.50    7.02
   5   6   8  290.70    6.29
   5   6   8  271.34    7.13
   5   6   9  112.28    4.23
   5   6   9  117.53    3.72
   5   6   9  107.04    4.47
   5   6  10  293.72    6.33
   5   6  10  302.88    7.19
   5   6  11  368.30    6.45
   5   6  11  390.05    7.56
   5   6  12  148.37    3.61
   5   6  12  154.01    4.32
   5   6  13   61.86    1.89
   5   6  13   63.23    2.43
   5   6  14   53.35    1.73
   5   7  -8    0.42    0.16
   5   7  -7    9.35    0.66
   5   7  -6    1.26    0.32
   5   7  -6    0.95    0.34
   5   7  -5  215.42    3.76
   5   7  -5  191.47    4.66
   5   7  -4  101.01    2.74
   5   7  -4   94.96    3.69
   5   7  -3  109.62    2.96
   5   7  -3  106.74    4.26
   5   7  -2   42.49    1.89
   5   7  -2   43.98    2.81
   5   7  -1  192.16    4.03
   5   7  -1  181.12    5.75
   5   7  -1  188.67    3.80
   5   7   0  755.94   11.59
   5   7   0  797.25    8.10
   5   7   1   63.24    3.35
   5   7   1   59.97    3.34
   5   7   1   65.23    2.38
   5   7   2   12.25    1.49
   5   7   2   12.41    1.59
   5   7   2   13.40    1.12
   5   7   3    1.84    0.69
   5   7   3    2.69    0.75
   5   7   3    2.17    0.52
   5   7   4    2.91    0.83
   5   7   4    5.24    0.96
   5   7   4    2.88    0.81
   5   7   4    4.02    0.68
   5   7   5  594.58    9.17
   5   7   5  575.36   10.03
   5   7   6  829.13   10.47
   5   7   6  790.54   11.42
   5   7   7   28.64    2.39
   5   7   7   29.39    2.14
   5   7   7   27.86    2.18
   5   7   8   66.14    3.43
   5   7   8   67.98    3.04
   5   7   8   63.68    3.40
   5   7   9   13.17    1.51
   5   7   9   13.61    1.27
   5   7   9   11.50    1.48
   5   7  10    3.73    0.64
   5   7  10    3.03    0.81
   5   7  10    3.96    0.84
   5   7  11    7.33    0.96
   5   7  11    8.39    1.16
   5   7  12   68.94    2.45
   5   7  12   67.29    2.80
   5   7  13   72.62    2.00
   5   7  13   80.98    2.68
   5   7  14   82.44    1.98
   5   7  14  106.41    2.47
   5   8  -6   22.60    1.03
   5   8  -6   19.51    1.18
   5   8  -5   15.81    0.96
   5   8  -5   15.42    1.27
   5   8  -4  437.99    5.32
   5   8  -4  415.66    7.46
   5   8  -3    2.32    0.47
   5   8  -3    1.31    0.66
   5   8  -2    4.56    0.64
   5   8  -2    5.29    1.06
   5   8  -1   22.41    1.34
   5   8  -1   20.38    1.96
   5   8  -1   19.75    1.71
   5   8   0  223.93    6.30
   5   8   0  196.95    5.77
   5   8   1  167.76    5.37
   5   8   1  153.21    5.39
   5   8   2   27.41    2.16
   5   8   2   25.45    2.27
   5   8   3  107.24    4.10
   5   8   3  101.73    4.49
   5   8   4    6.32    1.18
   5   8   4    4.75    0.90
   5   8   4    5.39    1.06
   5   8   5   27.89    1.93
   5   8   5   25.05    2.22
   5   8   5   26.52    2.19
   5   8   6   19.64    1.56
   5   8   6   15.72    1.82
   5   8   6   17.76    1.73
   5   8   7   78.10    3.87
   5   8   7   74.07    3.28
   5   8   8  137.18    4.90
   5   8   8  134.90    4.12
   5   8   8  128.19    4.28
   5   8   9  113.31    4.21
   5   8   9  116.86    3.53
   5   8   9  104.22    3.93
   5   8  10   11.72    1.30
   5   8  10   14.16    1.12
   5   8  10   12.64    1.38
   5   8  11   21.30    1.55
   5   8  11   20.50    1.60
   5   8  12   52.72    2.05
   5   8  12   50.09    2.22
   5   8  13   11.31    0.75
   5   8  13   12.82    0.97
   5   9  -6    7.95    0.65
   5   9  -5   43.58    1.86
   5   9  -4  344.47    4.28
   5   9  -4  341.56    5.98
   5   9  -3  116.47    2.65
   5   9  -3  118.70    3.95
   5   9  -2    0.53    0.30
   5   9  -2    0.86    0.51
   5   9  -1    7.15    1.11
   5   9  -1    6.65    0.98
   5   9   0  213.02    5.76
   5   9   0  191.44    5.54
   5   9   1   87.12    3.65
   5   9   1   83.17    3.90
   5   9   2    0.97    0.65
   5   9   2    1.45    0.57
   5   9   3   22.06    1.75
   5   9   3   24.27    2.19
   5   9   4   51.44    2.54
   5   9   4   47.83    2.78
   5   9   4   53.76    3.18
   5   9   5   90.99    3.21
   5   9   5   80.73    3.81
   5   9   5   87.46    3.89
   5   9   6  216.80    6.40
   5   9   6  237.05    6.12
   5   9   7  445.04    9.06
   5   9   7  475.90    8.11
   5   9   8   61.16    3.21
   5   9   8   61.31    2.67
   5   9   9   28.79    2.07
   5   9   9   29.44    1.68
   5   9   9   25.52    1.68
   5   9  10    2.31    0.58
   5   9  10    2.68    0.67
   5   9  11  118.59    3.40
   5   9  11  102.55    3.03
   5   9  12  208.58    3.74
   5   9  12  184.75    3.62
  -5 -10   5   51.62    1.31
   5  10  -5   54.97    1.73
  -5 -10   4   23.42    1.02
   5  10  -4   23.76    1.37
  -5 -10   3   10.65    0.76
   5  10  -3    8.21    0.94
  -5 -10   2  127.49    2.69
   5  10  -2  135.61    3.95
   5  10  -1  129.94    3.98
   5  10  -1  116.22    3.57
   5  10   0   67.43    2.91
   5  10   0   63.53    3.00
   5  10   1  152.01    4.37
   5  10   1  143.27    4.90
   5  10   2  235.71    5.31
   5  10   2  236.15    6.67
   5  10   3    2.72    0.86
   5  10   3    3.67    0.71
   5  10   4    4.73    1.02
   5  10   4    7.18    0.89
   5  10   5    0.65    0.52
   5  10   5    0.82    0.40
   5  10   5    0.52    0.46
   5  10   6    2.16    0.67
   5  10   6    2.23    0.70
   5  10   7   67.97    3.32
   5  10   7   75.40    3.05
   5  10   8   39.11    2.41
   5  10   8   40.56    2.00
   5  10   9  126.66    4.02
   5  10   9  133.30    3.18
   5  10  10   13.69    1.23
   5  10  11   20.23    1.28
   5  10  11   17.68    1.01
   5  10  12    3.20    0.43
   5  11  -4  297.85    3.77
  -5 -11   3   18.88    0.83
   5  11  -3   22.15    1.21
  -5 -11   2    4.06    0.45
   5  11  -2    5.51    0.70
   5  11  -1    1.98    0.45
   5  11  -1    2.07    0.48
   5  11   0   13.84    1.16
   5  11   0   13.10    1.20
   5  11   1   12.45    1.10
   5  11   1   11.23    1.24
   5  11   2  409.95    6.04
   5  11   2  400.87    7.61
   5  11   3    3.94    0.85
   5  11   3    3.73    0.61
   5  11   4    0.70    0.45
   5  11   5    1.55    0.57
   5  11   5    1.78    0.53
   5  11   6   41.24    2.20
   5  11   6   44.95    2.27
   5  11   7  228.90    5.24
   5  11   7  242.80    4.79
   5  11   8   40.29    2.12
   5  11   8   43.17    1.81
   5  11   9   53.83    2.27
   5  11   9   51.93    1.64
   5  11  10  193.96    3.82
   5  11  11    0.25    0.20
   5  12  -2   13.59    0.80
   5  12  -1   18.83    1.03
   5  12   0  135.49    2.82
   5  12   0  120.73    2.91
   5  12   1   74.90    2.12
   5  12   1   69.59    2.50
   5  12   2   27.55    1.26
   5  12   2   28.59    1.74
   5  12   3   77.94    2.91
   5  12   4   71.33    2.72
   5  12   5  260.67    5.02
   5  12   6  223.02    4.08
   5  12   6  244.24    4.51
   5  12   7    0.62    0.29
   5  12   7    0.23    0.25
   5  12   8  186.82    3.68
   5  12   8  174.28    2.86
   5  12   9   60.58    1.92
   5  13   1    2.34    0.38
   5  13   2   68.85    2.07
   5  13   3    6.01    0.67
   5  13   4  138.50    3.01
   5  13   5   79.38    2.19
   5  13   6  159.63    2.80
   6  -3  -1  208.81    3.12
   6  -3   0    1.08    0.31
   6  -3   1    6.92    0.59
   6  -3   2    0.32    0.20
   6  -3   3   50.68    1.84
   6  -3   4    3.12    0.49
   6  -3   5  176.53    3.06
   6  -2  -2   17.42    0.92
   6  -2  -1   33.85    1.44
   6  -2   0   23.32    1.29
   6  -2   1  323.10    4.65
   6  -2   2  127.92    2.74
   6  -2   3   89.97    2.69
   6  -2   3   78.33    1.94
   6  -2   4   21.75    1.31
   6  -2   5  107.29    2.72
   6  -2   6  606.05    5.62
   6  -2   6  662.30    5.91
   6  -2   7   66.06    1.77
   6  -1  -3   38.97    1.25
   6  -1  -2  101.22    2.31
   6  -1  -2   84.99    1.81
   6  -1  -1    0.50    0.29
   6  -1  -1    0.05    0.17
   6  -1   0   41.67    1.78
   6  -1   0   36.93    1.28
   6  -1   1  135.54    3.12
   6  -1   1  134.72    2.42
   6  -1   2  224.24    3.91
   6  -1   2  230.39    3.13
   6  -1   3  185.71    3.35
   6  -1   4   13.98    1.10
   6  -1   5  169.55    3.53
   6  -1   5  158.43    3.29
   6  -1   6    1.91    0.42
   6  -1   7   34.37    1.44
   6  -1   8    8.20    0.67
   6   0  -3   56.62    1.54
   6   0  -3   48.52    1.51
   6   0  -2   82.60    2.12
   6   0  -2   73.25    1.97
   6   0  -1    0.99    0.33
   6   0  -1    0.87    0.30
   6   0   0   62.34    2.16
   6   0   0   56.73    1.81
   6   0   1    1.87    0.46
   6   0   1    0.98    0.33
   6   0   2  272.48    4.49
   6   0   2  261.28    3.79
   6   0   3    1.19    0.36
   6   0   3    1.74    0.46
   6   0   3    1.82    0.38
   6   0   4  280.95    4.52
   6   0   5   11.65    0.96
   6   0   5   10.59    0.92
   6   0   6    3.42    0.56
   6   0   6    1.24    0.39
   6   0   7   70.69    2.12
   6   0   7   65.28    2.12
   6   0   8   94.61    2.27
   6   0   8   79.89    2.20
   6   0   9   17.40    0.91
   6   1  -4   20.47    0.95
   6   1  -3   17.12    1.02
   6   1  -2    5.34    0.57
   6   1  -2    4.71    0.58
   6   1  -1    3.82    0.56
   6   1  -1    2.60    0.48
   6   1   0   12.26    0.96
   6   1   0   10.81    0.88
   6   1   1    1.07    0.39
   6   1   1    0.81    0.35
   6   1   2   79.02    2.45
   6   1   2   76.94    2.26
   6   1   3   28.37    1.46
   6   1   3   31.50    1.51
   6   1   3   30.45    1.39
   6   1   4   72.50    2.36
   6   1   5  108.24    2.94
   6   1   5  110.18    2.89
   6   1   6   15.65    1.13
   6   1   6   15.64    1.13
   6   1   7   11.84    0.95
   6   1   7   11.77    0.95
   6   1   8   39.11    1.57
   6   1   8   34.27    1.54
   6   1   9   98.63    2.21
   6   1   9   86.97    2.19
   6   2  -4   29.66    1.17
   6   2  -3  162.75    3.19
   6   2  -2  775.46    7.28
   6   2  -1    5.01    0.67
   6   2   0   19.00    1.18
   6   2   0   17.64    1.18
   6   2   1    7.62    0.80
   6   2   1    6.88    0.79
   6   2   2  308.88    4.78
   6   2   3   50.30    1.96
   6   2   3   56.39    2.02
   6   2   4   88.87    2.73
   6   2   4  103.57    2.67
   6   2   5  112.19    3.09
   6   2   5  119.18    2.82
   6   2   6   43.81    1.94
   6   2   6   44.87    1.76
   6   2   7    0.61    0.34
   6   2   7    0.17    0.30
   6   2   7    0.30    0.27
   6   2   8    7.75    0.79
   6   2   8    8.15    0.78
   6   2   8    7.06    0.71
   6   2   9  262.82    3.99
   6   2   9  261.63    3.80
   6   2  10  164.56    2.74
   6   2  10  157.16    2.51
   6   3  -4    4.94    0.47
   6   3  -3    7.55    0.67
   6   3  -2    0.61    0.34
   6   3  -1  249.74    4.20
   6   3   0   93.76    2.63
   6   3   1  125.93    3.11
   6   3   2  126.48    3.09
   6   3   3    1.47    0.41
   6   3   3    2.04    0.50
   6   3   4   57.72    2.24
   6   3   4   71.29    2.29
   6   3   5    7.21    0.84
   6   3   6  133.80    3.28
   6   3   6  126.06    3.34
   6   3   7  169.20    3.63
   6   3   7  175.16    3.80
   6   3   8   18.23    1.18
   6   3   8   19.18    1.21
   6   3   9  148.30    3.12
   6   3   9  142.75    2.92
   6   3  10   58.24    1.70
   6   3  10   58.00    1.60
   6   4  -3   53.89    1.58
   6   4  -2    9.96    0.77
   6   4  -1  156.29    3.10
   6   4   0  689.35    6.80
   6   4   1  218.02    3.87
   6   4   2   44.79    1.79
   6   4   3   15.18    1.07
   6   4   4   94.93    2.80
   6   4   5  176.57    3.99
   6   4   6  225.10    4.04
   6   4   6  210.72    4.38
   6   4   7   46.13    1.87
   6   4   7   46.30    2.02
   6   4   8   17.97    1.17
   6   4   8   18.11    1.21
   6   4   9   24.42    1.29
   6   4   9   26.78    1.34
   6   4  10   63.86    1.80
   6   4  10   66.04    1.80
   6   5  -3  645.29    4.52
   6   5  -2    6.77    0.57
   6   5  -1    2.40    0.41
   6   5   0   65.16    2.48
   6   5   0   63.78    1.92
   6   5   1  398.78    4.89
   6   5   2   67.02    2.08
   6   5   3   14.32    1.00
   6   5   4   63.37    2.25
   6   5   5   46.82    2.07
   6   5   6    1.26    0.41
   6   5   7   62.32    2.38
   6   5   8   28.61    1.34
   6   5   8   30.97    1.58
   6   5   9  123.69    2.64
   6   5   9  142.66    3.02
   6   5  10   88.84    2.05
   6   6  -1   32.64    1.60
   6   6  -1   36.88    1.21
   6   6   0   13.23    1.13
   6   6   0   13.81    0.82
   6   6   1    1.32    0.48
   6   6   1    0.66    0.27
   6   6   2  133.44    3.47
   6   6   2  151.18    2.87
   6   6   3  271.11    5.26
   6   6   4    2.08    0.57
   6   6   5   36.31    1.74
   6   6   5   43.83    2.13
   6   6   6    1.01    0.38
   6   6   7   23.54    1.47
   6   6   8  272.38    4.62
   6   6   9   63.60    2.01
   6   7  -1  225.49    4.05
   6   7   0    0.68    0.37
   6   7   1   14.50    1.20
   6   7   2  190.83    4.28
   6   7   2  160.62    3.66
   6   7   3   35.75    1.87
   6   7   4    6.60    0.86
   6   7   5   82.88    2.39
   6   7   5  105.80    3.18
   6   7   6    7.14    0.80
   6   7   7   14.03    1.10
   6   7   8  164.99    3.43
   6   7   9   33.01    1.36
   6   8   0    8.62    0.79
   6   8   1   11.64    0.97
   6   8   2    8.71    0.81
   6   8   3  134.51    3.41
   6   8   4    6.03    0.79
   6   8   5    4.76    0.69
   6   8   6    5.01    0.56
   6   8   6    6.21    0.74
   6   8   7   11.85    0.86
   6   9   3    1.66    0.37
   6   9   4  154.50    3.23
   6   9   5   81.50    2.30
   0   0   0    0.00    0.00
TITL b17006r in P-1
REM P-1 (#2 in standard setting)
CELL 1.54184   5.166909  14.078136  15.515223  82.5961  80.5517  80.4630
ZERR    3.00   0.000177   0.000483   0.000535   0.0028   0.0029   0.0029
LATT  1
SFAC C H N O S
UNIT 36.00 39.00 3.00 12.00 3.00
TREF
HKLF 4
END
_computing_structure_solution     'SHELXT 2014/5 (Sheldrick, 2015)'
;
_shelx_hkl_checksum     22762
_shelx_res_file
;
TITL b17006r in P-1
CELL 1.54184 5.1669 14.0781 15.5152 82.596 80.552 80.463
ZERR 4.00    0.0002  0.0005  0.0005  0.003  0.003  0.003
LATT 1
SFAC C H N O S
UNIT 48 52 4 8 4
SHEL 200 0.8
TEMP -173
SIZE 0.557 0.197 0.139
L.S. 12
BOND $H
CONF
ACTA
EQIV $1 x+1, y, z
HTAB N1A O1A_$1
HTAB N1B O1B_$1
WPDB -1
FMAP 2
PLAN  -9
WGHT    0.042500    0.650000
FVAR       0.75071
S1A   5    0.249695    0.595409    0.620710    11.00000    0.01540    0.01280 =
         0.01776   -0.00270   -0.00729   -0.00099
O1A   4    0.079097    0.743580    0.740034    11.00000    0.00945    0.01698 =
         0.02540   -0.00703   -0.00284   -0.00079
O2A   4    0.701296    0.459174    0.711334    11.00000    0.01419    0.01252 =
         0.01860   -0.00250   -0.00460    0.00102
N1A   3    0.495041    0.756616    0.763914    11.00000    0.00856    0.01254 =
         0.01702   -0.00352   -0.00244    0.00031
H1C   2    0.658874    0.730777    0.756325    11.00000    0.01331
C1A   1    0.228308    0.916587    0.785920    11.00000    0.01260    0.01423 =
         0.01403   -0.00120   -0.00254   -0.00282
AFIX  43
H1A   2    0.110660    0.906785    0.747924    11.00000   -1.20000
AFIX   0
C2A   1    0.190833    1.002625    0.825041    11.00000    0.01452    0.01435 =
         0.01662   -0.00129   -0.00086   -0.00109
AFIX  43
H2A   2    0.046464    1.051426    0.813548    11.00000   -1.20000
AFIX   0
C3A   1    0.361409    1.017846    0.880443    11.00000    0.01904    0.01575 =
         0.01455   -0.00470    0.00063   -0.00412
AFIX  43
H3A   2    0.334814    1.076817    0.906532    11.00000   -1.20000
AFIX   0
C4A   1    0.571731    0.946153    0.897544    11.00000    0.01614    0.02141 =
         0.01209   -0.00334   -0.00210   -0.00570
AFIX  43
H4A   2    0.688963    0.956167    0.935597    11.00000   -1.20000
AFIX   0
C5A   1    0.611502    0.859927    0.859304    11.00000    0.01141    0.01761 =
         0.01262   -0.00104   -0.00094   -0.00205
AFIX  43
H5A   2    0.755177    0.811058    0.871349    11.00000   -1.20000
AFIX   0
C6A   1    0.439816    0.845260    0.803129    11.00000    0.01178    0.01248 =
         0.01195   -0.00097    0.00015   -0.00327
C7A   1    0.314489    0.709227    0.739733    11.00000    0.01163    0.01338 =
         0.01199   -0.00068   -0.00098   -0.00217
C8A   1    0.418291    0.613170    0.706835    11.00000    0.01025    0.01326 =
         0.01375   -0.00196   -0.00153   -0.00271
C9A   1    0.357914    0.467289    0.618780    11.00000    0.01811    0.01285 =
         0.01788   -0.00405   -0.00372   -0.00221
AFIX  23
H9A   2    0.254400    0.431455    0.668018    11.00000   -1.20000
H9B   2    0.326343    0.446885    0.563137    11.00000   -1.20000
AFIX   0
C10A  1    0.650644    0.443341    0.626714    11.00000    0.01760    0.01807 =
         0.01708   -0.00601   -0.00164   -0.00020
AFIX  23
H10A  2    0.713298    0.374730    0.616753    11.00000   -1.20000
H10B  2    0.751523    0.484106    0.580815    11.00000   -1.20000
AFIX   0
C11A  1    0.600211    0.546095    0.742703    11.00000    0.01038    0.01259 =
         0.01503   -0.00157   -0.00056   -0.00262
C12A  1    0.712902    0.549893    0.824931    11.00000    0.01679    0.01674 =
         0.01657    0.00029   -0.00647   -0.00174
AFIX 137
H12A  2    0.720356    0.486382    0.859503    11.00000   -1.50000
H12B  2    0.599945    0.598690    0.859552    11.00000   -1.50000
H12C  2    0.892171    0.567094    0.809565    11.00000   -1.50000
AFIX   0
S1B   5    0.822084    0.751324    0.439636    11.00000    0.01241    0.01383 =
         0.01324   -0.00350   -0.00400    0.00139
O1B   4    0.397311    0.783697    0.253550    11.00000    0.01073    0.02323 =
         0.01604   -0.00755   -0.00303   -0.00263
O2B   4    0.352345    0.919968    0.482723    11.00000    0.01392    0.01579 =
         0.01097   -0.00393   -0.00269    0.00111
N1B   3    0.846910    0.752160    0.244446    11.00000    0.00947    0.01565 =
         0.01185   -0.00425   -0.00260   -0.00171
H1D   2    0.975412    0.765594    0.265258    11.00000    0.02182
C1B   1    0.744478    0.655463    0.136778    11.00000    0.01277    0.01497 =
         0.01450   -0.00301   -0.00141   -0.00124
AFIX  43
H1B   2    0.599942    0.635391    0.177277    11.00000   -1.20000
AFIX   0
C2B   1    0.805656    0.621979    0.054192    11.00000    0.01568    0.01815 =
         0.01800   -0.00589   -0.00573   -0.00063
AFIX  43
H2B   2    0.702875    0.578468    0.038713    11.00000   -1.20000
AFIX   0
C3B   1    1.015264    0.651414   -0.005911    11.00000    0.01729    0.02356 =
         0.01254   -0.00558   -0.00328    0.00233
AFIX  43
H3B   2    1.055485    0.628435   -0.062236    11.00000   -1.20000
AFIX   0
C4B   1    1.165348    0.714800    0.017255    11.00000    0.01441    0.02549 =
         0.01437   -0.00062   -0.00017   -0.00243
AFIX  43
H4B   2    1.308453    0.735396   -0.023607    11.00000   -1.20000
AFIX   0
C5B   1    1.107924    0.748330    0.099685    11.00000    0.01217    0.01812 =
         0.01590   -0.00136   -0.00366   -0.00248
AFIX  43
H5B   2    1.212149    0.791343    0.115174    11.00000   -1.20000
AFIX   0
C6B   1    0.897004    0.718703    0.159607    11.00000    0.01174    0.01226 =
         0.01207   -0.00188   -0.00324    0.00163
C7B   1    0.598918    0.783644    0.285967    11.00000    0.01181    0.01113 =
         0.01302   -0.00165   -0.00141   -0.00251
C8B   1    0.585866    0.816168    0.374651    11.00000    0.01015    0.01385 =
         0.01147   -0.00173   -0.00212   -0.00317
C9B   1    0.761453    0.828023    0.527483    11.00000    0.01404    0.01826 =
         0.01153   -0.00432   -0.00366   -0.00138
AFIX  23
H9C   2    0.837184    0.792796    0.579240    11.00000   -1.20000
H9D   2    0.848530    0.886364    0.508571    11.00000   -1.20000
AFIX   0
C10B  1    0.464729    0.857790    0.551964    11.00000    0.01462    0.01854 =
         0.01024   -0.00125   -0.00289   -0.00122
AFIX  23
H10C  2    0.376918    0.799120    0.565170    11.00000   -1.20000
H10D  2    0.431258    0.891749    0.605646    11.00000   -1.20000
AFIX   0
C11B  1    0.398569    0.889701    0.400678    11.00000    0.01093    0.01413 =
         0.01139   -0.00228   -0.00198   -0.00408
C12B  1    0.217995    0.954182    0.344527    11.00000    0.01374    0.01548 =
         0.01371   -0.00232   -0.00362   -0.00013
AFIX 137
H12D  2    0.045913    0.930997    0.353429    11.00000   -1.50000
H12E  2    0.296498    0.953351    0.282629    11.00000   -1.50000
H12F  2    0.193227    1.020459    0.360723    11.00000   -1.50000
AFIX   0
HKLF 4
REM  b17006r in P-1
REM R1 =  0.0308 for    4393 Fo > 4sig(Fo)  and  0.0314 for all    4481 data
REM    299 parameters refined using      0 restraints
END
WGHT      0.0395      0.6099
REM Highest difference peak  0.316,  deepest hole -0.350,  1-sigma level  0.055
Q1    1   0.5039  0.4591  0.6200  11.00000  0.05    0.32
Q2    1   0.5968  0.8036  0.3280  11.00000  0.05    0.31
Q3    1   1.0019  0.7411  0.4320  11.00000  0.05    0.28
Q4    1   0.6088  0.8429  0.5394  11.00000  0.05    0.28
Q5    1   0.7187  0.7713  0.2553  11.00000  0.05    0.27
Q6    1   0.0709  0.6105  0.6193  11.00000  0.05    0.24
Q7    1   0.5454  0.8665  0.3820  11.00000  0.05    0.24
Q8    1   1.0379  0.7164  0.1378  11.00000  0.05    0.23
Q9    1   0.3775  0.6616  0.7241  11.00000  0.05    0.23
;
_shelx_res_checksum     41963
_shelxl_version_number     2014/6
data_b17007r
_audit_creation_method     SHELXL-2014/6
_chemical_name_systematic
;
6-methyl-N-phenyl-2,3-dihydro-1,4-oxathiine-5-carboxamide
;
_chemical_name_common
;
Carboxine Form II
;
_chemical_formula_moiety     'C12 H13 N O2 S'
_chemical_formula_sum     'C12 H13 N O2 S'
_chemical_formula_weight     235.29
_chemical_melting_point     364.13
_space_group_crystal_system     monoclinic
_space_group_name_H-M_alt     'I 2/a'
_space_group_name_Hall     '-I 2ya'
loop_
    _space_group_symop_operation_xyz
    'x, y, z'
    '-x+1/2, y, -z'
    'x+1/2, y+1/2, z+1/2'
    '-x+1, y+1/2, -z+1/2'
    '-x, -y, -z'
    'x-1/2, -y, z'
    '-x+1/2, -y+1/2, -z+1/2'
    'x, -y+1/2, z+1/2'
_cell_length_a     9.6424(2)
_cell_length_b     11.4059(3)
_cell_length_c     21.6672(5)
_cell_angle_alpha     90
_cell_angle_beta     94.711(2)
_cell_angle_gamma     90
_cell_volume     2374.92(9)
_cell_formula_units_Z     8
_cell_measurement_reflns_used     2580
_cell_measurement_theta_min     4.0850
_cell_measurement_theta_max     75.7770
_cell_measurement_temperature     100(2)
_exptl_crystal_description     Plate
_exptl_crystal_colour     Colourless
_exptl_crystal_size_max     0.308
_exptl_crystal_size_mid     0.067
_exptl_crystal_size_min     0.059
_exptl_crystal_density_diffrn     1.316
_exptl_crystal_density_meas     ?
_exptl_crystal_density_method     ?
_exptl_crystal_F_000     992
_exptl_absorpt_coefficient_mu     2.304
_exptl_absorpt_correction_type     analytical
_exptl_absorpt_process_details
;
(CrysAlis PRO; Rigaku OD, 2015)
;
_exptl_absorpt_correction_T_min     0.664
_exptl_absorpt_correction_T_max     0.880
_diffrn_ambient_temperature     100.0(10)
_diffrn_source     'fine-focus sealed X-ray tube'
_diffrn_radiation_type     CuK\a
_diffrn_radiation_wavelength     1.54178
_diffrn_measurement_device_type     'Rigaku SuperNova, Dualflex, AtlasS2'
_diffrn_measurement_method     '\w scans'
_diffrn_detector_area_resol_mean     5.2921
_diffrn_reflns_number     4644
_diffrn_reflns_av_R_equivalents     0.0157
_diffrn_reflns_av_unetI/netI     0.0234
_diffrn_reflns_theta_min     4.094
_diffrn_reflns_theta_max     74.473
_diffrn_reflns_theta_full     67.679
_diffrn_measured_fraction_theta_max     0.997
_diffrn_measured_fraction_theta_full     1.000
_diffrn_reflns_limit_h_min     -8
_diffrn_reflns_limit_h_max     11
_diffrn_reflns_limit_k_min     -14
_diffrn_reflns_limit_k_max     12
_diffrn_reflns_limit_l_min     -26
_diffrn_reflns_limit_l_max     27
_refine_special_details     ?
_reflns_number_total     2415
_reflns_number_gt     2244
_reflns_threshold_expression     'I > 2\s(I)'
_refine_ls_structure_factor_coef     Fsqd
_refine_ls_matrix_type     full
_refine_ls_R_factor_all     0.0425
_refine_ls_R_factor_gt     0.0402
_refine_ls_wR_factor_gt     0.1132
_refine_ls_wR_factor_ref     0.1159
_refine_ls_goodness_of_fit_ref     1.031
_refine_ls_restrained_S_all     1.031
_refine_ls_number_reflns     2415
_refine_ls_number_parameters     150
_refine_ls_number_restraints     0
_refine_ls_hydrogen_treatment     mixed
_refine_ls_weighting_scheme     calc
_refine_ls_weighting_details
              'w=1/[\s^2^(Fo^2^)+(0.0700P)^2^+2.2000P] where P=(Fo^2^+2Fc^2^)/3'
_atom_sites_solution_hydrogens     mixed
_atom_sites_solution_primary     ?
_atom_sites_solution_secondary     ?
_refine_ls_shift/su_max     0.000
_refine_ls_shift/su_mean     0.000
_refine_diff_density_max     0.511
_refine_diff_density_min     -0.445
_refine_ls_extinction_method     none
_refine_ls_extinction_coef     .
loop_
    _atom_type_symbol
    _atom_type_description
    _atom_type_scat_dispersion_real
    _atom_type_scat_dispersion_imag
    _atom_type_scat_source
    'C' 'C' 0.0181 0.0091
                         'International Tables Vol C Tables 4.2.6.8 and 6.1.1.4'
    'H' 'H' 0.0000 0.0000
                         'International Tables Vol C Tables 4.2.6.8 and 6.1.1.4'
    'N' 'N' 0.0311 0.0180
                         'International Tables Vol C Tables 4.2.6.8 and 6.1.1.4'
    'O' 'O' 0.0492 0.0322
                         'International Tables Vol C Tables 4.2.6.8 and 6.1.1.4'
    'S' 'S' 0.3331 0.5567
                         'International Tables Vol C Tables 4.2.6.8 and 6.1.1.4'
_computing_data_collection
;
CrysAlisPro (Rigaku OD, 2015)
;
_computing_cell_refinement
;
CrysAlisPro (Rigaku OD, 2015)
;
_computing_data_reduction
;
CrysAlisPro (Rigaku OD, 2015)
;
_computing_structure_solution
;
<i>SHELXD2014/6</i> (Schneider & Sheldrick, 2002)
;
_computing_structure_refinement
;
<i>SHELXL2014/6</i> (Sheldrick, 2015)
;
_computing_molecular_graphics
;
SHELXTL (Sheldrick, 2008), <i>Mercury</i> (Macrae <i>et al</i>.,
2008)
;
_computing_publication_material
;
SHELXTL (Sheldrick, 2008), <i>Mercury</i> (Macrae <i>et al</i>.,
2008)
;
loop_
    _atom_site_type_symbol
    _atom_site_label
    _atom_site_fract_x
    _atom_site_fract_y
    _atom_site_fract_z
    _atom_site_U_iso_or_equiv
    _atom_site_adp_type
    _atom_site_calc_flag
    _atom_site_occupancy
    _atom_site_disorder_assembly
    _atom_site_disorder_group
    S S1 0.41282(5) 0.67311(4) 0.72445(2) 0.03174(16) Uani d 1 . .
    O O1 0.32397(12) 0.46505(10) 0.64353(6) 0.0322(3) Uani d 1 . .
    O O2 0.58438(12) 0.80835(10) 0.62859(5) 0.0252(3) Uani d 1 . .
    N N1 0.55181(13) 0.43217(11) 0.62844(6) 0.0208(3) Uani d 1 . .
    H H1A 0.635(2) 0.4633(18) 0.6321(9) 0.023(5) Uiso d 1 . .
    C C1 0.43269(18) 0.23962(14) 0.61678(8) 0.0269(3) Uani d 1 . .
    H H1 0.3512 0.2694 0.6330 0.032 Uiso calc 1 . .
    C C2 0.4391(2) 0.12309(15) 0.59833(9) 0.0333(4) Uani d 1 . .
    H H2 0.3604 0.0739 0.6012 0.040 Uiso calc 1 . .
    C C3 0.5581(2) 0.07730(15) 0.57582(8) 0.0338(4) Uani d 1 . .
    H H3 0.5612 -0.0025 0.5635 0.041 Uiso calc 1 . .
    C C4 0.6725(2) 0.14945(16) 0.57147(8) 0.0318(4) Uani d 1 . .
    H H4 0.7551 0.1185 0.5568 0.038 Uiso calc 1 . .
    C C5 0.66723(17) 0.26668(15) 0.58839(8) 0.0260(3) Uani d 1 . .
    H H5 0.7455 0.3159 0.5845 0.031 Uiso calc 1 . .
    C C6 0.54737(16) 0.31217(13) 0.61114(7) 0.0213(3) Uani d 1 . .
    C C7 0.44398(16) 0.50099(14) 0.64111(7) 0.0218(3) Uani d 1 . .
    C C8 0.48110(15) 0.62578(13) 0.65536(7) 0.0207(3) Uani d 1 . .
    C C9 0.4412(2) 0.82819(14) 0.71537(9) 0.0315(4) Uani d 1 . .
    H H9A 0.3670 0.8613 0.6862 0.038 Uiso calc 1 . .
    H H9B 0.4372 0.8680 0.7558 0.038 Uiso calc 1 . .
    C C10 0.58140(19) 0.84960(15) 0.69104(8) 0.0297(4) Uani d 1 . .
    H H10A 0.6022 0.9346 0.6925 0.036 Uiso calc 1 . .
    H H10B 0.6543 0.8089 0.7179 0.036 Uiso calc 1 . .
    C C11 0.54640(16) 0.69442(13) 0.61652(7) 0.0206(3) Uani d 1 . .
    C C12 0.57867(18) 0.66346(14) 0.55218(8) 0.0262(3) Uani d 1 . .
    H H12A 0.5424 0.7246 0.5234 0.039 Uiso calc 1 . .
    H H12B 0.5351 0.5883 0.5403 0.039 Uiso calc 1 . .
    H H12C 0.6797 0.6572 0.5506 0.039 Uiso calc 1 . .
loop_
    _atom_site_aniso_label
    _atom_site_aniso_U_11
    _atom_site_aniso_U_22
    _atom_site_aniso_U_33
    _atom_site_aniso_U_12
    _atom_site_aniso_U_13
    _atom_site_aniso_U_23
    S1 0.0473(3) 0.0234(2) 0.0265(2) -0.00202(16) 0.01526(18) -0.00236(14)
    O1 0.0212(6) 0.0206(6) 0.0553(8) -0.0003(4) 0.0062(5) -0.0025(5)
    O2 0.0341(6) 0.0158(5) 0.0265(6) -0.0016(4) 0.0064(5) -0.0005(4)
    N1 0.0207(6) 0.0159(6) 0.0258(7) -0.0012(5) 0.0031(5) -0.0007(5)
    C1 0.0309(8) 0.0199(8) 0.0298(8) -0.0033(6) 0.0027(6) 0.0014(6)
    C2 0.0454(10) 0.0196(8) 0.0342(9) -0.0061(7) -0.0011(7) 0.0012(7)
    C3 0.0531(11) 0.0164(7) 0.0306(9) 0.0043(7) -0.0045(7) -0.0010(6)
    C4 0.0414(9) 0.0243(8) 0.0290(8) 0.0106(7) -0.0009(7) -0.0035(7)
    C5 0.0279(8) 0.0224(8) 0.0272(8) 0.0033(6) -0.0005(6) -0.0011(6)
    C6 0.0267(8) 0.0160(7) 0.0207(7) 0.0013(6) -0.0004(6) 0.0011(5)
    C7 0.0228(7) 0.0191(7) 0.0235(7) 0.0002(5) 0.0019(6) 0.0011(6)
    C8 0.0225(7) 0.0177(7) 0.0220(7) 0.0013(5) 0.0026(5) -0.0016(5)
    C9 0.0484(10) 0.0199(8) 0.0272(9) 0.0019(7) 0.0089(7) -0.0062(6)
    C10 0.0407(9) 0.0208(7) 0.0269(8) -0.0021(7) -0.0011(7) -0.0040(6)
    C11 0.0223(7) 0.0167(7) 0.0230(7) 0.0023(5) 0.0023(5) -0.0008(6)
    C12 0.0337(8) 0.0232(8) 0.0222(8) 0.0023(6) 0.0055(6) 0.0011(6)
_geom_special_details
;
 All esds (except the esd in the dihedral angle between two l.s. planes)
 are estimated using the full covariance matrix.  The cell esds are taken
 into account individually in the estimation of esds in distances, angles
 and torsion angles; correlations between esds in cell parameters are only
 used when they are defined by crystal symmetry.  An approximate (isotropic)
 treatment of cell esds is used for estimating esds involving l.s. planes.
;
loop_
    _geom_bond_atom_site_label_1
    _geom_bond_atom_site_label_2
    _geom_bond_site_symmetry_2
    _geom_bond_distance
    _geom_bond_publ_flag
    S1 C8 . 1.7684(15) ?
    S1 C9 . 1.8031(17) ?
    O1 C7 . 1.2328(19) ?
    O2 C11 . 1.3694(19) ?
    O2 C10 . 1.435(2) ?
    N1 C7 . 1.349(2) ?
    N1 C6 . 1.4188(19) ?
    N1 H1A . 0.87(2) ?
    C1 C2 . 1.391(2) ?
    C1 C6 . 1.395(2) ?
    C1 H1 . 0.9500 ?
    C2 C3 . 1.385(3) ?
    C2 H2 . 0.9500 ?
    C3 C4 . 1.385(3) ?
    C3 H3 . 0.9500 ?
    C4 C5 . 1.388(2) ?
    C4 H4 . 0.9500 ?
    C5 C6 . 1.393(2) ?
    C5 H5 . 0.9500 ?
    C7 C8 . 1.494(2) ?
    C8 C11 . 1.343(2) ?
    C9 C10 . 1.511(3) ?
    C9 H9A . 0.9900 ?
    C9 H9B . 0.9900 ?
    C10 H10A . 0.9900 ?
    C10 H10B . 0.9900 ?
    C11 C12 . 1.496(2) ?
    C12 H12A . 0.9800 ?
    C12 H12B . 0.9800 ?
    C12 H12C . 0.9800 ?
loop_
    _geom_angle_atom_site_label_1
    _geom_angle_atom_site_label_2
    _geom_angle_atom_site_label_3
    _geom_angle_site_symmetry_1
    _geom_angle_site_symmetry_3
    _geom_angle
    _geom_angle_publ_flag
    C8 S1 C9 . . 97.85(8) ?
    C11 O2 C10 . . 117.73(13) ?
    C7 N1 C6 . . 127.45(13) ?
    C7 N1 H1A . . 117.4(13) ?
    C6 N1 H1A . . 115.1(13) ?
    C2 C1 C6 . . 119.17(16) ?
    C2 C1 H1 . . 120.4 ?
    C6 C1 H1 . . 120.4 ?
    C3 C2 C1 . . 121.30(17) ?
    C3 C2 H2 . . 119.3 ?
    C1 C2 H2 . . 119.3 ?
    C2 C3 C4 . . 119.13(16) ?
    C2 C3 H3 . . 120.4 ?
    C4 C3 H3 . . 120.4 ?
    C3 C4 C5 . . 120.52(17) ?
    C3 C4 H4 . . 119.7 ?
    C5 C4 H4 . . 119.7 ?
    C4 C5 C6 . . 120.08(16) ?
    C4 C5 H5 . . 120.0 ?
    C6 C5 H5 . . 120.0 ?
    C5 C6 C1 . . 119.78(15) ?
    C5 C6 N1 . . 116.41(14) ?
    C1 C6 N1 . . 123.80(14) ?
    O1 C7 N1 . . 123.86(15) ?
    O1 C7 C8 . . 121.19(14) ?
    N1 C7 C8 . . 114.90(13) ?
    C11 C8 C7 . . 122.85(14) ?
    C11 C8 S1 . . 125.35(12) ?
    C7 C8 S1 . . 111.49(11) ?
    C10 C9 S1 . . 110.17(12) ?
    C10 C9 H9A . . 109.6 ?
    S1 C9 H9A . . 109.6 ?
    C10 C9 H9B . . 109.6 ?
    S1 C9 H9B . . 109.6 ?
    H9A C9 H9B . . 108.1 ?
    O2 C10 C9 . . 111.33(14) ?
    O2 C10 H10A . . 109.4 ?
    C9 C10 H10A . . 109.4 ?
    O2 C10 H10B . . 109.4 ?
    C9 C10 H10B . . 109.4 ?
    H10A C10 H10B . . 108.0 ?
    C8 C11 O2 . . 124.41(14) ?
    C8 C11 C12 . . 126.19(14) ?
    O2 C11 C12 . . 109.22(13) ?
    C11 C12 H12A . . 109.5 ?
    C11 C12 H12B . . 109.5 ?
    H12A C12 H12B . . 109.5 ?
    C11 C12 H12C . . 109.5 ?
    H12A C12 H12C . . 109.5 ?
    H12B C12 H12C . . 109.5 ?
loop_
    _geom_torsion_atom_site_label_1
    _geom_torsion_atom_site_label_2
    _geom_torsion_atom_site_label_3
    _geom_torsion_atom_site_label_4
    _geom_torsion_site_symmetry_1
    _geom_torsion_site_symmetry_2
    _geom_torsion_site_symmetry_3
    _geom_torsion_site_symmetry_4
    _geom_torsion
    _geom_torsion_publ_flag
    C6 C1 C2 C3 . . . . 1.4(3) ?
    C1 C2 C3 C4 . . . . -0.2(3) ?
    C2 C3 C4 C5 . . . . -1.2(3) ?
    C3 C4 C5 C6 . . . . 1.3(3) ?
    C4 C5 C6 C1 . . . . -0.1(2) ?
    C4 C5 C6 N1 . . . . 178.84(14) ?
    C2 C1 C6 C5 . . . . -1.3(2) ?
    C2 C1 C6 N1 . . . . 179.90(15) ?
    C7 N1 C6 C5 . . . . 167.39(15) ?
    C7 N1 C6 C1 . . . . -13.7(3) ?
    C6 N1 C7 O1 . . . . 5.4(3) ?
    C6 N1 C7 C8 . . . . -177.45(14) ?
    O1 C7 C8 C11 . . . . -126.69(18) ?
    N1 C7 C8 C11 . . . . 56.1(2) ?
    O1 C7 C8 S1 . . . . 47.26(19) ?
    N1 C7 C8 S1 . . . . -130.00(12) ?
    C9 S1 C8 C11 . . . . 6.79(16) ?
    C9 S1 C8 C7 . . . . -166.98(12) ?
    C8 S1 C9 C10 . . . . -41.24(14) ?
    C11 O2 C10 C9 . . . . -53.62(19) ?
    S1 C9 C10 O2 . . . . 67.88(16) ?
    C7 C8 C11 O2 . . . . -178.68(14) ?
    S1 C8 C11 O2 . . . . 8.2(2) ?
    C7 C8 C11 C12 . . . . 6.6(2) ?
    S1 C8 C11 C12 . . . . -166.46(12) ?
    C10 O2 C11 C8 . . . . 13.7(2) ?
    C10 O2 C11 C12 . . . . -170.79(13) ?
loop_
    _geom_hbond_atom_site_label_D
    _geom_hbond_atom_site_label_H
    _geom_hbond_atom_site_label_A
    _geom_hbond_site_symmetry_A
    _geom_hbond_distance_DH
    _geom_hbond_distance_HA
    _geom_hbond_distance_DA
    _geom_hbond_angle_DHA
    N1 H1A O1 6_665 0.87(2) 2.00(2) 2.8683(18) 178.1(18)
_shelx_space_group_comment
;
The symmetry employed for this shelxl refinement is uniquely defined
by the following loop, which should always be used as a source of
symmetry information in preference to the above space-group names.
They are only intended as comments.
;
_shelx_estimated_absorpt_T_min     0.537
_shelx_estimated_absorpt_T_max     0.876
_shelx_hkl_file
;
   0   0  -2   78.51    1.11
   0   0  -4  828.02   10.58
   0   0  -4  826.16   10.71
   0   0  -6  192.90    2.78
   0   0  -6  192.95    2.60
   0   0  -8  111.89    1.62
   0   0  -8  106.71    1.74
   0   0 -10    0.12    0.04
   0   0 -12  103.25    1.75
   0   0 -14   60.04    1.26
   0   0 -16    0.64    0.12
   0   0 -18    9.13    0.50
   0   0 -20   21.71    0.80
   0   0  22    8.43    0.32
   0   0 -22    9.08    0.31
   0   0 -24    3.79    0.17
   0   0  24    3.61    0.17
   0   0  26    6.67    0.19
   0   1  -1   39.70    0.61
   0  -1   1   38.52    0.61
   0  -1   3  172.75    2.34
   0   1  -3  168.46    2.34
   0  -1   5    0.06    0.04
   0   1   5    0.04    0.02
   0   1  -7  226.21    3.13
   0  -1  -7  226.36    3.13
   0  -1  -9    4.35    0.21
   0  -1  -9    3.93    0.27
   0   1  -9    4.27    0.21
   0   1 -11  170.84    2.59
   0  -1 -11  172.12    2.60
   0  -1 -13    8.01    0.37
   0   1 -13    7.72    0.36
   0   1 -15    1.12    0.15
   0  -1 -15    0.98    0.15
   0   1 -17    0.08    0.05
   0  -1 -17    0.05    0.05
   0   1 -19    0.48    0.12
   0  -1 -19    0.63    0.14
   0  -1  21    2.41    0.17
   0  -1 -23    0.44    0.07
   0  -1  23    0.46    0.08
   0   1  23    0.35    0.07
   0  -1  25    1.36    0.10
   0   1  25    1.31    0.09
   0  -1 -25    1.48    0.10
   0  -2   0  335.20    4.49
   0  -2   2   13.25    0.35
   0   2  -2   13.55    0.35
   0   2  -4   14.36    0.39
   0  -2  -6  160.03    2.28
   0  -2   6  161.30    2.40
   0   2   6  161.26    2.32
   0   2  -6  159.66    2.28
   0   2  -6  156.34    2.38
   0  -2  -8    5.00    0.22
   0   2  -8    4.83    0.22
   0  -2   8    4.44    0.27
   0   2  -8    4.93    0.26
   0  -2 -10   82.76    1.44
   0   2 -10   82.33    1.42
   0   2 -12   21.43    0.61
   0  -2 -12   21.20    0.62
   0  -2 -14   10.02    0.44
   0   2 -14   10.38    0.44
   0  -2 -16    1.18    0.16
   0  -2 -18   39.00    1.12
   0  -2  20   12.30    0.41
   0  -2 -20   11.36    0.57
   0  -2  22    0.04    0.04
   0   2  24    0.08    0.03
   0  -2  24    0.09    0.04
   0  -2 -24    0.04    0.03
   0  -2 -26    3.07    0.12
   0  -3   1    8.69    0.32
   0  -3  -1    8.04    0.31
   0  -3   3   89.03    1.49
   0   3  -3   90.18    1.50
   0  -3  -5   13.66    0.37
   0   3  -5   14.05    0.45
   0  -3  -7  100.25    1.61
   0  -3   7   99.66    1.75
   0   3  -7  102.00    1.75
   0  -3  -9   16.42    0.49
   0  -3 -11    7.35    0.34
   0  -3 -13    9.12    0.42
   0  -3 -15   88.08    1.75
   0  -3 -17   26.57    0.88
   0  -3  19   13.54    0.43
   0  -3 -19   12.41    0.61
   0   3  19   12.70    0.42
   0   3  21    2.47    0.17
   0  -3  21    2.18    0.16
   0  -3 -23    0.02    0.04
   0  -3  23   -0.02    0.04
   0   3  23    0.01    0.03
   0  -3 -25   -0.01    0.02
   0  -4   0   54.71    0.94
   0  -4   0   55.08    1.12
   0  -4  -2   12.69    0.36
   0  -4   2   13.00    0.46
   0  -4   2   13.09    0.36
   0  -4  -2   12.90    0.47
   0  -4  -4   92.76    1.49
   0   4  -4   92.38    1.67
   0  -4   4   93.90    1.69
   0  -4  -6   16.92    0.47
   0  -4  -8   79.00    1.41
   0  -4 -10    0.83    0.12
   0  -4 -12    4.28    0.29
   0  -4 -14    0.00    0.05
   0  -4 -16    2.29    0.24
   0  -4  18    7.86    0.32
   0  -4 -18    7.36    0.46
   0   4  18    7.55    0.31
   0   4  20    0.02    0.04
   0  -4  20    0.08    0.06
   0  -4  22    0.09    0.04
   0   4  22    0.05    0.03
   0   4  24    2.00    0.12
   0  -4 -24    1.99    0.12
   0  -4 -26    1.14    0.07
   0  -5  -1   65.05    1.14
   0  -5   1   64.94    1.14
   0  -5  -3    3.25    0.19
   0  -5   3    3.29    0.19
   0  -5  -5   16.46    0.49
   0  -5  -7   45.18    0.96
   0  -5  -9   18.91    0.60
   0  -5 -11    0.09    0.06
   0  -5 -13    8.95    0.47
   0  -5 -15   12.62    0.58
   0  -5 -17    0.23    0.08
   0   5  19    0.18    0.06
   0  -5  19    0.33    0.07
   0   5  21    1.00    0.10
   0   5  23    0.42    0.06
   0  -5 -23    0.48    0.07
   0  -5 -25    3.30    0.12
   0  -6   0  220.72    3.23
   0  -6  -2  101.29    1.72
   0  -6   2  103.74    1.72
   0  -6   4   36.50    0.85
   0  -6  -4   37.46    0.86
   0  -6  -6    2.29    0.19
   0  -6   6    2.34    0.20
   0  -6  -8    0.19    0.06
   0  -6 -10    4.42    0.30
   0  -6 -12   30.91    0.92
   0  -6 -14   17.96    0.71
   0  -6  16    4.92    0.24
   0  -6 -16    4.54    0.37
   0   6  16    4.86    0.25
   0   6  18   20.87    0.55
   0   6  20    1.87    0.14
   0   6  22    7.32    0.25
   0  -6 -22    7.21    0.24
   0  -6 -24   12.49    0.27
   0   6  24   12.14    0.27
   0  -7  -1    1.64    0.16
   0  -7   1    1.68    0.16
   0  -7  -3    0.13    0.06
   0  -7   3    0.09    0.04
   0  -7  -5    4.28    0.27
   0  -7   5    3.96    0.26
   0  -7  -7    4.20    0.29
   0  -7   7    4.63    0.30
   0  -7   9    4.61    0.31
   0  -7  -9    4.62    0.31
   0  -7 -11   22.00    0.76
   0  -7 -13   15.23    0.65
   0  -7 -15    0.06    0.06
   0   7  15    0.15    0.05
   0   7  17    0.13    0.05
   0   7  19    0.24    0.06
   0   7  21    0.37    0.06
   0   7  21    0.38    0.05
   0  -7 -21    0.39    0.05
   0  -7 -23    0.09    0.02
   0   7  23    0.08    0.02
   0  -8   0   53.57    1.18
   0  -8  -2   17.59    0.60
   0  -8   2   17.81    0.60
   0  -8   4    2.67    0.22
   0  -8  -4    2.35    0.21
   0  -8  -6   12.89    0.53
   0  -8   6   13.85    0.55
   0  -8   8   18.74    0.67
   0  -8  -8   18.26    0.67
   0  -8 -10    0.91    0.15
   0  -8  10    0.96    0.14
   0  -8 -12   37.90    1.08
   0   8  14    4.38    0.23
   0   8  16    1.24    0.12
   0   8  18   14.83    0.41
   0   8  20   28.05    0.57
   0   8  20   28.97    0.56
   0   8  22    1.18    0.08
   0  -9   1    1.57    0.18
   0  -9  -1    1.65    0.18
   0  -9  -3    0.02    0.04
   0  -9   3    0.10    0.06
   0  -9  -5    0.06    0.05
   0  -9   5    0.17    0.07
   0  -9   7    5.54    0.35
   0  -9  -7    5.32    0.35
   0  -9  -9   21.05    0.77
   0  -9 -11   21.92    0.79
   0   9  11   22.11    0.57
   0   9  13    0.00    0.04
   0   9  15    9.41    0.33
   0   9  17   16.45    0.43
   0   9  19    0.44    0.06
   0  -9  19    0.30    0.05
   0   9  19    0.44    0.06
   0   9  21   -0.02    0.02
   0 -10   0    3.70    0.29
   0 -10  -2    0.60    0.11
   0 -10   2    0.68    0.12
   0 -10  -4    6.39    0.39
   0 -10   6    0.22    0.06
   0 -10  -6    0.21    0.08
   0 -10  -6    0.24    0.07
   0 -10   8   15.25    0.48
   0 -10  -8   14.32    0.46
   0 -10  10    0.05    0.04
   0  10  10    0.00    0.04
   0  10  12    1.13    0.11
   0  10  14    0.60    0.08
   0 -10  14    0.61    0.09
   0 -10  16    0.00    0.02
   0  10  16    0.05    0.03
   0  10  18    0.08    0.03
   0  10  18    0.15    0.03
   0 -10  18    0.09    0.03
   0 -11   1    0.92    0.11
   0 -11  -1    0.83    0.11
   0 -11   3    0.83    0.10
   0 -11  -3    0.72    0.10
   0 -11   5    0.94    0.11
   0 -11  -5    0.89    0.11
   0 -11   7    9.32    0.35
   0 -11  -7    9.05    0.34
   0 -11   9   15.99    0.47
   0  11  11    2.37    0.14
   0 -11  11    2.45    0.16
   0 -11  13    1.21    0.11
   0  11  13    1.22    0.09
   0 -11  15    2.86    0.14
   0  11  15    2.85    0.13
   0  11  17    7.18    0.18
   0  11  17    7.16    0.18
   0 -12   0   23.17    0.58
   0 -12   2    6.23    0.27
   0 -12  -2    6.36    0.27
   0 -12  -4   15.49    0.45
   0 -12   4   16.95    0.47
   0 -12  -6   11.97    0.37
   0 -12   6   12.52    0.39
   0 -12   8    1.05    0.10
   0 -12  10    0.08    0.04
   0 -12  12    4.95    0.19
   0  12  12    4.68    0.16
   0  12  14    5.42    0.15
   0 -12  14    6.49    0.18
   0 -13  -1    0.69    0.08
   0 -13   1    0.71    0.08
   0 -13   3    1.19    0.10
   0 -13  -3    1.08    0.09
   0 -13   5    0.29    0.05
   0 -13  -5    0.17    0.04
   0 -13   7    1.15    0.09
   0 -13   9    0.18    0.04
   0 -13  11    2.29    0.10
   0 -13  11    2.63    0.10
   0 -14   0    5.21    0.16
   0 -14   2    7.48    0.20
   0 -14  -2    6.82    0.19
   0 -14   4    2.98    0.10
   0 -14   4    2.93    0.12
   0 -14   6    1.83    0.08
  -1   0  27    0.01    0.02
  -1   0  25    0.04    0.04
   1   0 -25   -0.01    0.02
   1   0 -23    0.07    0.05
  -1   0  23   -0.01    0.04
   1   0 -21    0.02    0.04
   1   0 -19    0.01    0.06
   1   0 -17   -0.05    0.07
   1   0 -15    0.02    0.04
   1   0 -13   -0.05    0.04
   1   0 -11   -0.04    0.03
   1   0  -9    0.03    0.03
   1   0  -7    0.04    0.03
   1   0  -7    0.00    0.02
   1   0  -5    0.02    0.02
   1   0  -3    0.02    0.01
  -1   0   1    0.00    0.02
  -1   0   1    0.02    0.01
   1   0  -1   -0.01    0.02
   1   0  -1    0.00    0.01
  -1   0  -1    0.00    0.02
   1   0   1    0.03    0.02
  -1   0  -1    0.01    0.02
  -1   0  -3    0.04    0.03
  -1   0  -5    0.00    0.03
  -1   0  -5    0.00    0.02
  -1   0  -7    0.01    0.02
  -1   0  -7    0.00    0.02
  -1   0  -9   -0.02    0.04
  -1   0 -11   -0.03    0.03
  -1   0 -13    0.14    0.06
  -1   0 -15    0.04    0.06
  -1   0 -17   -0.02    0.04
  -1   0 -19   -0.02    0.06
   1   0  21    0.03    0.05
   1   0  23    0.05    0.04
   1   0  25    0.00    0.03
  -1   1  26    0.02    0.03
  -1  -1  26   -0.04    0.03
   1  -1 -26    0.01    0.02
   1  -1 -24    3.09    0.16
  -1  -1  24    2.80    0.16
  -1   1  24    2.64    0.16
  -1  -1  22   -0.04    0.05
   1  -1 -22    0.06    0.04
   1  -1 -20    4.95    0.38
   1   1 -18    2.31    0.25
   1  -1 -18    2.50    0.26
   1  -1 -16   33.83    0.95
   1   1 -16   33.26    0.94
   1  -1 -14   14.38    0.54
   1   1 -14   14.27    0.53
   1  -1 -12   13.16    0.46
   1   1 -12   13.15    0.47
   1   1 -10  106.34    1.71
   1  -1 -10  102.34    1.68
   1  -1  -8    8.31    0.28
   1   1  -8    8.02    0.29
   1   1  -6   34.81    0.61
   1   1  -4   96.77    1.35
  -1  -1   4   99.44    1.36
  -1  -1   2    0.03    0.01
   1  -1  -2    0.00    0.02
   1  -1   0   22.25    0.45
  -1   1   0   22.94    0.44
   1   1   2   27.96    0.58
   1   1   4  491.04    6.46
  -1  -1  -4  478.01    6.48
   1  -1   4  483.97    6.50
   1  -1   6  463.95    6.41
  -1  -1  -6  464.88    6.43
  -1  -1  -8   16.90    0.43
  -1   1  -8   16.79    0.42
  -1   1  -8   16.63    0.52
  -1   1 -10   40.50    0.83
  -1  -1 -10   41.66    0.84
  -1  -1 -12  122.75    2.03
  -1   1 -12  125.38    2.03
  -1   1 -14   11.75    0.47
  -1  -1 -14   12.59    0.49
  -1   1 -16    5.62    0.34
  -1  -1 -16    5.93    0.36
  -1  -1 -18    0.39    0.11
  -1   1 -18    0.38    0.11
   1   1  20    6.91    0.28
   1  -1  20    6.78    0.29
   1   1  20    7.04    0.30
   1   1  22    3.50    0.18
   1  -1  22    3.41    0.19
   1   1  24    8.15    0.25
   1  -1  24    8.43    0.26
   1   1  26    1.41    0.08
  -1   2  25    9.24    0.26
   1  -2 -25    9.72    0.28
  -1  -2  25    9.71    0.27
  -1  -2  23    8.36    0.30
   1  -2 -23    8.23    0.29
  -1  -2  21    0.10    0.06
   1  -2 -19    3.09    0.30
   1  -2 -17   27.12    0.88
   1  -2 -15    3.19    0.27
   1  -2 -13    0.23    0.07
   1   2 -13    0.34    0.09
   1   2 -11   49.33    1.02
   1  -2 -11   49.00    1.02
   1   2  -9   41.35    0.84
   1  -2  -9   41.39    0.84
   1   2  -7    0.12    0.04
   1   2  -7    0.06    0.03
  -1  -2   7    0.20    0.05
   1  -2  -7    0.24    0.05
   1   2  -5  216.78    2.98
  -1  -2   3    5.74    0.20
   1  -2  -3    5.37    0.23
   1  -2  -1    2.83    0.17
   1  -2   1   29.34    0.63
   1   2   3  142.58    2.16
  -1   2  -3  137.35    2.12
   1   2   5   92.96    1.55
   1  -2   5   92.08    1.59
  -1   2  -5   89.86    1.56
  -1   2  -7    1.33    0.15
   1  -2   7    1.31    0.16
   1   2   7    1.37    0.13
  -1  -2  -7    1.44    0.11
  -1   2  -7    1.29    0.10
  -1  -2  -9   90.46    1.49
  -1   2  -9   87.77    1.46
  -1   2 -11   30.29    0.73
  -1  -2 -11   31.74    0.76
  -1  -2 -13    4.68    0.28
  -1   2 -13    4.53    0.27
  -1   2 -15   46.76    1.11
  -1  -2 -15   47.48    1.14
  -1  -2 -17   39.06    1.08
   1  -2  19   10.04    0.36
  -1  -2 -19    9.22    0.50
   1   2  19    9.29    0.35
   1  -2  21    0.71    0.10
   1   2  21    0.73    0.10
   1  -2  23    0.46    0.07
   1   2  23    0.39    0.07
  -1  -2 -25    1.91    0.11
   1  -3 -26    0.39    0.04
  -1  -3  24    0.25    0.05
  -1   3  24    0.36    0.06
   1  -3 -24    0.34    0.06
   1  -3 -22    0.28    0.06
  -1  -3  22    0.16    0.06
  -1  -3  20    0.44    0.09
   1  -3 -18    2.99    0.29
   1  -3 -16    0.83    0.16
   1  -3 -14    1.05    0.15
   1  -3 -12    0.35    0.08
   1  -3 -10   19.76    0.57
   1  -3  -8   15.39    0.45
   1  -3  -6   10.29    0.32
   1   3  -6   10.59    0.35
  -1  -3   4   14.59    0.41
   1  -3  -4   13.80    0.46
  -1  -3   2   20.19    0.50
   1  -3  -2   20.59    0.56
   1  -3   0    0.84    0.10
  -1   3  -2   45.63    0.94
   1  -3   2   43.68    0.95
  -1   3  -4    9.34    0.38
  -1  -3  -4    9.36    0.29
   1   3   6    6.36    0.33
  -1  -3  -6    6.23    0.25
  -1  -3  -8    1.60    0.14
  -1  -3 -10    2.58    0.19
  -1  -3 -12   24.70    0.71
  -1  -3 -14    0.52    0.11
  -1  -3 -16   24.23    0.81
  -1  -3 -18    7.94    0.46
   1  -3  20    6.78    0.29
   1   3  20    6.91    0.30
   1   3  22   10.66    0.35
   1  -3  22   11.08    0.35
   1   3  24    3.87    0.17
  -1  -3 -24    4.34    0.18
   1   3  26    0.11    0.02
  -1  -3 -26    0.13    0.03
   1  -4 -25    2.71    0.13
  -1  -4  23   11.35    0.33
   1  -4 -23   11.43    0.34
  -1   4  21    3.52    0.19
   1  -4 -21    3.35    0.19
  -1  -4  21    3.29    0.19
  -1   4  19    4.18    0.22
  -1  -4  19    4.43    0.23
   1  -4 -17   13.90    0.62
   1  -4 -15    0.52    0.11
   1  -4 -13    0.01    0.05
   1  -4 -11   11.67    0.46
   1  -4  -9   89.63    1.58
   1  -4  -7    1.21    0.12
   1  -4  -5   10.89    0.35
  -1  -4   5   11.83    0.43
  -1  -4   3  107.26    1.76
   1  -4  -3  102.60    1.60
  -1  -4   1   45.62    0.97
  -1  -4   1   46.56    0.86
  -1  -4  -1    1.61    0.12
  -1  -4  -3    7.77    0.29
  -1  -4  -5    2.45    0.16
  -1  -4  -7    1.12    0.12
  -1  -4  -9    1.38    0.14
  -1  -4 -11    4.19    0.27
  -1  -4 -13   32.99    0.93
  -1  -4 -15    2.76    0.26
  -1  -4 -17    5.83    0.39
   1   4  19   17.31    0.50
   1  -4  19   17.58    0.50
   1   4  21    5.65    0.25
   1  -4  21    5.88    0.25
   1   4  23    2.88    0.16
   1   4  25   -0.05    0.03
  -1  -4 -25    0.05    0.03
  -1   5  24    0.09    0.03
   1  -5 -24    0.01    0.02
   1  -5 -22    3.73    0.18
  -1   5  22    3.52    0.18
  -1  -5  20    4.48    0.22
  -1   5  20    4.32    0.22
   1  -5 -18    9.56    0.53
  -1  -5  18   10.77    0.37
  -1   5  18   10.61    0.37
   1  -5 -16    3.75    0.31
   1  -5 -14    5.76    0.38
   1  -5 -12   39.43    1.01
   1  -5 -10   18.04    0.59
   1  -5  -8    0.38    0.09
   1  -5  -6    3.89    0.22
   1  -5  -4   24.53    0.60
   1  -5  -2   95.55    1.54
  -1  -5   2   97.42    1.60
  -1  -5   0   22.98    0.57
   1  -5   0   22.65    0.53
   1  -5   2  331.24    4.55
  -1  -5  -2  334.82    4.62
   1  -5   4   51.12    0.98
  -1  -5  -4   53.46    1.04
  -1  -5  -6    3.31    0.21
  -1  -5  -8   21.77    0.65
  -1  -5 -10   71.19    1.43
  -1  -5 -12   21.47    0.71
  -1  -5 -14   14.56    0.61
  -1  -5 -16    0.96    0.17
   1  -5  18    0.35    0.07
   1   5  18    0.47    0.08
   1   5  20    2.39    0.17
   1   5  22    0.53    0.07
  -1  -5 -24    5.80    0.19
   1   5  24    5.86    0.19
   1  -6 -23    1.02    0.08
  -1   6  23    0.97    0.08
  -1   6  21    3.09    0.17
   1  -6 -21    3.20    0.17
  -1   6  19    0.38    0.08
  -1  -6  17    1.49    0.13
  -1   6  17    1.40    0.13
   1  -6 -15    0.92    0.15
   1  -6 -13    0.52    0.11
   1  -6 -11    1.42    0.17
   1  -6  -9    1.88    0.18
   1  -6  -7    0.88    0.12
  -1  -6   5   14.87    0.51
   1  -6  -5   13.98    0.47
   1  -6  -3   32.49    0.76
  -1  -6   3   34.70    0.81
  -1  -6   1   11.70    0.42
   1  -6  -1   11.73    0.39
   1  -6   1   38.86    0.82
  -1  -6  -1   39.67    0.88
   1  -6   3   73.76    1.32
  -1  -6  -3   75.14    1.39
  -1  -6  -5   45.80    1.01
   1  -6   5   44.03    0.96
   1  -6   7   27.52    0.73
  -1  -6  -7   28.22    0.77
  -1  -6  -9   17.43    0.61
  -1  -6 -11    1.68    0.19
  -1  -6 -13    0.38    0.11
  -1  -6 -15    2.44    0.26
   1   6  17    0.77    0.10
   1   6  19    5.39    0.25
   1   6  21    0.29    0.06
   1   6  21    0.28    0.04
  -1  -6 -23    1.35    0.09
   1   6  23    1.37    0.09
   1  -7 -22    3.62    0.14
  -1   7  22    3.73    0.15
  -1   7  20    3.82    0.19
   1  -7 -20    3.81    0.17
   1  -7 -18   21.87    0.52
  -1   7  18   21.69    0.55
  -1   7  16   15.20    0.46
   1  -7 -14    0.42    0.12
   1  -7 -12   11.66    0.54
  -1  -7  10   71.37    1.56
   1  -7 -10   73.56    1.53
  -1  -7   8   66.54    1.43
   1  -7  -8   65.53    1.38
   1  -7  -6    1.62    0.17
  -1  -7   6    2.00    0.20
   1  -7  -4   15.16    0.52
  -1  -7   4   15.89    0.56
  -1  -7   2    9.87    0.43
   1  -7  -2    9.55    0.39
   1  -7   0    0.33    0.07
  -1  -7   0    0.27    0.06
  -1  -7  -2   86.57    1.61
   1  -7   2   87.26    1.55
   1  -7   4   36.80    0.87
  -1  -7  -4   35.41    0.90
  -1  -7  -6   54.12    1.21
  -1  -7  -8   72.30    1.52
  -1  -7 -10   13.52    0.58
  -1  -7 -12    3.46    0.29
  -1  -7 -14    0.08    0.05
   1   7  14    0.20    0.06
   1   7  16    0.09    0.05
   1   7  18    2.26    0.16
   1   7  20    4.60    0.19
   1   7  20    4.44    0.21
   1   7  22    4.35    0.17
   1   7  22    3.83    0.13
  -1  -7 -22    4.30    0.15
  -1   8  21    3.96    0.16
  -1   8  21    3.32    0.13
  -1   8  19    1.59    0.12
  -1   8  17    0.78    0.10
  -1   8  15    0.38    0.07
  -1  -8  13    2.28    0.25
   1  -8 -13    2.20    0.24
  -1   8  13    2.64    0.18
  -1  -8  11    2.09    0.23
   1  -8 -11    2.23    0.23
  -1  -8   9   13.19    0.57
   1  -8  -9   13.06    0.55
  -1  -8   7    8.42    0.44
   1  -8  -7    7.68    0.40
  -1  -8   5   51.47    1.21
   1  -8  -5   49.81    1.14
  -1  -8   3    1.08    0.14
   1  -8  -3    0.89    0.12
   1  -8  -1    7.03    0.35
  -1  -8   1    7.10    0.38
  -1  -8  -1   14.85    0.56
   1  -8   1   16.10    0.54
  -1  -8  -3    3.39    0.26
  -1  -8  -5    0.11    0.07
  -1  -8  -7    0.08    0.05
  -1  -8  -9    0.38    0.09
  -1  -8 -11    2.05    0.22
   1   8  13    0.83    0.10
  -1  -8 -13    0.75    0.15
   1   8  15    5.08    0.25
   1   8  17    9.63    0.33
   1   8  19    2.91    0.16
   1   8  19    3.23    0.16
   1   8  21    2.02    0.10
   1   8  21    2.09    0.11
  -1   9  20    0.42    0.05
  -1  -9  20    0.34    0.05
  -1   9  18    1.87    0.12
  -1   9  16    2.83    0.17
  -1   9  14    0.08    0.05
  -1   9  12    3.50    0.20
  -1  -9  10   16.26    0.66
   1  -9 -10   17.01    0.53
  -1   9  10   17.47    0.49
   1  -9 -10   16.68    0.66
   1  -9  -8    2.24    0.22
  -1  -9   8    2.50    0.25
  -1  -9   6    0.78    0.13
   1  -9  -6    0.91    0.14
  -1  -9   4    0.00    0.05
  -1  -9   2    0.16    0.07
  -1  -9   0    3.33    0.27
  -1  -9  -2   14.01    0.58
  -1  -9  -4    0.08    0.07
  -1  -9  -6    6.51    0.40
  -1  -9  -8    8.96    0.48
   1   9  10   17.81    0.50
  -1  -9 -10   18.29    0.71
   1   9  12    0.02    0.04
   1   9  14    0.06    0.04
   1   9  16    0.02    0.04
   1  -9  16    0.02    0.03
   1   9  18    0.03    0.04
   1   9  18    0.02    0.03
   1   9  20    0.00    0.02
   1   9  20   -0.04    0.03
  -1  10  19    0.42    0.04
  -1 -10  19    0.38    0.04
  -1  10  19    0.43    0.05
  -1  10  17    0.02    0.03
  -1 -10  17    0.02    0.03
  -1  10  15    3.72    0.18
  -1  10  13    0.04    0.04
  -1  10  11   33.06    0.72
  -1  10   9    0.49    0.08
   1 -10  -9    0.49    0.09
  -1 -10   7    2.01    0.16
   1 -10  -7    1.82    0.16
  -1 -10   7    1.94    0.22
  -1 -10   5   64.36    1.20
  -1 -10   5   62.51    1.45
   1 -10  -5   61.29    1.20
  -1 -10   3   34.36    0.99
  -1 -10   1    0.41    0.09
  -1 -10  -1    0.63    0.12
  -1 -10  -3    0.86    0.16
  -1 -10  -5   13.30    0.59
   1 -10   5   15.14    0.48
  -1 -10  -7    0.27    0.09
   1 -10   7    0.25    0.07
   1 -10   9    9.99    0.37
   1 -10  11    1.38    0.13
   1 -10  13    3.84    0.21
   1  10  13    3.83    0.19
   1  10  15    3.29    0.16
   1 -10  15    3.31    0.17
   1 -10  17    1.94    0.11
   1  10  17    1.88    0.11
   1  10  19    3.68    0.12
  -1  11  16    5.39    0.17
  -1 -11  16    4.85    0.17
  -1 -11  14   12.66    0.34
  -1  11  14   12.11    0.32
  -1  11  12    0.28    0.05
  -1 -11  12    0.19    0.05
  -1  11  10    0.16    0.05
  -1 -11  10    0.07    0.04
  -1 -11   8    1.28    0.13
  -1  11   8    1.20    0.11
   1 -11  -8    1.05    0.11
  -1 -11   6   16.71    0.49
   1 -11  -6   14.99    0.48
  -1 -11   4    8.10    0.32
   1 -11  -4    7.69    0.33
   1 -11  -2    6.60    0.30
  -1 -11   2    6.94    0.30
   1 -11   0   11.34    0.41
  -1 -11   0   10.76    0.38
  -1 -11  -2    0.80    0.10
   1 -11   2    0.77    0.10
   1 -11   4    1.10    0.12
   1 -11   6   48.70    0.98
   1 -11   8   12.70    0.41
   1 -11  10    0.37    0.07
   1 -11  12    0.14    0.05
   1 -11  14    0.13    0.04
   1  11  14    0.18    0.04
   1  11  14    0.07    0.03
   1  11  16    0.81    0.06
   1  11  16    0.75    0.05
   1 -11  16    0.66    0.05
  -1  12  13    1.05    0.07
  -1 -12  13    1.07    0.08
   1 -12 -13    1.14    0.07
  -1 -12  11    0.22    0.05
  -1  12  11    0.15    0.03
  -1 -12   9    0.19    0.05
   1 -12  -7    0.48    0.07
  -1 -12   7    0.70    0.08
  -1 -12   5    0.66    0.08
   1 -12  -5    0.61    0.08
  -1 -12   3    3.37    0.19
   1 -12  -3    3.24    0.20
   1 -12  -1    0.95    0.11
  -1 -12   1    1.00    0.10
   1 -12   1    0.98    0.11
  -1 -12  -1    0.77    0.09
   1 -12   3    9.20    0.34
  -1 -12  -3    9.24    0.32
   1 -12   5    0.01    0.03
   1 -12   7    2.27    0.15
   1 -12   9    0.52    0.07
   1 -12  11    2.79    0.14
   1  12  13    0.46    0.04
   1 -12  13    0.42    0.05
   1 -12  13    0.57    0.05
  -1 -13  10   13.15    0.30
   1 -13 -10   13.86    0.29
  -1 -13   8    8.76    0.25
  -1 -13   6    5.26    0.20
   1 -13  -6    4.99    0.19
  -1 -13   4    1.00    0.09
   1 -13  -4    0.98    0.09
   1 -13  -2    1.25    0.11
  -1 -13   2    1.41    0.10
  -1 -13   0    1.15    0.09
   1 -13   0    1.18    0.10
   1 -13   0    1.36    0.09
   1 -13   2    7.97    0.25
  -1 -13  -2    7.81    0.25
   1 -13   2    7.69    0.27
   1 -13   4    7.55    0.26
   1 -13   6   18.53    0.43
   1 -13   8   11.98    0.29
   1 -13   8   11.35    0.30
   1 -13  10    3.18    0.12
   1 -13  10    2.97    0.12
   1 -14  -5    3.59    0.12
   1 -14  -3   -0.01    0.02
  -1 -14   3    0.02    0.02
   1 -14  -3    0.03    0.02
   1 -14  -1    0.01    0.02
   1 -14   1    1.22    0.08
   1 -14   3    0.22    0.03
   1 -14   3    0.26    0.04
   1 -14   5    0.43    0.04
   1 -14   5    0.45    0.04
  -2   0  26   35.28    0.61
   2   0 -26   35.38    0.59
   2   0 -24   11.13    0.32
  -2   0  24   11.53    0.34
   2   0 -22    0.10    0.04
   2   0 -20   12.00    0.40
   2   0 -18   58.09    1.41
   2   0 -16    6.58    0.40
   2   0 -14   76.16    1.52
   2   0 -12    1.77    0.17
   2   0 -10   49.86    0.99
   2   0  -8  154.36    2.28
   2   0  -6   14.97    0.30
   2   0  -6   18.39    0.30
  -2   0   4   46.68    0.82
  -2   0   2    0.23    0.05
  -2   0   2    0.24    0.03
  -2   0   0  998.22   13.02
   2   0   0 1000.00   12.90
  -2   0  -2  187.41    2.69
   2   0   2  184.92    2.72
  -2   0  -2  184.99    2.76
  -2   0  -4  629.21    8.16
  -2   0  -4  602.80    8.12
  -2   0  -6    0.06    0.06
  -2   0  -6    0.05    0.04
   2   0   6    0.10    0.04
  -2   0  -8   35.18    0.91
  -2   0  -8   35.04    0.69
   2   0   8   35.26    0.71
  -2   0 -10   94.36    1.56
   2   0  10   98.84    1.59
  -2   0 -12  169.49    2.61
  -2   0 -14   61.40    1.27
  -2   0 -16    2.95    0.25
  -2   0 -18   -0.03    0.05
   2   0  20    0.84    0.10
   2   0  22    0.30    0.06
   2   0  24    2.49    0.13
  -2   1  27    0.03    0.02
  -2  -1  27    0.04    0.02
  -2   1  25    5.97    0.21
  -2  -1  25    6.34    0.22
   2  -1 -25    6.25    0.22
  -2  -1  23    2.10    0.15
   2  -1 -23    1.90    0.14
   2  -1 -21    2.38    0.17
   2   1 -21    2.52    0.16
   2  -1 -19    0.06    0.07
   2  -1 -17    0.00    0.07
   2   1 -17    0.11    0.07
   2   1 -15   24.82    0.78
   2  -1 -15   25.55    0.79
   2   1 -13   12.12    0.48
   2  -1 -13   12.06    0.48
   2  -1 -11    0.67    0.10
   2   1 -11    0.82    0.11
   2  -1  -9    0.33    0.07
   2   1  -9    0.32    0.07
   2   1  -7    3.94    0.20
   2  -1  -7    4.41    0.19
   2  -1  -7    4.06    0.19
   2   1  -7    4.53    0.18
   2  -1  -5    4.79    0.18
   2  -1  -5    4.34    0.17
  -2   1   5    4.38    0.17
   2   1  -5    4.84    0.21
   2  -1  -3    0.03    0.03
   2   1  -3    0.03    0.03
  -2   1   1   37.19    0.69
   2   1  -1   37.43    0.79
  -2  -1   1   38.18    0.66
  -2  -1  -1  123.43    1.92
  -2  -1  -1  120.70    1.84
  -2   1  -1  119.73    1.82
   2   1   3   26.64    0.68
  -2  -1  -3   26.95    0.68
   2  -1   3   26.81    0.66
  -2  -1  -3   28.21    0.69
  -2  -1  -5    5.25    0.31
  -2  -1  -5    5.23    0.28
   2  -1   5    4.93    0.29
  -2   1  -7   34.70    0.90
  -2   1  -7   33.67    0.64
  -2  -1  -7   35.45    0.89
   2  -1   7   33.10    0.64
  -2  -1  -7   33.17    0.65
  -2  -1  -9    3.49    0.19
  -2   1  -9    3.45    0.18
  -2  -1 -11   72.72    1.33
  -2   1 -11   75.02    1.32
  -2  -1 -13    8.18    0.37
  -2   1 -13    8.47    0.37
  -2  -1 -15   14.96    0.56
  -2   1 -15   15.26    0.56
  -2  -1 -17   10.10    0.49
   2  -1  19    0.47    0.08
  -2  -1 -19    0.47    0.12
   2   1  19    0.49    0.09
   2   1  21    4.15    0.22
   2  -1  21    3.93    0.20
   2  -1  23    0.99    0.09
   2   1  23    0.95    0.09
   2  -1  23    0.92    0.09
   2   1  25    4.51    0.16
  -2  -1 -25    4.87    0.15
   2  -1  25    4.42    0.15
  -2  -2  26    7.18    0.20
  -2   2  26    6.87    0.19
   2  -2 -26    7.32    0.21
   2  -2 -24    1.14    0.10
  -2  -2  24    1.09    0.10
   2  -2 -22    1.28    0.12
  -2  -2  22    1.37    0.13
   2  -2 -20    9.14    0.35
   2  -2 -18    8.46    0.48
   2  -2 -16    7.21    0.43
   2  -2 -14   16.15    0.60
   2  -2 -12   13.67    0.49
   2  -2 -10    0.67    0.10
   2  -2  -8  124.50    1.91
   2  -2  -6   66.96    1.21
   2  -2  -6   65.22    1.09
  -2  -2   4   11.65    0.25
   2   2  -4   12.11    0.43
   2  -2  -4   12.61    0.39
   2  -2  -4   11.57    0.30
  -2   2   2   11.99    0.36
   2  -2  -2   12.95    0.39
   2   2  -2   12.29    0.44
   2   2   0   55.40    1.13
   2  -2   0   57.22    1.07
  -2   2   0   56.32    1.05
   2   2   2  171.62    2.72
  -2   2  -2  175.73    2.63
   2   2   4   19.40    0.61
  -2   2  -4   19.79    0.59
   2  -2   4   21.04    0.62
   2   2   6   59.68    1.28
   2  -2   6   60.27    1.00
  -2  -2  -6   61.29    1.03
  -2  -2  -8    0.25    0.06
  -2   2  -8    0.34    0.06
   2  -2   8    0.29    0.06
  -2   2 -10   16.30    0.47
  -2  -2 -10   15.59    0.48
   2  -2  10   16.32    0.47
  -2   2 -12   34.33    0.81
  -2  -2 -12   32.96    0.82
  -2  -2 -14    0.01    0.03
   2   2  16    6.64    0.37
  -2  -2 -16    5.65    0.37
  -2  -2 -18   25.25    0.83
   2   2  20    1.32    0.13
   2  -2  20    1.13    0.12
   2   2  22    8.09    0.30
   2  -2  22    7.77    0.27
   2   2  24    0.20    0.05
   2   2  26    0.06    0.02
   2  -3 -25    7.28    0.23
  -2  -3  25    7.04    0.22
  -2   3  25    6.92    0.21
   2  -3 -23    7.80    0.28
  -2  -3  23    8.30    0.28
  -2  -3  21   11.63    0.38
   2  -3 -21   11.09    0.37
   2  -3 -19    6.89    0.45
   2  -3 -19    7.74    0.32
  -2  -3  19    7.75    0.31
   2  -3 -17    7.06    0.43
   2  -3 -15   30.59    0.90
   2  -3 -13   26.17    0.75
   2  -3 -11   14.55    0.50
   2  -3  -9    0.30    0.08
   2  -3  -7    0.67    0.09
   2  -3  -7    0.64    0.11
   2  -3  -5   18.42    0.56
   2  -3  -5   17.53    0.42
   2  -3  -3  123.53    1.81
   2   3  -3  125.69    1.85
  -2  -3   3  125.17    1.89
   2  -3  -1    0.16    0.06
  -2   3   1    0.20    0.06
  -2  -3   1    0.21    0.05
   2   3   1   68.42    1.42
  -2   3  -1   71.32    1.33
   2  -3   1   70.95    1.36
  -2  -3  -1   68.66    1.13
  -2   3  -3  101.02    1.78
  -2  -3  -3  100.28    1.55
   2   3   3   99.00    1.85
  -2  -3  -5    9.49    0.32
  -2  -3  -7    9.45    0.33
  -2  -3  -9    2.52    0.18
  -2  -3 -11    4.42    0.27
  -2  -3 -13    0.23    0.08
  -2  -3 -15    0.14    0.06
   2   3  17   12.03    0.54
  -2  -3 -17   10.96    0.53
   2  -3  19   30.90    0.70
   2   3  19   29.71    0.71
   2   3  21   30.88    0.69
   2   3  23    0.79    0.09
   2   3  25    1.11    0.07
  -2  -3 -25    1.25    0.08
   2  -4 -26    0.04    0.02
  -2  -4  24    3.44    0.15
   2  -4 -24    3.37    0.16
  -2  -4  22    4.04    0.20
   2  -4 -22    4.23    0.21
   2  -4 -20    1.36    0.13
  -2  -4  20    1.53    0.13
  -2  -4  18    3.67    0.21
   2  -4 -18    3.35    0.31
   2  -4 -16    1.71    0.21
   2  -4 -14   18.38    0.66
   2  -4 -12    0.49    0.10
   2  -4 -10    0.91    0.12
   2  -4  -8   17.83    0.52
   2  -4  -6    3.95    0.20
   2   4  -4    0.18    0.05
   2  -4  -4    0.09    0.04
   2  -4  -2    0.05    0.03
  -2  -4   2    0.01    0.03
   2   4  -2    0.03    0.03
  -2  -4   2   -0.03    0.03
   2   4   0   46.42    0.81
  -2  -4   0   47.51    0.89
  -2  -4  -2   47.52    0.92
  -2  -4  -4    0.05    0.04
  -2  -4  -6    4.11    0.22
  -2  -4  -8   49.03    1.02
  -2  -4 -10    1.75    0.17
  -2  -4 -12   11.68    0.49
  -2  -4 -14   24.08    0.78
  -2  -4 -16   22.49    0.78
   2  -4  18    1.91    0.15
   2   4  18    1.67    0.15
   2   4  20    2.15    0.16
   2   4  22    0.01    0.03
  -2  -4 -24    1.16    0.08
   2   4  24    0.98    0.08
   2   4  24    1.02    0.08
   2  -5 -25    0.99    0.07
   2  -5 -23   14.29    0.36
  -2   5  21   11.38    0.34
   2  -5 -21   10.80    0.34
  -2  -5  21   11.35    0.34
  -2   5  19    0.12    0.06
   2  -5 -19    0.15    0.05
  -2  -5  19    0.18    0.05
   2  -5 -17    2.67    0.28
  -2   5  17    2.88    0.18
  -2  -5  17    3.13    0.19
   2  -5 -15   18.11    0.68
   2  -5 -13   13.18    0.55
   2  -5 -11    0.06    0.05
   2  -5  -9    4.28    0.26
   2  -5  -7    2.06    0.16
   2   5  -5    1.30    0.12
   2  -5  -5    1.22    0.12
  -2  -5   3   17.84    0.54
   2  -5  -3   18.64    0.47
  -2  -5   1   24.08    0.62
  -2  -5  -1   57.42    1.11
  -2  -5  -3    5.54    0.27
  -2  -5  -5   24.43    0.65
  -2  -5  -7   29.73    0.76
  -2  -5  -9   67.76    1.37
  -2  -5 -11    1.58    0.18
  -2  -5 -13   15.38    0.62
  -2  -5 -15    0.18    0.08
   2   5  17    2.21    0.17
  -2  -5 -17    2.04    0.23
   2   5  17    2.09    0.23
   2   5  19    0.70    0.09
   2   5  19    0.54    0.09
   2   5  21    8.02    0.29
   2   5  23    2.22    0.12
   2   5  23    2.39    0.13
   2  -6 -24   17.37    0.34
  -2   6  22   17.34    0.40
   2  -6 -22   16.90    0.40
   2  -6 -20    2.75    0.16
  -2   6  20    2.56    0.16
   2  -6 -18    8.22    0.31
  -2   6  18    8.02    0.31
  -2   6  16   11.71    0.39
   2  -6 -16   10.65    0.54
   2  -6 -16   11.16    0.37
   2  -6 -14   32.55    0.96
   2  -6 -12    9.33    0.46
   2  -6 -10   12.06    0.49
   2  -6  -8   37.13    0.90
   2  -6  -6   23.92    0.65
  -2  -6   6   24.72    0.74
  -2  -6   4   66.58    1.33
  -2  -6   2   32.60    0.80
  -2  -6   0   30.84    0.77
  -2  -6  -2   25.78    0.70
  -2  -6  -4    5.66    0.30
  -2  -6  -6   11.26    0.46
  -2  -6  -8   11.36    0.48
  -2  -6 -10   18.34    0.65
  -2  -6 -12   60.16    1.40
  -2  -6 -14   44.34    1.19
   2   6  16    0.89    0.11
   2   6  18    2.00    0.16
   2   6  18    2.17    0.16
   2   6  20    0.66    0.09
   2   6  20    0.75    0.08
   2   6  22    0.02    0.02
   2   6  22    0.05    0.03
   2  -7 -23    0.13    0.03
  -2   7  23    0.15    0.03
   2  -7 -21    1.01    0.08
  -2   7  21    0.95    0.08
  -2   7  19    0.85    0.10
   2  -7 -19    0.75    0.08
  -2   7  17    3.39    0.19
  -2   7  15    0.05    0.05
   2  -7 -13   22.20    0.77
   2  -7 -11    4.21    0.30
  -2  -7  11    3.41    0.30
  -2  -7   9    9.94    0.49
   2  -7  -9   10.38    0.46
  -2  -7   7    0.24    0.08
  -2  -7   5    1.22    0.16
  -2  -7   3    0.33    0.09
  -2  -7   1    4.98    0.30
  -2  -7  -1   27.86    0.79
  -2  -7  -3    0.59    0.10
  -2  -7  -5    3.46    0.26
  -2  -7  -7    4.90    0.32
  -2  -7  -9    7.99    0.43
  -2  -7 -11    0.07    0.07
  -2  -7 -13   16.08    0.67
   2   7  15    0.36    0.08
   2   7  17    0.10    0.04
   2   7  17    0.09    0.04
   2   7  19    0.06    0.03
   2   7  19   -0.03    0.04
   2   7  21    0.16    0.04
   2   7  21    0.18    0.04
   2   7  23    0.04    0.02
   2  -8 -22    0.95    0.06
  -2   8  22    0.87    0.06
  -2   8  20   11.29    0.31
  -2   8  18    8.52    0.29
  -2   8  16    3.21    0.19
  -2   8  14   17.48    0.49
  -2  -8  12    0.13    0.05
  -2   8  12    0.22    0.07
  -2  -8  10    7.48    0.44
  -2  -8   8   28.69    0.90
  -2  -8   6  167.10    2.87
  -2  -8   4   10.40    0.49
  -2  -8   2   26.88    0.81
  -2  -8   0   18.50    0.65
  -2  -8  -2   39.86    1.04
  -2  -8  -4    6.61    0.38
  -2  -8  -6   22.58    0.76
  -2  -8  -8    2.78    0.26
  -2  -8 -10    0.73    0.14
   2   8  12   29.09    0.68
  -2  -8 -12   30.91    0.96
   2   8  14   23.76    0.59
   2   8  16    1.20    0.12
   2   8  16    1.45    0.13
   2   8  18    0.39    0.06
   2   8  18    0.52    0.07
   2   8  20   12.74    0.33
  -2  -8 -20   13.18    0.29
   2   8  20   13.54    0.31
   2  -9 -21    4.00    0.12
  -2   9  21    3.78    0.12
  -2   9  19    4.77    0.18
  -2   9  17   15.46    0.40
  -2   9  15   16.47    0.45
  -2   9  13    2.39    0.17
   2  -9 -11    1.41    0.15
  -2   9  11    1.69    0.15
   2  -9  -9   25.00    0.67
  -2  -9   9   24.22    0.85
  -2  -9   7    0.08    0.07
  -2  -9   5   23.07    0.80
  -2  -9   3   11.47    0.53
  -2  -9   1    6.96    0.41
  -2  -9  -1   30.18    0.91
  -2  -9  -3    2.78    0.26
  -2  -9  -5    0.78    0.14
  -2  -9  -7   25.91    0.86
   2  -9   9    0.51    0.08
  -2  -9  -9    0.42    0.11
   2  -9  11    0.01    0.04
   2  -9  13    0.28    0.06
   2   9  13    0.37    0.07
   2   9  15    0.56    0.08
   2   9  15    0.61    0.08
   2   9  17    1.21    0.10
   2   9  17    1.44    0.11
   2   9  19    1.11    0.08
   2   9  19    1.40    0.09
  -2  10  18    0.13    0.04
  -2 -10  18    0.04    0.02
  -2  10  16    1.84    0.12
  -2  10  14    0.13    0.05
  -2  10  12    0.15    0.05
   2 -10 -10    8.96    0.37
  -2  10  10    9.87    0.35
   2 -10  -8    1.46    0.14
  -2 -10   6   12.74    0.43
   2 -10  -6   12.10    0.44
  -2 -10   6   12.93    0.58
   2 -10  -4   15.00    0.49
  -2 -10   4   15.42    0.65
  -2 -10   4   15.76    0.48
  -2 -10   2    4.82    0.35
   2 -10  -2    4.55    0.25
  -2 -10   0    4.67    0.34
  -2 -10  -2    0.12    0.05
   2 -10   2    0.12    0.06
   2 -10   4    5.93    0.29
  -2 -10  -4    5.61    0.38
   2 -10   6    5.67    0.28
   2 -10   8    5.20    0.26
   2 -10  10   13.35    0.43
   2  10  12    0.06    0.04
   2 -10  12    0.04    0.03
   2  10  14    0.79    0.09
   2 -10  14    0.73    0.08
   2  10  16    1.68    0.10
   2  10  16    1.84    0.11
   2  10  18    0.76    0.06
  -2  11  17    2.55    0.10
  -2 -11  17    2.28    0.10
  -2  11  15    8.67    0.24
  -2 -11  15    8.41    0.25
  -2 -11  13    0.03    0.03
   2 -11 -13    0.05    0.03
  -2  11  13    0.01    0.03
  -2 -11  11    1.94    0.14
  -2  11  11    2.23    0.14
  -2 -11   9    4.93    0.23
   2 -11  -9    4.92    0.25
  -2  11   9    5.45    0.23
  -2 -11   7    6.95    0.29
   2 -11  -7    6.80    0.30
  -2 -11   5    6.07    0.27
   2 -11  -5    5.71    0.28
  -2 -11   3    0.78    0.10
   2 -11  -3    0.74    0.10
   2 -11  -1    1.24    0.13
  -2 -11   1    1.26    0.12
   2 -11   1   19.81    0.56
   2 -11   3    7.03    0.31
   2 -11   5    0.12    0.05
   2 -11   7    7.25    0.30
   2 -11   9   11.63    0.37
   2 -11  11    0.01    0.03
   2  11  11    0.02    0.04
   2  11  13    3.11    0.15
   2 -11  13    3.06    0.14
   2 -11  13    3.42    0.14
   2  11  15    0.68    0.06
  -2 -12  14    1.12    0.07
  -2  12  14    1.24    0.07
   2 -12 -12    0.10    0.03
  -2 -12  12    0.07    0.03
  -2  12  12    0.03    0.02
  -2 -12  10   25.10    0.52
  -2  12  10   24.90    0.49
   2 -12  -8    8.02    0.29
  -2  12   8    8.39    0.26
  -2 -12   8    8.37    0.28
  -2 -12   6    4.02    0.19
   2 -12  -6    4.14    0.21
   2 -12  -4   18.59    0.51
  -2 -12   4   19.60    0.48
   2 -12  -2    1.58    0.14
  -2 -12   2    1.90    0.13
   2 -12   0    8.57    0.29
   2 -12   0    8.64    0.33
   2 -12   2    3.74    0.21
   2 -12   4    3.02    0.18
   2 -12   6    0.10    0.04
   2 -12   8    5.01    0.21
   2 -12  10   11.79    0.30
   2 -12  10   11.53    0.31
   2 -12  12   10.19    0.25
   2 -12  12   10.46    0.24
  -2 -13   9    1.79    0.09
   2 -13  -9    1.93    0.10
  -2 -13   7    1.13    0.08
   2 -13  -5    1.04    0.09
  -2 -13   5    1.05    0.08
  -2 -13   3    0.15    0.04
   2 -13  -3    0.15    0.04
   2 -13  -1   -0.02    0.03
   2 -13  -1    0.01    0.03
   2 -13   1    0.05    0.03
   2 -13   1    0.08    0.04
   2 -13   3    0.02    0.03
   2 -13   3    0.07    0.04
   2 -13   5    2.12    0.12
   2 -13   5    2.07    0.12
   2 -13   7    2.14    0.11
   2 -13   7    2.15    0.11
   2 -13   9    8.13    0.20
   2 -13   9    7.96    0.21
   2 -14  -2    7.07    0.20
   2 -14   0    0.15    0.03
   2 -14   2    1.51    0.08
   3   0 -25    0.01    0.03
  -3   0  25    0.00    0.03
   3   0 -23   -0.05    0.03
   3   0 -21    0.01    0.04
   3   0 -19    0.03    0.04
   3   0 -19   -0.04    0.06
   3   0 -17    0.10    0.08
   3   0 -17    0.00    0.05
   3   0 -15   -0.04    0.05
   3   0 -13    0.06    0.05
   3   0 -11    0.02    0.04
   3   0  -9    0.03    0.03
   3   0  -7    0.02    0.04
   3   0  -7    0.03    0.03
   3   0  -7   -0.03    0.04
   3   0  -5    0.00    0.03
   3   0  -5   -0.05    0.04
   3   0  -3   -0.02    0.04
  -3   0   3    0.01    0.03
  -3   0   3    0.10    0.04
   3   0  -3    0.01    0.03
   3   0  -1   -0.01    0.03
   3   0  -1    0.03    0.03
  -3   0   1    0.02    0.04
   3   0  -1    0.01    0.02
  -3   0  -1    0.01    0.04
   3   0   1    0.05    0.03
   3   0   3    0.03    0.03
  -3   0  -3    0.03    0.05
  -3   0  -3    0.02    0.05
   3   0   5    0.12    0.04
   3   0   5    0.01    0.03
   3   0   7   -0.04    0.05
   3   0   7    0.02    0.03
   3   0   9    0.04    0.04
   3   0   9    0.05    0.04
   3   0  11    0.00    0.05
   3   0  11    0.03    0.04
   3   0  13    0.07    0.06
   3   0  15   -0.02    0.04
   3   0  17   -0.02    0.05
   3   0  19    0.02    0.05
   3   0  21   -0.04    0.04
   3   0  23   -0.03    0.03
   3   0  25    0.00    0.02
  -3   1  26    2.67    0.12
   3  -1 -26    2.66    0.11
  -3  -1  26    2.67    0.12
  -3  -1  24    8.01    0.27
   3  -1 -24    8.07    0.27
   3  -1 -22    3.77    0.20
   3   1 -22    3.67    0.19
   3   1 -20   16.49    0.47
   3  -1 -20   16.09    0.48
   3  -1 -18    8.92    0.50
   3   1 -18    9.80    0.52
   3  -1 -16   27.81    0.88
   3  -1 -14   64.19    1.34
   3  -1 -14   60.23    1.35
   3  -1 -12    0.07    0.05
   3  -1 -12    0.08    0.05
   3   1 -12    0.05    0.05
   3  -1 -10    8.67    0.35
   3  -1 -10    9.48    0.37
   3   1 -10    9.58    0.38
   3  -1  -8    0.59    0.08
   3  -1  -8    0.47    0.08
   3  -1  -6    9.56    0.28
   3   1  -6    9.85    0.37
   3  -1  -6    9.11    0.31
   3   1  -6    8.91    0.32
   3  -1  -6    9.41    0.29
   3  -1  -6    9.23    0.30
   3   1  -6    9.14    0.28
   3  -1  -4  205.88    2.87
   3   1  -4  205.72    2.90
   3  -1  -4  203.35    2.83
   3   1  -4  204.30    3.09
  -3   1   4  203.01    3.03
   3   1  -4  205.38    2.83
   3  -1  -4  201.99    2.86
   3  -1  -2   39.03    0.77
   3  -1  -2   38.91    0.70
   3  -1  -2   37.96    0.70
  -3   1   2   37.35    0.88
   3   1  -2   39.09    0.92
   3   1  -2   37.61    0.72
  -3   1   0    3.77    0.25
   3   1   0    3.82    0.18
   3  -1   0    3.36    0.21
   3   1   0    3.91    0.17
  -3   1   0    4.19    0.22
  -3  -1   0    3.58    0.20
   3   1   0    4.05    0.27
  -3  -1   0    4.27    0.27
   3  -1   0    4.25    0.17
   3  -1   0    3.81    0.17
   3   1   2  248.37    3.86
  -3  -1  -2  253.56    3.73
   3  -1   2  247.12    3.75
  -3   1  -2  249.35    3.71
   3  -1   2  260.80    3.46
   3   1   2  253.39    3.50
  -3  -1  -2  259.04    3.85
   3   1   2  254.67    3.50
  -3   1  -2  257.71    3.88
   3  -1   2  251.41    3.49
   3   1   4  110.91    1.68
   3   1   4  107.19    1.67
   3  -1   4  105.20    1.65
   3  -1   4  108.63    1.61
   3  -1   6   11.74    0.37
   3   1   6   11.88    0.39
   3  -1   6   12.50    0.33
  -3  -1  -6   13.14    0.34
   3   1   6   12.03    0.39
   3  -1   8    0.30    0.06
  -3  -1  -8    0.23    0.05
   3   1   8    0.25    0.06
   3  -1   8    0.33    0.07
   3   1  10    3.92    0.25
   3  -1  10    4.07    0.25
  -3  -1 -10    4.51    0.23
   3   1  12   16.18    0.55
   3  -1  12   16.45    0.56
   3  -1  14    9.27    0.43
   3   1  14    9.47    0.43
   3   1  16   70.53    1.56
   3  -1  18   13.55    0.45
   3   1  18   13.57    0.45
   3   1  18   13.28    0.59
   3  -1  20    6.87    0.29
   3   1  20    6.97    0.30
   3   1  22    2.67    0.17
   3  -1  22    2.66    0.15
  -3  -1 -24    1.58    0.09
   3  -1  24    1.39    0.09
   3   1  24    1.36    0.09
  -3   2  25    3.77    0.16
   3  -2 -25    3.68    0.16
  -3  -2  25    3.69    0.15
   3  -2 -23    0.84    0.09
  -3  -2  23    0.72    0.09
  -3  -2  21    2.60    0.18
   3  -2 -21    2.79    0.18
   3  -2 -19   16.42    0.72
   3   2 -19   18.56    0.74
   3  -2 -19   17.79    0.51
   3  -2 -17    0.41    0.11
   3  -2 -15    1.00    0.15
   3  -2 -13    7.62    0.38
   3  -2 -11   31.83    0.80
   3  -2  -9  123.17    1.92
   3  -2  -9  121.30    1.96
   3   2  -7    6.39    0.22
   3  -2  -7    7.07    0.27
   3   2  -7    7.41    0.32
   3  -2  -7    7.22    0.25
   3  -2  -7    7.26    0.27
   3  -2  -5   16.23    0.41
   3   2  -5   16.59    0.46
   3   2  -5   16.16    0.38
   3  -2  -5   15.65    0.40
   3  -2  -5   18.44    0.51
   3   2  -5   17.63    0.58
  -3   2   5   16.86    0.52
   3  -2  -5   16.43    0.43
   3   2  -3  114.60    1.75
   3  -2  -3  114.88    1.71
   3  -2  -3  120.58    1.90
   3   2  -3  113.71    2.04
  -3  -2   3  112.86    1.67
   3  -2  -3  113.40    1.71
   3   2  -1   51.67    0.92
  -3  -2   1   52.12    1.01
  -3   2   1   53.66    1.05
   3  -2  -1   52.26    0.90
   3   2  -1   53.67    1.20
   3  -2   1    6.47    0.33
  -3  -2  -1    6.45    0.32
  -3   2  -1    6.91    0.32
   3   2   1    6.18    0.24
   3   2   1    6.34    0.37
   3  -2   1    6.45    0.23
   3   2   1    6.22    0.23
  -3  -2  -3  158.33    2.70
  -3  -2  -3  164.68    2.31
   3   2   3  164.12    2.39
   3   2   3  164.20    2.38
   3  -2   3  163.04    2.35
   3   2   5   28.04    0.65
  -3  -2  -5   28.36    0.58
   3   2   5   28.81    0.65
   3  -2   5   28.13    0.61
   3  -2   7    0.10    0.05
   3   2   7    0.04    0.05
  -3  -2  -7    0.02    0.03
   3  -2   9   39.17    0.84
  -3  -2  -9   38.36    0.82
   3   2   9   36.86    0.89
   3  -2  11    2.54    0.19
   3   2  11    2.39    0.21
  -3  -2 -11    2.48    0.19
   3   2  13    1.26    0.16
  -3  -2 -13    1.14    0.15
   3   2  15    9.13    0.45
  -3  -2 -15    9.10    0.44
   3   2  17    6.64    0.42
   3  -2  19   -0.01    0.04
   3  -2  19    0.06    0.04
   3   2  19    0.00    0.04
   3  -2  21    0.01    0.03
   3   2  21    0.06    0.04
   3   2  23    0.00    0.03
   3   2  23    0.01    0.03
   3   2  25    1.15    0.07
   3  -3 -26    0.09    0.02
  -3   3  26    0.08    0.02
   3  -3 -24    0.58    0.07
  -3  -3  24    0.57    0.06
  -3  -3  22    0.01    0.03
   3  -3 -22   -0.01    0.03
   3  -3 -20    0.95    0.12
  -3  -3  20    0.89    0.11
   3  -3 -18    4.11    0.23
   3   3 -18    4.71    0.38
   3  -3 -18    3.71    0.33
   3  -3 -16    9.31    0.48
   3  -3 -14    1.93    0.21
   3  -3 -12   20.58    0.64
   3  -3 -10    1.69    0.16
   3  -3  -8   96.18    1.60
   3   3  -6    0.00    0.04
   3  -3  -6    0.03    0.03
   3   3  -4  153.09    2.32
   3  -3  -4  152.47    2.26
   3   3  -2    1.88    0.13
  -3  -3   2    1.91    0.13
  -3   3   2    1.89    0.17
   3  -3  -2    2.11    0.19
   3  -3  -2    1.89    0.12
  -3  -3   0   45.11    0.85
   3   3   0   47.53    0.87
   3  -3   0   47.17    0.83
   3   3   0   47.53    0.86
   3   3   0   47.86    0.85
   3   3   2    3.74    0.20
  -3  -3  -2    3.61    0.18
   3  -3   2    3.78    0.18
   3   3   2    3.59    0.18
  -3  -3  -4   13.20    0.38
   3   3   4   13.22    0.42
   3  -3   4   12.88    0.36
   3   3   4   12.93    0.40
  -3  -3  -6    0.52    0.07
   3   3   6    0.32    0.08
   3   3   6    0.48    0.09
  -3  -3  -8    0.20    0.05
  -3  -3 -10    7.03    0.33
  -3  -3 -12    0.00    0.03
   3   3  12   -0.01    0.06
   3   3  14    2.39    0.23
  -3  -3 -14    2.15    0.21
   3   3  16   12.15    0.58
   3   3  16   11.26    0.52
  -3  -3 -16   10.38    0.50
   3   3  18    0.16    0.07
   3   3  20   13.11    0.42
   3   3  22    5.64    0.23
   3   3  24    8.36    0.23
   3   3  24    8.33    0.23
   3  -4 -25    0.01    0.02
  -3   4  25    0.06    0.03
   3  -4 -23    0.04    0.04
  -3  -4  23    0.03    0.03
   3  -4 -21    2.42    0.16
  -3  -4  21    2.44    0.15
   3  -4 -21    2.63    0.15
  -3  -4  19    6.04    0.26
   3  -4 -19    5.73    0.27
   3   4 -17    4.62    0.36
   3  -4 -17    4.52    0.35
   3  -4 -15   21.75    0.75
   3  -4 -13   25.83    0.78
   3  -4 -11    0.12    0.07
   3   4  -9   44.48    1.03
   3   4  -7   42.41    0.94
   3   4  -5    1.71    0.15
   3   4  -3   17.15    0.48
  -3  -4   3   17.73    0.50
  -3  -4   1    0.73    0.09
   3   4  -1    0.64    0.08
   3  -4  -1    0.63    0.07
   3   4  -1    0.63    0.08
   3   4   1   13.75    0.38
  -3  -4  -1   13.43    0.43
   3   4   1   14.18    0.41
   3   4   3   12.22    0.38
   3   4   3   13.39    0.42
  -3  -4  -3   12.59    0.40
   3   4   5    8.69    0.37
  -3  -4  -5    8.39    0.33
   3   4   5    7.84    0.32
  -3  -4  -7    8.64    0.35
  -3  -4  -9   22.63    0.65
  -3  -4 -11   15.40    0.55
  -3  -4 -13    4.51    0.32
   3   4  13    4.87    0.36
   3   4  15    0.14    0.08
  -3  -4 -15    0.00    0.06
   3   4  15    0.12    0.06
   3   4  17    0.79    0.14
   3   4  17    0.86    0.10
   3   4  17    0.92    0.11
   3   4  17    0.87    0.15
   3   4  19    3.85    0.22
   3   4  21    0.03    0.04
   3   4  23    0.09    0.03
   3   4  23    0.01    0.03
   3  -5 -24    7.80    0.22
   3  -5 -22    0.56    0.07
   3  -5 -22    0.50    0.07
   3  -5 -20    1.99    0.15
   3  -5 -18   40.52    0.85
  -3   5  18   41.53    0.83
   3   5 -16   24.77    0.90
   3   5 -14    0.00    0.05
   3   5 -12    3.95    0.31
   3   5 -10    0.13    0.04
   3   5  -8   12.67    0.49
   3   5  -6    0.07    0.06
   3   5  -4   52.89    1.03
  -3  -5   4   51.22    1.11
  -3  -5   2   54.71    1.12
  -3  -5   0    0.06    0.04
  -3  -5  -2   42.57    0.91
   3   5   2   42.32    0.89
  -3  -5  -4   33.88    0.80
   3   5   4   33.58    0.81
  -3  -5  -6   12.28    0.45
   3   5   6   12.45    0.44
   3   5   8   11.20    0.47
  -3  -5  -8   12.31    0.47
  -3  -5 -10    3.45    0.26
  -3  -5 -12    0.08    0.05
   3   5  12    0.34    0.11
   3   5  14    5.41    0.37
  -3  -5 -14    5.48    0.36
   3   5  14    6.14    0.40
   3   5  16   19.56    0.75
   3   5  16   18.47    0.52
   3   5  16   18.51    0.72
   3   5  16   18.68    0.53
  -3  -5 -16   17.71    0.68
   3   5  18    5.26    0.26
   3   5  18    5.25    0.24
   3   5  20   16.58    0.40
   3   5  20   16.63    0.45
   3   5  22    0.88    0.07
   3   5  22    0.89    0.08
  -3  -5 -24    0.23    0.03
   3   5  24    0.23    0.03
   3  -6 -23    2.16    0.10
   3  -6 -23    2.01    0.10
   3  -6 -21    3.48    0.17
   3  -6 -21    3.87    0.17
  -3   6  21    3.89    0.17
  -3   6  19    2.20    0.14
   3  -6 -19    1.88    0.14
  -3   6  17   11.29    0.37
   3  -6 -17   11.27    0.37
   3   6 -15    4.58    0.37
  -3   6  15    4.25    0.22
   3   6 -13    1.97    0.22
   3   6 -11   30.11    0.92
   3   6  -9    7.10    0.38
  -3  -6   7    3.13    0.26
  -3  -6   5    0.68    0.12
  -3  -6   3    0.00    0.05
  -3  -6   1    5.02    0.30
  -3  -6  -1    0.07    0.04
  -3  -6  -3   19.75    0.61
   3   6   3   18.90    0.58
  -3  -6  -5    0.93    0.13
   3   6   5    0.87    0.13
  -3  -6  -7   10.16    0.44
   3   6   7    9.96    0.47
  -3  -6  -9    4.76    0.31
   3   6   9    4.48    0.33
   3   6   9    4.77    0.31
  -3  -6 -11   11.93    0.53
   3   6  11   11.28    0.55
   3   6  11   11.87    0.53
   3   6  13    0.78    0.15
   3   6  13    0.57    0.13
  -3  -6 -13    0.43    0.10
   3   6  15    0.70    0.10
   3   6  15    0.47    0.08
   3   6  17    0.45    0.08
   3   6  17    0.32    0.07
   3   6  19    0.65    0.08
   3   6  19    0.52    0.08
   3   6  19    0.57    0.07
   3   6  21    0.03    0.02
   3   6  21    0.05    0.03
   3   6  21    0.05    0.03
   3   6  23    1.97    0.09
  -3  -6 -23    2.01    0.09
  -3   7  22    3.41    0.13
   3  -7 -22    3.86    0.14
  -3   7  20    7.64    0.25
  -3   7  18   24.37    0.56
  -3   7  16   20.09    0.52
  -3   7  14    0.13    0.06
  -3  -7  14    0.21    0.09
  -3  -7  12    6.74    0.43
  -3  -7  10   15.83    0.66
  -3  -7   8   13.13    0.58
  -3  -7   6   28.28    0.86
  -3  -7   4   14.28    0.57
  -3  -7   2   20.95    0.70
  -3  -7   0   27.37    0.78
  -3  -7  -2   57.84    1.26
  -3  -7  -4   21.41    0.70
  -3  -7  -6    6.79    0.38
   3   7   6    6.89    0.39
   3   7   8    3.94    0.32
  -3  -7  -8    3.76    0.29
  -3  -7 -10    2.74    0.25
   3   7  10    2.36    0.25
  -3  -7 -12    0.06    0.07
   3   7  12    0.12    0.08
   3   7  14    6.81    0.30
   3   7  14    5.74    0.28
   3   7  16   26.78    0.63
   3   7  16   25.70    0.62
   3   7  18    9.07    0.31
   3   7  18    9.32    0.31
   3   7  20    4.30    0.18
   3   7  20    4.58    0.17
   3   7  22    1.25    0.07
   3  -8 -21    0.19    0.03
  -3   8  21    0.15    0.03
  -3   8  19    8.69    0.27
  -3   8  17    0.05    0.03
  -3   8  15    3.18    0.19
  -3   8  13    4.53    0.23
  -3  -8  11    0.26    0.07
  -3  -8   9   30.15    0.96
  -3  -8   7    4.13    0.32
  -3  -8   5    0.60    0.12
  -3  -8   3   12.03    0.55
  -3  -8   1    0.00    0.05
  -3  -8  -1    0.17    0.07
  -3  -8  -3    0.52    0.12
  -3  -8  -5   39.21    1.06
  -3  -8  -7   13.38    0.58
   3   8   7   13.18    0.57
   3   8   9    2.00    0.23
  -3  -8  -9    1.78    0.22
   3   8  11    0.05    0.06
  -3  -8 -11    0.06    0.06
   3   8  13   10.25    0.38
   3   8  13    9.99    0.35
   3   8  15    0.35    0.07
   3   8  15    0.33    0.06
   3   8  17    0.15    0.05
   3   8  17    0.03    0.03
   3   8  19    0.54    0.06
   3   8  19    0.40    0.06
   3  -9 -20    0.07    0.02
  -3   9  20    0.09    0.02
  -3   9  18    2.79    0.14
  -3   9  16    8.59    0.28
   3  -9 -14    0.98    0.10
  -3   9  14    1.09    0.11
  -3   9  12    5.43    0.26
   3  -9 -10   10.72    0.42
  -3  -9   8    5.22    0.38
   3  -9  -8    5.43    0.29
  -3  -9   6    2.99    0.28
  -3  -9   4    1.47    0.20
  -3  -9   2   25.75    0.84
  -3  -9   0   12.53    0.56
  -3  -9  -2   10.07    0.51
  -3  -9  -4    2.26    0.24
  -3  -9  -6   13.25    0.59
  -3  -9  -8    0.56    0.13
   3  -9   8    0.60    0.09
   3   9   8    0.54    0.09
   3   9  10    1.34    0.14
   3   9  12    4.50    0.24
   3   9  14    1.08    0.11
   3   9  16    1.13    0.10
   3   9  16    1.00    0.09
   3   9  18    0.83    0.07
   3   9  18    0.64    0.06
   3 -10 -17    7.87    0.22
  -3  10  17    8.26    0.23
  -3  10  15    6.51    0.23
  -3  10  13    3.65    0.19
   3 -10 -13    3.56    0.17
  -3  10  11   18.62    0.49
   3 -10  -9    8.92    0.36
   3 -10  -7    0.34    0.08
  -3 -10   7    0.29    0.07
   3 -10  -5   27.59    0.71
  -3 -10   5   27.56    0.66
   3 -10  -3   15.04    0.44
  -3 -10   3   15.83    0.65
   3 -10  -3   14.96    0.49
  -3 -10   1   22.50    0.80
   3 -10  -1   21.53    0.60
  -3 -10  -1    7.17    0.43
   3 -10   1    6.81    0.31
   3 -10   3    0.25    0.07
   3 -10   5    0.15    0.06
   3 -10   7    2.48    0.17
   3  10   9   24.72    0.59
   3 -10   9   26.88    0.63
   3 -10  11   11.43    0.34
   3  10  11   10.98    0.35
   3  10  13    0.71    0.08
   3  10  15    0.39    0.05
   3  10  17    0.22    0.04
  -3  11  16    2.26    0.10
  -3 -11  16    1.86    0.10
   3 -11 -14    5.82    0.18
  -3  11  14    6.09    0.20
  -3 -11  14    5.57    0.20
   3 -11 -14    5.88    0.18
  -3 -11  12    0.00    0.03
   3 -11 -12   -0.03    0.04
  -3  11  12   -0.03    0.04
  -3  11  10    0.20    0.05
  -3 -11  10    0.12    0.04
   3 -11  -8    0.54    0.09
  -3 -11   8    0.64    0.09
  -3 -11   6    0.23    0.06
   3 -11  -6    0.13    0.04
   3 -11  -4    1.92    0.16
   3 -11  -2   10.89    0.35
   3 -11  -2   11.04    0.40
   3 -11   0   10.29    0.38
   3 -11   0    9.56    0.34
   3 -11   2    0.38    0.07
   3 -11   2    0.32    0.07
   3 -11   4    2.25    0.16
   3 -11   6   18.64    0.50
   3 -11   8   20.43    0.50
   3 -11   8   21.30    0.52
   3  11  10    3.33    0.16
   3 -11  10    3.70    0.18
   3 -11  10    3.45    0.17
   3 -11  12    2.37    0.11
   3  11  12    2.07    0.11
   3  11  14    1.56    0.09
   3 -12 -13    0.32    0.04
  -3  12  13    0.32    0.04
  -3 -12  13    0.28    0.04
   3 -12 -11    3.68    0.15
  -3  12  11    3.63    0.14
  -3 -12  11    3.50    0.14
   3 -12  -9    3.76    0.17
  -3  12   9    3.77    0.16
  -3 -12   9    3.60    0.16
   3 -12  -7    0.35    0.06
  -3  12   7    0.42    0.06
  -3 -12   7    0.35    0.05
   3 -12  -5    0.82    0.09
   3 -12  -3    0.34    0.06
   3 -12  -1    0.30    0.06
   3 -12  -1    0.43    0.06
   3 -12   1    0.03    0.03
   3 -12   1    0.08    0.05
   3 -12   3    0.03    0.04
   3 -12   3    0.07    0.04
   3 -12   5    0.57    0.08
   3 -12   5    0.58    0.08
   3 -12   7    1.72    0.11
   3 -12   7    1.72    0.12
   3 -12   9    0.09    0.03
   3 -12   9    0.12    0.03
   3 -12  11    0.75    0.06
   3 -13 -10    3.67    0.11
   3 -13  -8    0.01    0.02
   3 -13  -6    3.86    0.15
   3 -13  -4    8.61    0.24
   3 -13  -4    8.60    0.27
   3 -13  -2   12.12    0.29
   3 -13  -2   12.57    0.34
   3 -13   0    5.86    0.19
   3 -13   0    6.66    0.23
   3 -13   2   10.33    0.27
   3 -13   2   11.12    0.30
   3 -13   4    8.02    0.23
   3 -13   4    8.25    0.24
   3 -13   6    3.14    0.13
   3 -13   6    3.23    0.13
   3 -13   8    0.42    0.04
  -4   0  26   12.79    0.27
   4   0 -24    1.69    0.11
  -4   0  24    1.79    0.12
   4   0 -22    6.77    0.27
   4   0 -20    3.18    0.20
   4   0 -18    5.40    0.38
   4   0 -16    3.01    0.27
   4   0 -14  167.02    2.87
   4   0 -12   37.50    1.00
   4   0 -12   40.59    0.99
   4   0 -10    2.43    0.20
   4   0 -10    2.28    0.19
   4   0  -8  126.94    2.09
   4   0  -8  127.86    1.99
   4   0  -6   40.12    0.80
   4   0  -6   39.82    0.86
   4   0  -4    0.33    0.06
   4   0  -4    0.17    0.06
  -4   0   4    0.25    0.08
   4   0  -2   88.11    1.46
   4   0  -2   88.75    1.44
   4   0   0   41.70    0.80
   4   0   0   41.16    0.82
   4   0   2    3.11    0.18
   4   0   2    2.97    0.18
   4   0   4   30.85    0.70
   4   0   6  130.60    2.09
   4   0   8   62.60    1.25
   4   0  10    0.77    0.12
   4   0  10    0.76    0.11
   4   0  12    3.11    0.26
   4   0  14   48.86    1.22
   4   0  16    0.22    0.07
   4   0  18   10.70    0.40
   4   0  18   10.51    0.37
   4   0  20    5.77    0.26
   4   0  20    5.90    0.25
   4   0  22   10.47    0.31
   4   0  24    6.28    0.18
  -4   1  25    8.36    0.24
  -4  -1  25    8.36    0.23
   4  -1 -25    8.20    0.24
   4   1 -23    4.81    0.20
   4  -1 -23    5.04    0.22
  -4  -1  23    5.09    0.21
   4   1 -21    2.99    0.18
   4  -1 -21    3.15    0.19
   4   1 -19    0.45    0.08
   4  -1 -19    0.44    0.08
   4   1 -17    0.23    0.08
   4  -1 -17    0.19    0.07
   4  -1 -15    1.75    0.20
   4   1 -15    1.89    0.23
   4  -1 -15    1.66    0.20
   4  -1 -13    3.66    0.28
   4   1 -13    3.47    0.29
   4  -1 -13    4.05    0.28
   4  -1 -11   13.11    0.49
   4   1 -11   13.32    0.54
   4  -1 -11   13.76    0.50
   4  -1  -9    0.98    0.12
   4   1  -9    0.96    0.13
   4  -1  -7    0.18    0.06
   4   1  -7    0.15    0.04
   4  -1  -7    0.15    0.05
   4   1  -7    0.14    0.06
   4  -1  -5   16.96    0.49
   4   1  -5   16.94    0.50
   4  -1  -5   17.75    0.47
   4  -1  -5   18.33    0.48
   4   1  -5   17.88    0.46
   4   1  -3   12.47    0.37
   4  -1  -3   12.41    0.39
   4   1  -3   12.05    0.39
   4  -1  -3   12.23    0.37
  -4   1   3   11.98    0.52
   4  -1  -3   12.80    0.38
   4  -1  -1    6.80    0.27
   4   1  -1    7.19    0.29
   4   1  -1    7.35    0.28
   4  -1  -1    6.78    0.34
   4  -1  -1    6.88    0.27
  -4   1   1    7.07    0.32
   4  -1   1    1.21    0.12
   4   1   1    1.32    0.12
  -4  -1  -1    1.07    0.14
   4  -1   1    1.41    0.12
   4   1   3   63.74    1.16
   4  -1   3   61.92    1.11
   4  -1   3   63.81    1.15
   4  -1   5    1.09    0.11
   4   1   5    0.96    0.12
   4  -1   5    0.98    0.11
   4   1   5    1.04    0.12
   4   1   7   25.39    0.68
   4  -1   7   25.66    0.67
   4   1   7   26.27    0.70
   4  -1   9    8.63    0.38
   4   1   9    8.75    0.39
   4   1   9    9.02    0.41
   4   1  11    0.28    0.09
   4  -1  11    0.32    0.08
   4   1  11    0.39    0.09
   4   1  13    0.93    0.15
   4  -1  13    0.91    0.14
   4   1  13    1.11    0.15
   4   1  15    9.08    0.48
   4  -1  15    9.24    0.47
   4   1  17    0.20    0.07
   4  -1  17    0.05    0.04
   4   1  17    0.12    0.06
   4  -1  17    0.14    0.05
   4   1  19    0.07    0.06
   4  -1  19    0.05    0.04
   4   1  19    0.08    0.04
   4   1  21    2.64    0.16
   4  -1  21    2.59    0.15
   4   1  21    2.57    0.16
   4  -1  23    0.04    0.02
   4   1  23    0.06    0.03
   4  -2 -26    0.87    0.06
  -4   2  26    0.82    0.06
   4  -2 -24    0.76    0.08
  -4  -2  24    0.68    0.07
  -4  -2  22    0.03    0.03
   4  -2 -22    0.04    0.03
   4  -2 -20    2.84    0.19
   4   2 -18    0.31    0.10
   4  -2 -18    0.28    0.06
   4   2 -16    0.15    0.08
   4  -2 -16    0.00    0.05
   4   2 -14   40.20    1.19
   4  -2 -14   39.58    1.04
   4   2 -12   25.43    0.85
   4   2 -10    0.35    0.09
   4   2  -8   26.11    0.60
   4  -2  -8   28.83    0.70
   4   2  -8   28.28    0.76
   4  -2  -8   27.44    0.66
   4   2  -6    2.48    0.15
   4  -2  -6    2.57    0.18
   4   2  -6    2.49    0.19
   4  -2  -6    2.57    0.17
   4  -2  -6    2.74    0.18
   4   2  -4    0.10    0.04
   4  -2  -4    0.01    0.04
   4  -2  -4    0.11    0.04
   4   2  -4    0.10    0.05
   4  -2  -2    5.22    0.24
   4   2  -2    5.23    0.23
   4   2  -2    5.20    0.25
  -4  -2   2    4.89    0.20
   4  -2  -2    4.97    0.30
  -4   2   2    5.12    0.28
   4  -2  -2    5.09    0.24
   4   2   0   19.78    0.51
   4  -2   0   20.36    0.51
   4  -2   0   18.78    0.49
   4  -2   2   25.28    0.60
   4  -2   2   26.81    0.62
   4   2   2   26.84    0.63
   4   2   4    1.45    0.14
   4  -2   4    1.60    0.13
   4   2   4    1.51    0.15
   4  -2   4    1.29    0.12
   4   2   6   25.68    0.68
   4  -2   6   25.78    0.65
   4  -2   6   25.39    0.61
   4   2   6   25.87    0.69
   4  -2   8   23.85    0.65
   4   2   8   25.49    0.72
   4   2   8   23.27    0.69
   4   2  10    0.13    0.07
   4   2  10    0.25    0.07
   4  -2  10    0.13    0.06
   4   2  12    5.75    0.36
   4   2  12    6.03    0.39
   4   2  14    4.45    0.35
   4   2  14    4.71    0.33
   4   2  16    2.11    0.23
   4   2  18    0.07    0.05
   4  -2  18   -0.01    0.04
   4   2  20    1.16    0.12
   4  -2  20    1.15    0.10
   4   2  20    1.18    0.11
   4   2  22   12.34    0.34
   4  -2  22   11.85    0.30
   4   2  22   12.40    0.34
  -4  -2 -24    0.30    0.03
   4   2  24    0.37    0.04
  -4   3  25   10.58    0.25
   4  -3 -25   10.52    0.26
   4  -3 -23   20.75    0.48
  -4  -3  23   19.92    0.44
   4  -3 -21   20.04    0.53
  -4  -3  21   20.14    0.48
   4  -3 -19    2.01    0.16
   4  -3 -19    2.41    0.16
   4   3 -17    0.56    0.14
   4   3 -15    0.73    0.15
   4   3 -13    1.51    0.21
   4   3 -11   10.51    0.52
   4   3  -9   31.51    0.86
   4  -3  -7   20.72    0.56
   4   3  -7   21.79    0.64
   4  -3  -7   21.59    0.56
   4   3  -5    1.37    0.14
   4  -3  -5    1.35    0.13
   4  -3  -5    1.37    0.13
   4   3  -3   33.34    0.70
   4   3  -3   34.73    0.79
  -4  -3   3   33.48    0.73
   4  -3  -3   33.50    0.74
   4  -3  -3   35.69    0.75
   4   3  -1    0.36    0.07
   4  -3  -1    0.35    0.07
   4   3  -1    0.31    0.06
  -4  -3   1    0.42    0.07
   4  -3  -1    0.32    0.06
  -4  -3  -1   32.94    0.69
   4  -3   1   34.61    0.72
   4   3   1   34.32    0.74
   4   3   3  134.95    2.11
  -4  -3  -3  132.41    2.01
   4   3   3  132.40    2.14
   4  -3   3  133.39    2.06
  -4  -3  -5   42.03    0.82
   4  -3   5   40.85    0.85
   4   3   5   39.34    0.89
   4   3   5   40.07    0.93
   4  -3   5   40.43    0.87
   4   3   7   35.66    0.92
   4  -3   7   36.75    0.81
   4   3   7   38.28    0.92
   4   3   9    0.63    0.12
   4   3   9    0.50    0.10
   4   3  11    3.53    0.29
   4   3  11    3.66    0.31
   4   3  13   10.18    0.51
   4   3  13    9.56    0.52
   4   3  15   19.10    0.72
   4   3  15   20.05    0.78
   4   3  17    0.07    0.06
   4   3  19    0.03    0.04
   4   3  19    0.03    0.04
   4   3  21   15.19    0.41
   4   3  21   15.09    0.40
   4   3  23    0.04    0.02
   4  -4 -24    0.79    0.07
   4  -4 -22    0.20    0.04
   4  -4 -20    0.10    0.05
   4  -4 -20    0.12    0.04
   4  -4 -18    0.05    0.05
   4   4 -16    0.32    0.12
   4   4 -14   10.13    0.56
   4   4 -12   15.04    0.65
   4   4 -10    5.85    0.36
   4   4  -8    7.17    0.38
   4   4  -6    0.04    0.05
   4  -4  -6   -0.01    0.04
  -4  -4   4    4.79    0.27
   4   4  -4    5.22    0.28
   4  -4  -4    5.03    0.26
   4  -4  -4    5.36    0.26
  -4  -4   2    1.31    0.13
   4  -4  -2    1.34    0.12
   4   4  -2    1.38    0.14
  -4  -4   0    0.86    0.11
   4  -4   0    1.05    0.10
   4   4   2    0.17    0.05
  -4  -4  -2    0.20    0.06
   4   4   2    0.28    0.07
  -4  -4  -4   18.77    0.53
   4   4   4   18.92    0.55
   4   4   4   18.84    0.59
  -4  -4  -6    5.79    0.28
   4   4   6    5.88    0.34
   4   4   6    5.77    0.31
   4   4   8    0.06    0.06
   4   4   8    0.10    0.07
  -4  -4  -8   -0.01    0.04
   4   4  10   -0.03    0.06
  -4  -4 -10    0.06    0.05
   4   4  10    0.02    0.05
   4   4  12    0.88    0.16
   4   4  12    0.87    0.16
   4   4  14    9.25    0.51
   4   4  14    9.27    0.51
   4   4  16    2.98    0.20
   4   4  16    2.90    0.19
   4   4  18    1.25    0.13
   4   4  18    1.37    0.12
   4   4  20    5.79    0.24
   4   4  20    5.89    0.24
   4   4  22    0.96    0.08
   4   4  22    0.94    0.08
   4  -5 -23   12.30    0.31
   4  -5 -23   13.06    0.29
   4  -5 -21   14.84    0.40
   4  -5 -21   15.67    0.39
   4  -5 -19    0.09    0.04
   4  -5 -19    0.03    0.03
   4  -5 -17   -0.04    0.05
   4   5 -15    0.60    0.14
   4   5 -13    2.08    0.24
   4   5 -11    2.19    0.24
   4   5  -9    3.85    0.29
   4   5  -7   17.47    0.61
   4  -5  -7   15.84    0.52
  -4  -5   7   17.97    0.62
   4   5  -5   10.94    0.44
  -4  -5   5   11.43    0.46
   4  -5  -3   10.12    0.36
  -4  -5   3    9.85    0.42
   4   5  -3   10.24    0.40
  -4  -5   1    3.96    0.25
   4   5   1    5.94    0.30
  -4  -5  -1    5.89    0.30
   4   5   3    2.11    0.19
  -4  -5  -3    2.11    0.18
   4   5   5   11.75    0.45
  -4  -5  -5   11.59    0.44
   4   5   5   11.86    0.49
   4   5   7    0.22    0.07
   4   5   7    0.33    0.09
  -4  -5  -7    0.25    0.07
   4   5   9    7.12    0.39
  -4  -5  -9    6.68    0.35
   4   5   9    6.38    0.42
   4   5  11    1.12    0.17
  -4  -5 -11    0.95    0.14
   4   5  11    0.89    0.17
   4   5  13   18.00    0.73
   4   5  13   17.47    0.71
   4   5  15   13.40    0.44
   4   5  15   13.17    0.43
   4   5  17    1.60    0.14
   4   5  17    1.93    0.14
   4   5  17    1.77    0.14
   4   5  19    2.78    0.17
   4   5  19    2.68    0.15
   4   5  19    2.68    0.15
   4   5  21   11.92    0.32
   4   5  21   11.36    0.29
   4  -6 -22    0.31    0.04
   4  -6 -22    0.35    0.05
   4  -6 -20    5.40    0.21
   4  -6 -20    5.66    0.22
   4  -6 -18    7.28    0.28
  -4   6  18    7.40    0.27
  -4   6  16    2.46    0.16
   4   6 -14   44.78    1.26
   4   6 -12   88.44    1.88
   4   6 -10    4.74    0.34
  -4  -6  10    4.29    0.33
   4   6  -8   15.24    0.59
  -4  -6   8   14.33    0.60
  -4  -6   6   20.72    0.70
   4  -6  -6   19.35    0.62
  -4  -6   4    0.53    0.10
  -4  -6   2    7.69    0.38
  -4  -6   0   14.32    0.53
  -4  -6  -2    5.57    0.32
   4   6   2    5.37    0.30
  -4  -6  -4   35.33    0.89
   4   6   4   32.85    0.89
  -4  -6  -6   30.71    0.83
   4   6   6   29.64    0.88
  -4  -6  -8    5.93    0.35
   4   6   8    5.41    0.38
  -4  -6 -10    9.84    0.47
   4   6  10   10.03    0.54
   4   6  10   10.49    0.50
   4   6  12   26.72    0.87
  -4  -6 -12   25.50    0.81
   4   6  12   24.76    0.89
   4   6  14    4.28    0.23
   4   6  14    4.28    0.24
   4   6  16    6.88    0.28
   4   6  16    6.63    0.29
   4   6  18   -0.03    0.05
   4   6  18    0.00    0.03
   4   6  20    0.73    0.08
   4   6  20    0.89    0.07
   4   6  22    9.50    0.23
   4  -7 -21    0.36    0.05
   4  -7 -19    0.30    0.06
  -4   7  19    0.28    0.05
  -4   7  17    1.99    0.14
  -4   7  15    3.16    0.19
   4  -7 -13    7.01    0.29
  -4  -7  13    6.60    0.44
  -4  -7  11    1.13    0.18
  -4  -7   9   41.54    1.15
  -4  -7   7    0.15    0.08
  -4  -7   5   29.65    0.90
  -4  -7   3    4.23    0.31
  -4  -7   1    7.54    0.40
  -4  -7  -1    7.08    0.38
  -4  -7  -3    7.21    0.38
  -4  -7  -5   18.40    0.65
   4   7   5   17.84    0.65
  -4  -7  -7    0.35    0.10
   4   7   7    0.46    0.12
  -4  -7  -9    3.86    0.29
   4   7   9    3.71    0.32
   4   7  11   21.13    0.80
  -4  -7 -11   20.46    0.72
   4   7  11   21.20    0.59
   4   7  13    0.03    0.04
   4   7  15    2.81    0.18
   4   7  15    2.98    0.19
   4   7  17    2.04    0.14
   4   7  17    1.73    0.13
   4   7  19    0.14    0.04
   4   7  19    0.12    0.04
   4   7  21    0.18    0.03
   4  -8 -20    0.06    0.03
  -4   8  20    0.05    0.02
   4  -8 -18    0.13    0.04
  -4   8  18    0.11    0.04
  -4   8  16    9.25    0.31
   4  -8 -14   33.10    0.70
  -4   8  14   33.84    0.72
   4  -8 -12    8.79    0.33
  -4  -8  10    6.83    0.44
  -4  -8   8    1.56    0.20
  -4  -8   6  134.42    2.50
  -4  -8   4   11.03    0.53
  -4  -8   2  149.64    2.65
  -4  -8   0    5.00    0.34
  -4  -8  -2   47.61    1.19
  -4  -8  -4   32.97    0.95
  -4  -8  -6   70.46    1.54
   4  -8   8    3.41    0.20
  -4  -8  -8    3.26    0.27
   4   8   8    3.31    0.21
   4   8   8    3.39    0.30
   4   8  10    1.56    0.15
   4   8  12    2.32    0.17
   4   8  14    1.39    0.13
   4   8  16    0.62    0.07
   4   8  16    0.65    0.08
   4   8  18    2.34    0.12
   4   8  18    2.84    0.13
   4  -9 -19    9.17    0.23
  -4   9  19    8.97    0.22
   4  -9 -17    2.44    0.13
  -4   9  17    2.14    0.12
   4  -9 -15    1.37    0.10
   4  -9 -15    1.34    0.11
  -4   9  15    1.41    0.12
   4  -9 -13   16.89    0.45
  -4   9  13   18.32    0.48
   4  -9 -11    1.08    0.11
   4  -9  -9    0.40    0.08
  -4  -9   7    8.60    0.49
   4  -9  -7    8.25    0.36
   4  -9  -5   23.61    0.65
  -4  -9   5   25.21    0.85
  -4  -9   3   31.54    0.97
  -4  -9   1    0.78    0.14
  -4  -9  -1    0.12    0.07
   4  -9   3   10.57    0.39
  -4  -9  -3   10.50    0.53
   4  -9   5    0.36    0.09
  -4  -9  -5    0.18    0.08
   4  -9   7    0.26    0.06
   4   9   9    3.78    0.21
   4  -9   9    3.99    0.21
   4  -9  11   16.93    0.44
   4   9  11   16.99    0.47
   4   9  13    0.08    0.04
   4   9  15    1.08    0.10
   4   9  17    2.84    0.13
   4 -10 -16    2.22    0.11
  -4  10  16    2.35    0.11
  -4 -10  16    2.00    0.11
   4 -10 -14    0.11    0.03
   4 -10 -14    0.17    0.04
  -4  10  14    0.19    0.04
   4 -10 -12    1.94    0.12
   4 -10 -12    2.14    0.13
  -4  10  12    2.22    0.14
   4 -10 -10    3.45    0.19
   4 -10  -8   14.78    0.48
   4 -10  -6    4.52    0.26
   4 -10  -4    3.60    0.22
   4 -10  -2    2.42    0.16
   4 -10  -2    2.67    0.19
   4 -10   0    2.79    0.18
   4 -10   0    3.08    0.20
   4 -10   2    1.51    0.14
   4 -10   2    1.79    0.15
   4 -10   4    7.01    0.30
   4 -10   4    7.73    0.32
   4 -10   6    0.47    0.08
   4 -10   8    6.37    0.26
   4 -10  10    0.28    0.06
   4  10  10    0.29    0.06
   4  10  12    0.92    0.09
   4  10  14    0.28    0.05
   4  10  16    2.24    0.10
  -4 -11  15    0.76    0.06
  -4  11  15    1.14    0.07
  -4  11  13    0.28    0.05
   4 -11 -13    0.32    0.05
  -4 -11  13    0.24    0.04
   4 -11 -11    4.15    0.18
  -4 -11  11    3.80    0.17
  -4  11  11    4.26    0.18
   4 -11  -9    5.74    0.23
  -4 -11   9    5.45    0.22
   4 -11  -7   11.48    0.35
   4 -11  -7   10.86    0.38
   4 -11  -5    5.43    0.26
   4 -11  -3    0.30    0.06
   4 -11  -3    0.37    0.07
   4 -11  -1    5.41    0.23
   4 -11  -1    5.74    0.24
   4 -11  -1    6.04    0.28
   4 -11   1    7.90    0.30
   4 -11   1    8.63    0.33
   4 -11   3    0.15    0.05
   4 -11   3    0.09    0.05
   4 -11   5    6.54    0.26
   4 -11   5    7.17    0.28
   4 -11   7    0.35    0.06
   4 -11   9    4.81    0.19
   4 -11  11    0.12    0.03
   4  11  11    0.09    0.03
   4  11  13   12.20    0.26
   4 -12 -12    5.95    0.16
  -4  12  12    5.89    0.16
   4 -12 -10   16.90    0.36
  -4  12  10   16.36    0.35
   4 -12  -8    2.73    0.14
  -4  12   8    2.97    0.13
   4 -12  -6    0.33    0.06
   4 -12  -4    4.85    0.19
   4 -12  -4    4.84    0.22
   4 -12  -2    0.16    0.04
   4 -12  -2    0.06    0.03
   4 -12  -2    0.12    0.04
   4 -12   0    4.22    0.18
   4 -12   0    4.78    0.21
   4 -12   2    7.49    0.25
   4 -12   2    8.02    0.28
   4 -12   4   14.66    0.38
   4 -12   4   15.73    0.39
   4 -12   6    0.11    0.04
   4 -12   6    0.11    0.03
   4 -12   8    1.07    0.08
   4 -12  10   14.76    0.29
   4 -13  -7    0.41    0.04
   4 -13  -5    2.54    0.11
   4 -13  -3    0.42    0.04
   4 -13  -1    5.92    0.20
   4 -13  -1    5.51    0.16
   4 -13   1    0.57    0.06
   4 -13   1    0.64    0.05
   4 -13   3    1.89    0.10
   4 -13   3    1.94    0.10
   4 -13   5    0.23    0.04
   5   0 -25    0.00    0.02
  -5   0  25    0.00    0.02
   5   0 -23   -0.02    0.03
   5   0 -21    0.05    0.04
   5   0 -19    0.12    0.05
   5   0 -17   -0.17    0.09
   5   0 -17    0.01    0.04
   5   0 -15    0.00    0.06
   5   0 -13   -0.02    0.06
   5   0 -11    0.02    0.04
   5   0  -9    0.01    0.03
   5   0  -9    0.02    0.04
   5   0  -7   -0.01    0.03
   5   0  -7    0.01    0.04
   5   0  -5   -0.01    0.03
   5   0  -5   -0.02    0.05
   5   0  -3    0.04    0.04
   5   0  -3    0.08    0.05
   5   0  -1   -0.03    0.04
   5   0   1    0.00    0.04
   5   0   3    0.01    0.04
   5   0   5   -0.02    0.04
   5   0   7    0.04    0.05
   5   0   9   -0.06    0.05
   5   0  11   -0.01    0.05
   5   0  13   -0.02    0.05
   5   0  15    0.01    0.07
   5   0  15    0.06    0.05
   5   0  17   -0.01    0.04
   5   0  17   -0.01    0.04
   5   0  19    0.00    0.03
   5   0  21    0.00    0.03
   5   0  23   -0.03    0.02
   5   1 -24   18.43    0.38
   5  -1 -24   19.16    0.41
  -5  -1  24   18.29    0.38
   5  -1 -22    4.21    0.20
   5   1 -22    3.91    0.19
   5   1 -20    0.09    0.03
   5  -1 -20    0.08    0.06
   5   1 -18   -0.03    0.06
   5  -1 -18    0.05    0.05
   5   1 -16    7.37    0.47
   5  -1 -14    7.55    0.43
   5   1 -14    6.53    0.44
   5  -1 -12   17.39    0.64
   5   1 -12   17.38    0.68
   5  -1 -10   38.97    0.99
   5   1 -10   39.30    1.03
   5  -1  -8   38.34    0.88
   5  -1  -8   38.60    0.93
   5   1  -8   37.91    0.95
   5   1  -8   38.44    0.85
   5  -1  -6   14.75    0.48
   5  -1  -6   14.63    0.50
   5   1  -6   14.50    0.51
   5   1  -6   15.01    0.47
   5   1  -4   51.18    1.03
   5   1  -4   52.22    1.09
   5  -1  -4   54.44    1.05
   5  -1  -4   52.10    1.07
   5  -1  -2  123.82    1.98
   5  -1  -2  120.00    1.97
   5   1  -2  122.29    1.97
   5   1  -2  123.29    2.02
   5  -1   0    3.52    0.23
   5  -1   0    3.53    0.23
   5   1   0    3.54    0.24
   5  -1   2    0.96    0.14
   5  -1   2    1.11    0.15
   5   1   2    0.83    0.15
   5  -1   4    6.77    0.33
   5  -1   4    7.21    0.32
   5   1   4    6.83    0.34
   5  -1   6   37.55    0.84
   5  -1   6   37.28    0.91
   5   1   6   35.96    0.91
   5   1   8   12.36    0.52
   5  -1   8   12.27    0.50
   5  -1  10    2.16    0.22
   5   1  10    1.97    0.22
   5  -1  12   14.19    0.59
   5   1  12   13.81    0.62
   5   1  14    6.70    0.44
   5  -1  14    6.77    0.41
   5  -1  16    6.39    0.29
   5   1  16    6.84    0.31
   5   1  16    6.41    0.30
   5   1  16    6.68    0.43
   5   1  18    7.94    0.32
   5  -1  18    7.69    0.30
   5   1  18    7.81    0.31
   5  -1  20    2.91    0.16
   5   1  20    3.05    0.17
   5   1  22    0.61    0.07
   5  -1  22    0.66    0.06
  -5   2  25   -0.01    0.02
   5  -2 -25    0.03    0.02
   5  -2 -23   15.48    0.39
  -5  -2  23   15.15    0.35
   5   2 -21    9.62    0.31
   5  -2 -21    9.66    0.34
  -5  -2  21    9.84    0.30
   5  -2 -19   13.99    0.46
   5   2 -19   13.72    0.42
   5   2 -17   27.11    0.67
   5  -2 -17   26.56    0.70
   5  -2 -17   27.74    0.65
   5   2 -17   27.34    0.98
   5   2 -15    7.83    0.51
   5   2 -13    3.41    0.32
   5   2 -11    3.13    0.28
   5  -2  -9    5.05    0.30
   5   2  -9    5.19    0.33
   5   2  -9    4.26    0.24
   5  -2  -7   31.24    0.79
   5   2  -7   31.49    0.85
   5  -2  -7   33.10    0.79
   5   2  -7   31.28    0.74
   5  -2  -5   64.36    1.22
   5   2  -5   63.62    1.29
   5  -2  -5   61.64    1.21
   5   2  -5   63.46    1.18
   5   2  -3   11.31    0.43
   5  -2  -3   11.13    0.41
   5   2  -3   10.80    0.39
   5  -2  -3   11.05    0.40
   5  -2  -1    8.51    0.35
   5  -2  -1    8.00    0.34
   5   2  -1    8.17    0.34
   5   2   1   21.88    0.61
   5  -2   1   22.33    0.61
   5  -2   1   22.09    0.60
   5  -2   3   74.37    1.38
   5  -2   3   74.93    1.38
   5   2   3   74.65    1.41
   5  -2   5   11.42    0.42
   5  -2   5   11.20    0.44
   5   2   5   11.13    0.45
   5  -2   7    0.12    0.06
   5   2   7    0.07    0.06
   5   2   9    6.52    0.39
   5  -2   9    7.09    0.37
   5   2   9    7.32    0.41
   5   2  11    0.12    0.07
   5  -2  11    0.14    0.06
   5   2  11    0.22    0.09
   5   2  13    0.35    0.12
   5   2  15    1.32    0.20
   5   2  15    1.33    0.15
   5  -2  15    1.43    0.14
   5   2  15    1.37    0.15
   5   2  17    8.78    0.34
   5  -2  17    8.31    0.32
   5   2  17    8.70    0.34
   5   2  19    0.58    0.09
   5  -2  19    0.59    0.08
   5   2  19    0.61    0.09
   5   2  21    0.55    0.07
   5  -2  21    0.61    0.07
   5   2  23    1.40    0.08
   5  -3 -24    5.06    0.18
   5  -3 -22    1.25    0.11
   5  -3 -20    2.89    0.16
   5  -3 -20    2.74    0.18
   5  -3 -18    2.85    0.20
   5  -3 -18    2.75    0.18
   5  -3 -16    2.60    0.20
   5  -3 -16    2.57    0.18
   5   3 -16    2.96    0.31
   5   3 -14    9.24    0.56
   5   3 -12    3.84    0.34
   5   3 -10    1.42    0.19
   5   3  -8    5.48    0.34
   5  -3  -8    5.87    0.30
   5  -3  -6    0.66    0.12
   5   3  -6    0.86    0.16
   5  -3  -6    0.39    0.11
   5   3  -4   33.27    0.85
   5  -3  -4   33.19    0.81
   5  -3  -4   35.24    0.81
   5   3  -4   33.08    0.75
   5   3  -2    5.64    0.28
   5   3  -2    6.09    0.32
   5  -3  -2    5.86    0.31
   5  -3  -2    6.22    0.30
   5  -3   0   51.83    1.04
   5  -3   0   51.86    1.09
   5   3   0   52.07    1.06
   5  -3   2    0.44    0.11
   5  -3   2    0.38    0.10
   5   3   2    0.26    0.10
   5  -3   4   47.54    1.01
   5   3   4   47.31    1.06
   5  -3   4   46.95    1.03
   5   3   6    0.07    0.07
   5  -3   6    0.11    0.07
   5   3   6    0.12    0.08
   5  -3   6    0.09    0.05
   5   3   8   15.49    0.63
   5   3   8   15.65    0.61
   5   3  10    1.24    0.19
   5   3  10    1.32    0.18
   5   3  12    0.03    0.09
   5   3  12    0.09    0.07
   5   3  14    0.11    0.08
   5   3  14   -0.05    0.04
   5   3  14   -0.01    0.06
   5   3  14    0.08    0.06
   5   3  14    0.15    0.06
   5   3  16    1.05    0.12
   5   3  16    1.25    0.13
   5   3  16    1.13    0.12
   5   3  18    0.24    0.07
   5   3  18    0.39    0.07
   5   3  20    1.98    0.14
   5   3  20    2.14    0.13
   5   3  22    0.14    0.03
   5  -4 -23   14.38    0.34
   5  -4 -21    2.16    0.13
   5  -4 -21    2.04    0.14
   5  -4 -19   16.20    0.47
   5  -4 -19   15.84    0.44
   5  -4 -17   42.89    0.91
   5  -4 -17   43.17    0.89
   5  -4 -15   11.71    0.42
   5  -4 -15   12.32    0.42
   5   4 -15   12.49    0.64
   5   4 -13    2.73    0.29
   5   4 -11    1.61    0.22
   5   4  -9    3.49    0.29
   5   4  -7    8.17    0.42
   5  -4  -7    8.44    0.39
  -5  -4   7    8.37    0.41
   5  -4  -5   42.55    0.93
   5   4  -5   39.99    1.00
  -5  -4   5   40.84    0.95
   5  -4  -5   39.24    0.94
   5   4  -3   41.88    0.98
   5  -4  -3   39.43    0.94
   5  -4  -3   41.14    0.91
  -5  -4   3   41.91    0.91
   5  -4  -1    1.36    0.14
   5  -4  -1    1.41    0.15
   5  -4   1    1.40    0.17
   5  -4   1    1.50    0.16
   5   4   1    1.30    0.15
   5  -4   3   12.04    0.48
   5   4   3   13.53    0.49
   5   4   5   30.90    0.88
   5  -4   5   29.40    0.80
   5   4   5   30.83    0.83
   5   4   7   16.79    0.67
   5  -4   7   16.43    0.57
   5   4   7   16.83    0.63
   5   4   9    0.25    0.08
   5   4   9    0.17    0.09
   5   4  11    4.14    0.35
   5   4  11    4.76    0.37
   5   4  13    1.49    0.21
   5   4  13    1.67    0.23
   5   4  15    0.33    0.09
   5   4  15    0.49    0.10
   5   4  15    0.55    0.11
   5   4  17    9.71    0.35
   5   4  17    9.79    0.34
   5   4  17    9.28    0.32
   5   4  19    1.12    0.11
   5   4  19    1.13    0.10
   5   4  19    1.16    0.09
   5   4  21    1.92    0.11
   5  -5 -22    0.81    0.07
   5  -5 -22    0.90    0.07
   5  -5 -20    1.92    0.13
   5  -5 -20    1.83    0.13
   5  -5 -18    0.11    0.05
   5  -5 -18    0.08    0.05
   5  -5 -16    1.52    0.14
   5  -5 -16    1.60    0.15
   5   5 -14    0.05    0.08
   5   5 -12    4.00    0.34
  -5  -5  10    0.84    0.16
   5   5 -10    0.81    0.14
   5   5  -8   35.55    1.01
  -5  -5   8   35.43    0.99
  -5  -5   6   48.01    1.11
   5   5  -6   48.68    1.17
   5  -5  -6   45.43    1.07
   5   5  -4   21.75    0.69
   5  -5  -4   20.13    0.65
   5  -5  -4   21.07    0.59
   5  -5  -2   16.29    0.58
  -5  -5   2   16.40    0.54
   5  -5   0    3.27    0.26
  -5  -5   0    3.18    0.23
  -5  -5  -2    1.99    0.18
   5  -5   2    2.12    0.22
   5  -5   4    9.04    0.44
   5   5   6   13.68    0.60
   5  -5   6   12.94    0.52
   5   5   6   14.59    0.56
   5   5   8    7.18    0.41
   5   5   8    6.73    0.45
   5   5  10   14.72    0.70
   5   5  10   15.90    0.67
   5   5  12    1.79    0.22
   5   5  12    1.63    0.23
   5   5  12    1.56    0.15
   5   5  14    4.27    0.24
   5   5  14    4.46    0.24
   5   5  16   18.56    0.51
   5   5  16   18.82    0.49
   5   5  16   18.41    0.49
   5   5  18   19.23    0.46
   5   5  18   18.96    0.48
   5   5  18   19.37    0.46
   5   5  20    0.06    0.03
   5   5  20    0.06    0.03
   5   5  20    0.11    0.03
   5  -6 -21    0.16    0.04
   5  -6 -21    0.12    0.03
   5  -6 -19    0.19    0.05
   5  -6 -19    0.13    0.04
   5  -6 -17    3.91    0.21
   5  -6 -15    0.78    0.11
   5  -6 -13    0.77    0.10
  -5  -6  13    0.80    0.17
   5   6 -13    0.85    0.16
   5   6 -11    3.12    0.30
  -5  -6  11    2.96    0.30
   5   6  -9    0.89    0.16
  -5  -6   9    0.88    0.16
  -5  -6   7    4.59    0.33
   5  -6  -7    4.13    0.29
   5  -6  -5    0.14    0.07
  -5  -6   5    0.23    0.08
  -5  -6   3    0.18    0.07
   5  -6  -3    0.18    0.09
   5  -6  -1    9.28    0.47
  -5  -6   1   10.33    0.45
  -5  -6  -1    5.40    0.31
  -5  -6  -3    3.43    0.25
  -5  -6  -5    0.14    0.06
   5   6   5    0.14    0.08
   5  -6   5    0.16    0.08
   5   6   7   17.45    0.71
   5  -6   7   17.29    0.63
   5   6   9    0.23    0.11
   5   6  11   20.97    0.60
   5   6  11   20.70    0.83
   5   6  13    0.80    0.11
   5   6  15    9.54    0.34
   5   6  15    9.60    0.34
   5   6  17    0.11    0.05
   5   6  17    0.03    0.04
   5   6  19    0.50    0.06
   5   6  19    0.55    0.06
   5  -7 -20    1.98    0.11
   5  -7 -18    0.50    0.07
   5  -7 -16    3.36    0.19
  -5   7  16    3.38    0.17
   5  -7 -14    0.08    0.04
   5  -7 -14    0.31    0.09
  -5   7  14    0.35    0.08
   5  -7 -12   19.38    0.53
   5  -7 -10    7.73    0.32
  -5  -7  10    7.83    0.47
  -5  -7   8   16.20    0.68
  -5  -7   6   16.79    0.66
   5  -7  -6   14.05    0.57
   5  -7  -4    7.73    0.42
  -5  -7   4    8.50    0.44
   5  -7  -2   64.07    1.49
  -5  -7   2   69.90    1.48
  -5  -7   0   23.05    0.74
  -5  -7  -2   13.23    0.54
  -5  -7  -4    9.81    0.46
   5  -7   6    1.15    0.17
  -5  -7  -6    0.85    0.14
   5   7   8    0.24    0.11
   5   7   8    0.23    0.08
   5   7  10   36.30    0.83
   5   7  12   18.01    0.52
   5   7  14    0.67    0.10
   5   7  16    9.79    0.31
   5   7  16   10.29    0.32
   5   7  18    1.71    0.10
   5   7  18    1.90    0.11
   5  -8 -19    8.45    0.23
   5  -8 -17    4.00    0.18
  -5   8  17    4.01    0.17
   5  -8 -15    1.75    0.13
   5  -8 -15    1.76    0.12
  -5   8  15    1.84    0.13
   5  -8 -13   19.19    0.49
   5  -8 -13   19.09    0.50
   5  -8 -11    0.48    0.09
   5  -8 -11    0.49    0.09
   5  -8  -9    9.83    0.37
   5  -8  -7    0.16    0.06
  -5  -8   7    0.25    0.09
   5  -8  -7    0.20    0.07
  -5  -8   5    0.89    0.16
   5  -8  -5    0.64    0.13
   5  -8  -3    0.44    0.12
  -5  -8   3    0.49    0.13
   5  -8  -1    0.14    0.05
  -5  -8   1    0.06    0.05
  -5  -8  -1   13.47    0.57
  -5  -8  -3    7.57    0.42
  -5  -8  -5    0.12    0.07
   5  -8   5    0.06    0.06
   5  -8   5    0.09    0.07
   5  -8   7    3.78    0.22
   5   8   7    3.47    0.21
   5  -8   9    7.05    0.28
   5   8   9    6.60    0.30
   5   8  11    0.51    0.09
   5   8  13    0.11    0.05
   5   8  15    0.78    0.09
   5   8  17    6.62    0.21
   5  -9 -18    0.08    0.03
  -5   9  18    0.05    0.02
   5  -9 -16    1.58    0.10
  -5   9  16    1.63    0.10
   5  -9 -14    0.41    0.06
   5  -9 -14    0.30    0.05
  -5   9  14    0.35    0.06
   5  -9 -12    2.10    0.14
   5  -9 -12    1.98    0.14
   5  -9 -10    0.23    0.07
   5  -9  -8    0.36    0.08
   5  -9  -6    6.82    0.30
   5  -9  -6    6.52    0.31
   5  -9  -4    0.82    0.11
   5  -9  -4    0.75    0.10
   5  -9  -4    0.67    0.10
   5  -9  -2    0.09    0.05
   5  -9  -2    0.12    0.06
   5  -9  -2    0.09    0.06
   5  -9   0    8.43    0.33
   5  -9   2    2.58    0.18
   5  -9   4    1.45    0.14
   5  -9   6   15.18    0.46
   5  -9   8    4.12    0.21
   5   9   8    3.98    0.21
   5  -9  10   23.19    0.52
   5   9  10   22.38    0.55
   5   9  12    0.02    0.03
   5   9  14    0.07    0.04
   5   9  16    0.84    0.07
   5 -10 -15    3.71    0.13
   5 -10 -15    3.94    0.14
  -5  10  15    4.11    0.15
   5 -10 -13    0.34    0.05
   5 -10 -13    0.36    0.05
  -5  10  13    0.41    0.06
  -5 -10  13    0.31    0.05
   5 -10 -11    0.06    0.04
   5 -10  -9    3.06    0.17
   5 -10  -7    0.28    0.07
   5 -10  -5    5.75    0.26
   5 -10  -5    6.07    0.29
   5 -10  -3   10.99    0.37
   5 -10  -3   11.11    0.36
   5 -10  -1    8.11    0.30
   5 -10  -1    8.45    0.32
   5 -10   1    0.72    0.10
   5 -10   1    0.83    0.11
   5 -10   3    9.42    0.34
   5 -10   5    8.04    0.31
   5 -10   7    0.90    0.09
   5 -10   9    3.41    0.17
   5  10  11    2.40    0.13
   5  10  13    1.73    0.10
   5 -10  15    1.03    0.06
  -5  11  14    0.47    0.04
   5 -11 -12    0.03    0.03
  -5  11  12    0.05    0.03
  -5  11  10    2.02    0.12
   5 -11 -10    1.99    0.12
   5 -11  -8   10.12    0.30
   5 -11  -6   22.01    0.51
   5 -11  -4    0.23    0.05
   5 -11  -4    0.19    0.05
   5 -11  -4    0.23    0.06
   5 -11  -2    1.87    0.12
   5 -11  -2    1.99    0.13
   5 -11  -2    1.92    0.15
   5 -11   0    1.63    0.12
   5 -11   0    1.60    0.13
   5 -11   2    0.11    0.04
   5 -11   2    0.12    0.04
   5 -11   4    0.75    0.09
   5 -11   6    3.54    0.17
   5 -11   8    0.03    0.03
   5 -11  10    0.13    0.03
   5 -11  12    2.68    0.10
   5 -12  -9    0.37    0.04
  -5  12   9    0.37    0.04
  -5  12   7    1.89    0.10
   5 -12  -7    2.11    0.11
   5 -12  -5    1.82    0.11
   5 -12  -3    5.09    0.17
   5 -12  -3    4.86    0.17
   5 -12  -1    0.75    0.07
   5 -12  -1    0.77    0.08
   5 -12   1    1.21    0.09
   5 -12   1    1.39    0.10
   5 -12   3    1.54    0.10
   5 -12   5    0.22    0.04
   5 -12   7    0.05    0.02
   6   0 -24    0.25    0.04
   6   0 -22   29.66    0.61
   6   0 -20   29.29    0.67
   6   0 -18    3.08    0.20
   6   0 -16    6.24    0.31
   6   0 -16    6.64    0.44
   6   0 -14    8.17    0.49
   6   0 -12   81.26    1.78
   6   0 -10    2.01    0.23
   6   0  -8   30.10    0.89
   6   0  -8   31.79    0.82
   6   0  -6   14.69    0.57
   6   0  -6   15.88    0.54
   6   0  -4    0.93    0.13
   6   0  -2   46.45    1.03
   6   0   0   91.42    1.67
   6   0   2   12.48    0.48
   6   0   4   36.19    0.93
   6   0   6   15.15    0.59
   6   0   8    0.08    0.05
   6   0  10   10.43    0.53
   6   0  12   21.38    0.81
   6   0  14    5.55    0.28
   6   0  14    5.90    0.40
   6   0  16    0.03    0.04
   6   0  18   36.39    0.75
   6   0  20    2.23    0.13
   6   0  22    0.37    0.04
   6   1 -23    2.39    0.12
   6  -1 -23    2.48    0.13
   6   1 -21    0.08    0.04
   6  -1 -21    0.07    0.04
   6   1 -19    4.16    0.23
   6  -1 -19    4.18    0.23
   6  -1 -17   11.56    0.43
   6   1 -17   11.67    0.42
   6  -1 -17   11.54    0.38
   6   1 -15    1.14    0.19
   6  -1 -13    0.52    0.12
   6   1 -13    0.57    0.14
   6  -1 -11   37.93    1.04
   6   1 -11   35.99    1.07
   6  -1  -9    6.98    0.40
   6   1  -9    7.04    0.42
   6  -1  -9    7.30    0.37
   6   1  -9    7.22    0.36
   6  -1  -7    1.46    0.17
   6   1  -7    1.57    0.19
   6  -1  -7    1.69    0.18
   6   1  -7    1.50    0.17
   6   1  -5    0.16    0.08
   6  -1  -5    0.16    0.07
   6   1  -5    0.24    0.08
   6  -1  -3    7.98    0.37
   6   1  -3    8.19    0.38
   6  -1  -1    3.63    0.25
   6   1  -1    3.61    0.25
   6  -1   1    1.70    0.17
   6   1   1    1.81    0.18
   6  -1   3    7.73    0.38
   6   1   3    7.55    0.38
   6  -1   5    4.44    0.30
   6   1   5    4.09    0.29
   6  -1   7   30.15    0.88
   6   1   7   30.77    0.91
   6  -1   9    1.73    0.21
   6   1   9    1.97    0.23
   6  -1  11    3.11    0.28
   6   1  11    3.02    0.29
   6  -1  13    0.62    0.14
   6   1  13    0.74    0.15
   6   1  13    0.53    0.10
   6  -1  13    0.65    0.09
   6   1  13    0.70    0.11
   6   1  13    0.80    0.11
   6   1  15    7.59    0.33
   6  -1  15    7.46    0.32
   6   1  15    7.51    0.33
   6   1  17    0.44    0.07
   6  -1  17    0.44    0.07
   6  -1  19    1.51    0.11
   6   1  19    1.65    0.12
   6  -1  21    0.70    0.06
   6   1  21    0.70    0.06
  -6   2  24    0.86    0.06
   6  -2 -24    0.96    0.07
   6   2 -22    0.08    0.03
   6  -2 -22    0.04    0.04
   6   2 -20    3.90    0.19
   6  -2 -20    3.81    0.21
   6   2 -18   17.05    0.49
   6  -2 -18   16.99    0.51
   6  -2 -18   16.75    0.46
   6  -2 -16    0.07    0.05
   6   2 -16    0.06    0.05
   6  -2 -16    0.15    0.07
   6   2 -14    0.96    0.19
   6   2 -12   17.69    0.76
   6   2 -10    4.04    0.34
   6  -2  -8    6.99    0.36
   6   2  -8    7.28    0.42
   6   2  -8    7.84    0.36
   6   2  -6    6.00    0.36
   6  -2  -6    6.08    0.33
   6   2  -6    5.97    0.31
   6   2  -4    0.10    0.06
   6   2  -4    0.22    0.09
   6  -2  -4    0.26    0.09
   6  -2  -4    0.19    0.06
   6  -2  -2   37.94    0.94
   6  -2  -2   37.97    0.91
   6   2  -2   37.92    0.91
   6  -2   0   39.19    0.94
   6  -2   0   37.57    0.90
   6  -2   2    3.54    0.26
   6  -2   2    3.63    0.25
   6   2   2    3.82    0.27
   6  -2   4    1.02    0.14
   6  -2   4    1.01    0.15
   6   2   4    0.81    0.13
   6  -2   6    0.89    0.14
   6   2   6    1.02    0.16
   6  -2   6    0.94    0.14
   6  -2   8   17.38    0.64
   6   2   8   17.87    0.70
   6   2  10    0.01    0.06
   6  -2  10    0.05    0.05
   6   2  12   15.65    0.73
   6   2  14    0.12    0.05
   6  -2  14    0.20    0.06
   6   2  14    0.25    0.07
   6   2  14    0.21    0.06
   6  -2  16    0.06    0.04
   6   2  16    0.04    0.04
   6   2  16    0.09    0.05
   6   2  16    0.12    0.05
   6  -2  18    3.62    0.18
   6   2  18    3.47    0.19
   6   2  20    0.58    0.07
   6  -2  20    0.65    0.06
   6   2  22    1.76    0.08
   6  -3 -23    0.08    0.03
   6  -3 -21    0.80    0.07
   6  -3 -21    0.77    0.09
   6  -3 -19    0.05    0.04
   6  -3 -19    0.07    0.05
   6   3 -17   16.93    0.47
   6  -3 -17   16.34    0.51
   6  -3 -17   15.75    0.47
   6   3 -15    8.22    0.33
   6  -3 -15    7.72    0.35
   6  -3 -15    7.96    0.33
   6   3 -15    7.62    0.52
   6   3 -13   41.69    1.29
   6   3 -11   57.90    1.48
   6   3  -9    1.45    0.25
   6   3  -7    7.17    0.41
   6  -3  -7    6.52    0.35
   6   3  -5   10.27    0.49
   6  -3  -5   10.89    0.47
   6  -3  -5   10.37    0.44
   6  -3  -3    1.27    0.18
   6  -3  -3    1.86    0.19
   6   3  -3    1.63    0.17
   6  -3  -1   15.77    0.58
   6  -3  -1   15.36    0.53
   6   3  -1   15.37    0.53
   6  -3   1   27.16    0.79
   6  -3   1   26.58    0.74
   6   3   1   26.41    0.76
   6  -3   3   16.96    0.58
   6   3   3   17.50    0.62
   6  -3   5    1.70    0.19
   6  -3   5    1.73    0.18
   6   3   5    1.94    0.21
   6  -3   7   71.11    1.46
   6   3   7   69.94    1.57
   6   3   9    3.82    0.34
   6   3  11    1.08    0.20
   6   3  13    5.41    0.28
   6  -3  13    5.89    0.27
   6   3  13    5.37    0.28
   6   3  13    5.85    0.28
   6   3  13    5.75    0.43
   6   3  15    3.35    0.21
   6  -3  15    3.70    0.20
   6   3  15    3.80    0.22
   6   3  15    3.53    0.20
   6  -3  17    0.58    0.07
   6   3  17    0.54    0.08
   6   3  17    0.46    0.07
   6   3  17    0.52    0.07
   6   3  19    1.88    0.12
   6   3  21    0.38    0.04
   6  -4 -22    9.00    0.25
   6  -4 -22    9.55    0.23
   6  -4 -20    1.12    0.10
   6  -4 -20    1.27    0.10
   6  -4 -18    1.29    0.12
   6  -4 -18    1.51    0.13
   6  -4 -16    5.96    0.28
   6  -4 -16    6.13    0.28
   6  -4 -14    2.50    0.19
   6  -4 -14    2.84    0.20
   6   4 -12    0.74    0.17
   6   4 -10    0.15    0.06
   6   4  -8    4.16    0.33
   6  -4  -8    4.18    0.30
   6  -4  -6    1.15    0.15
   6   4  -6    1.21    0.17
   6  -4  -6    1.07    0.16
   6   4  -4    3.23    0.27
   6  -4  -4    3.29    0.24
   6  -4  -4    3.18    0.26
   6  -4  -2    7.55    0.40
   6  -4  -2    7.97    0.38
   6  -4   0   10.89    0.49
   6  -4   0   11.00    0.45
   6   4   0   10.63    0.44
   6   4   2    0.17    0.08
   6  -4   2    0.11    0.08
   6  -4   2    0.22    0.07
   6  -4   4    2.46    0.23
   6   4   4    2.51    0.23
   6   4   6    8.01    0.44
   6  -4   6    8.06    0.42
   6   4   8    0.10    0.06
   6   4  10    7.05    0.46
   6   4  12    1.17    0.20
   6   4  12    1.33    0.13
   6   4  12    1.21    0.13
   6   4  14    2.70    0.18
   6   4  14    2.54    0.18
   6   4  14    2.42    0.17
   6   4  16    0.05    0.03
   6   4  16    0.00    0.03
   6   4  18    0.71    0.07
   6   4  18    0.68    0.07
   6   4  20    0.16    0.04
   6  -5 -21    0.61    0.06
   6  -5 -21    0.71    0.07
   6  -5 -19    1.02    0.09
   6  -5 -19    1.20    0.10
   6  -5 -17    7.10    0.28
   6  -5 -17    6.58    0.27
   6  -5 -15    5.06    0.26
   6  -5 -13    5.89    0.30
   6   5 -13    6.40    0.45
   6  -5 -13    6.08    0.27
   6   5 -11    8.74    0.52
   6   5  -9    4.37    0.36
   6   5  -7    8.19    0.47
   6  -5  -7    8.07    0.43
   6   5  -5    3.46    0.29
   6  -5  -5    3.38    0.25
   6  -5  -5    3.31    0.28
   6  -5  -3    0.15    0.07
   6  -5  -3    0.07    0.05
   6  -5  -1    1.93    0.21
   6  -5   1    2.18    0.23
   6  -5   3    0.40    0.11
   6  -5   5   10.44    0.50
   6  -5   7   22.08    0.74
   6   5   7   21.31    0.76
   6   5   9    0.83    0.16
   6   5  11    0.53    0.09
   6   5  13    7.31    0.31
   6   5  15    8.39    0.31
   6   5  15    8.53    0.31
   6   5  17    1.11    0.10
   6   5  17    1.16    0.09
   6   5  17    1.23    0.10
   6   5  19   10.94    0.25
   6   5  19   11.13    0.26
   6  -6 -20    8.12    0.24
   6  -6 -18    6.65    0.25
   6  -6 -16    0.16    0.05
   6  -6 -14    3.78    0.22
   6  -6 -14    3.72    0.20
   6  -6 -12   19.52    0.52
   6  -6 -12   18.82    0.55
   6  -6 -10    0.27    0.07
   6  -6 -10    0.36    0.08
   6   6 -10    0.29    0.10
   6   6  -8    3.26    0.30
   6  -6  -6    5.02    0.34
   6  -6  -4    5.76    0.37
   6  -6  -2   13.27    0.59
   6  -6   0   33.94    1.01
   6  -6   2   21.13    0.78
   6  -6   4   14.09    0.62
   6  -6   6    1.96    0.22
   6   6   8    1.28    0.14
   6   6  10    0.33    0.08
   6   6  12    0.06    0.05
   6   6  14    1.02    0.11
   6   6  16   22.56    0.50
   6   6  18    1.74    0.10
   6  -7 -19    0.45    0.06
   6  -7 -17    1.95    0.13
   6  -7 -15    0.16    0.05
   6  -7 -15    0.24    0.06
   6  -7 -13    0.40    0.07
   6  -7 -13    0.45    0.08
   6  -7 -11    0.43    0.08
   6  -7 -11    0.38    0.08
   6  -7  -9   10.21    0.37
   6  -7  -9    8.52    0.33
   6  -7  -7    7.55    0.33
   6  -7  -5   27.31    0.87
   6  -7  -3    5.68    0.38
   6  -7  -1   18.21    0.73
   6  -7   1    0.37    0.12
   6  -7   3    0.95    0.18
   6  -7   5    2.35    0.18
   6  -7   5    2.34    0.25
   6  -7   7    0.30    0.08
   6   7   7    0.29    0.08
   6   7   9    6.76    0.31
   6   7  11    6.21    0.28
   6   7  13   10.03    0.34
   6   7  15    2.82    0.15
   6  -7  17    0.02    0.02
   6   7  17    0.10    0.03
   6  -8 -18    1.68    0.09
   6  -8 -16    1.03    0.09
  -6   8  16    1.11    0.08
   6  -8 -14   11.69    0.33
   6  -8 -14   11.95    0.34
  -6   8  14   11.73    0.33
   6  -8 -12    1.72    0.13
   6  -8 -12    1.56    0.13
   6  -8 -10    6.93    0.29
   6  -8 -10    6.71    0.27
   6  -8  -8    2.65    0.20
   6  -8  -6    4.68    0.25
   6  -8  -6    4.43    0.22
   6  -8  -4    0.27    0.10
   6  -8  -4    0.39    0.09
   6  -8  -2   55.29    1.08
   6  -8  -2   57.22    1.09
   6  -8  -2   56.77    1.40
   6  -8   0   24.12    0.63
   6  -8   0   23.36    0.86
   6  -8   2   12.88    0.44
   6  -8   4    3.00    0.20
   6  -8   6   30.20    0.70
   6  -8   8    0.08    0.04
   6   8   8    0.23    0.07
   6   8  10    1.83    0.14
   6   8  12    0.34    0.06
   6   8  14    2.13    0.13
   6  -8  16    2.18    0.09
   6   8  16    2.46    0.11
   6  -9 -17    4.15    0.13
   6  -9 -15   10.00    0.26
  -6   9  15    9.94    0.25
   6  -9 -15    9.98    0.25
   6  -9 -13   17.63    0.41
   6  -9 -13   17.47    0.40
  -6   9  13   17.14    0.40
   6  -9 -11    6.82    0.26
   6  -9  -9    0.46    0.08
   6  -9  -7   13.96    0.43
   6  -9  -5    1.38    0.12
   6  -9  -5    1.36    0.13
   6  -9  -3    0.51    0.09
   6  -9  -3    0.52    0.09
   6  -9  -1    0.21    0.06
   6  -9  -1    0.25    0.07
   6  -9   1   14.78    0.45
   6  -9   3    0.75    0.10
   6  -9   5    2.80    0.18
   6  -9   7    8.36    0.30
   6  -9   9   10.67    0.31
   6   9   9   11.23    0.33
   6   9  11    1.25    0.10
   6   9  13    0.11    0.04
   6  -9  15    1.87    0.08
   6   9  15    1.95    0.09
   6 -10 -14    3.56    0.13
  -6  10  14    3.53    0.12
   6 -10 -12    0.66    0.06
  -6  10  12    0.76    0.07
   6 -10 -10    3.40    0.16
   6 -10  -8    6.31    0.24
   6 -10  -6    0.23    0.06
   6 -10  -4    7.12    0.26
   6 -10  -4    6.93    0.26
   6 -10  -2    0.15    0.05
   6 -10  -2    0.09    0.05
   6 -10   0    1.53    0.13
   6 -10   2    2.16    0.15
   6 -10   4    3.79    0.19
   6 -10   4    3.83    0.17
   6 -10   6    0.86    0.09
   6 -10   6    0.88    0.08
   6 -10   8    0.07    0.03
   6 -10   8    0.12    0.04
   6 -10  10    0.05    0.02
   6 -10  10    0.09    0.03
   6 -10  12    3.90    0.13
   6  10  12    3.42    0.12
   6 -11 -11    5.38    0.16
  -6  11  11    4.82    0.15
   6 -11  -9    2.63    0.12
  -6  11   9    2.53    0.12
   6 -11  -7    0.23    0.05
   6 -11  -5    1.11    0.09
   6 -11  -3    3.56    0.16
   6 -11  -3    3.61    0.16
   6 -11  -1    0.39    0.06
   6 -11   1    7.42    0.25
   6 -11   3    8.25    0.26
   6 -11   5    0.18    0.04
   6 -11   7    0.81    0.07
   6 -11   7    0.84    0.06
   6 -11   9    1.98    0.08
   6 -12  -6    0.02    0.02
  -6  12   6    0.10    0.03
   6 -12  -4    0.03    0.02
   6 -12  -2    8.31    0.21
   6 -12   0   17.79    0.36
   6 -12   2    2.23    0.11
   6 -12   4    1.35    0.08
   7   0 -23    0.01    0.02
   7   0 -21   -0.06    0.04
   7   0 -19    0.01    0.04
   7   0 -17    0.02    0.04
   7   0 -15   -0.01    0.05
   7   0 -15   -0.04    0.06
   7   0 -13   -0.01    0.05
   7   0 -13    0.03    0.05
   7   0 -13   -0.04    0.07
   7   0 -11   -0.08    0.07
   7   0  -9    0.04    0.07
   7   0  -9   -0.03    0.05
   7   0  -7    0.00    0.05
   7   0  -5   -0.07    0.07
   7   0  -3    0.04    0.04
   7   0  -1   -0.02    0.04
   7   0   1   -0.02    0.07
   7   0   3   -0.06    0.06
   7   0   5   -0.04    0.05
   7   0   7    0.02    0.07
   7   0   9    0.07    0.07
   7   0  11   -0.01    0.07
   7   0  11    0.03    0.04
   7   0  11    0.03    0.05
   7   0  13   -0.02    0.05
   7   0  13   -0.01    0.04
   7   0  15   -0.03    0.04
   7   0  17    0.03    0.03
   7   0  19    0.01    0.03
   7   1 -22    0.02    0.02
   7  -1 -22    0.00    0.03
   7   1 -20    5.41    0.22
   7  -1 -20    5.65    0.24
   7   1 -18   12.02    0.40
   7  -1 -18   12.49    0.41
   7  -1 -18   11.82    0.36
   7   1 -16    4.98    0.26
   7  -1 -16    5.30    0.28
   7  -1 -16    4.83    0.24
   7   1 -14    0.11    0.05
   7  -1 -14    0.08    0.06
   7   1 -14    0.18    0.06
   7  -1 -14    0.19    0.07
   7   1 -14    0.13    0.07
   7  -1 -12   25.90    0.88
   7   1 -12   23.70    0.90
   7   1 -10   10.59    0.56
   7   1  -8    1.59    0.21
   7  -1  -8    1.59    0.19
   7   1  -8    1.32    0.17
   7  -1  -6   20.65    0.69
   7   1  -6   20.25    0.68
   7  -1  -4    1.82    0.20
   7   1  -4    1.93    0.20
   7  -1  -2    0.38    0.09
   7   1  -2    0.36    0.10
   7  -1   0    2.77    0.24
   7   1   0    2.61    0.23
   7  -1   2   13.85    0.56
   7   1   2   13.55    0.56
   7  -1   4   25.40    0.81
[truncated: 45,058 more chars]
