# Supplementary material for: Two polymorphic forms of the oxathiin systemic fungicide active carboxine
Source: Acta Crystallogr E Crystallogr Commun. 2018 Nov 9;74(Pt 12):1741–5. doi: 10.1107/S2056989018015451 (PMC6281101; doi:10.1107/S2056989018015451)
Supplement: Supplementary file 2 [file e-74-01741-b17006rsup2.hkl]

data_b17006r                                                                    
_shelx_title ' b17006r in P-1'                                                  
_shelx_refln_list_code          4                                               
_shelx_F_calc_maximum      138.69                                               
_exptl_crystal_F_000       496.00                                               
_reflns_d_resolution_high  0.8001                                               
                                                                                
loop_                                                                           
 _space_group_symop_operation_xyz                                               
 'x, y, z'                                                                      
 '-x, -y, -z'                                                                   
                                                                                
_cell_length_a     5.1669                                                       
_cell_length_b    14.0781                                                       
_cell_length_c    15.5152                                                       
_cell_angle_alpha  82.596                                                       
_cell_angle_beta   80.552                                                       
_cell_angle_gamma  80.463                                                       
                                                                                
_shelx_F_squared_multiplier     1.000                                           
                                                                                
loop_                                                                           
 _refln_index_h                                                                 
 _refln_index_k                                                                 
 _refln_index_l                                                                 
 _refln_F_squared_calc                                                          
 _refln_F_squared_meas                                                          
 _refln_F_squared_sigma                                                         
 _refln_observed_status                                                         
   1   0   0       4225.03       3457.18        19.11 o                         
   2   0   0       3122.84       2666.64        32.61 o                         
   3   0   0         37.30         32.39         1.54 o                         
   4   0   0        112.53        126.50         7.04 o                         
   5   0   0        580.20        603.52         9.42 o                         
   6   0   0        100.43        105.00         4.98 o                         
  -6   1   0         74.92         68.63         4.21 o                         
  -5   1   0          5.23          4.99         0.75 o                         
  -4   1   0       1322.73       1270.03        22.11 o                         
  -3   1   0        840.63        884.38        16.26 o                         
  -2   1   0       3080.73       2837.61        18.72 o                         
  -1   1   0        213.62        228.67         2.43 o                         
   0   1   0         57.57         58.82         1.72 o                         
   1   1   0        597.48        560.32         8.71 o                         
   2   1   0         18.81         13.83         1.05 o                         
   3   1   0         46.18         34.57         2.09 o                         
   4   1   0         46.55         51.65         4.42 o                         
   5   1   0        918.80        966.60        12.48 o                         
   6   1   0         16.97         20.44         1.29 o                         
  -6   2   0         46.53         41.38         2.29 o                         
  -5   2   0         38.76         38.74         1.53 o                         
  -4   2   0        409.81        409.17        12.40 o                         
  -3   2   0        956.08       1035.31        20.77 o                         
  -2   2   0       1081.20       1176.65         8.08 o                         
  -1   2   0       1286.02       1246.49        10.46 o                         
   0   2   0       1646.63       1639.93        23.42 o                         
   1   2   0       2474.87       2346.09        19.22 o                         
   2   2   0       1412.61       1384.50        11.23 o                         
   3   2   0       3145.59       2807.71        18.78 o                         
   4   2   0         72.48         68.87         3.53 o                         
   5   2   0         53.51         57.45         2.72 o                         
   6   2   0         29.94         32.55         1.48 o                         
  -6   3   0          1.26          1.92         0.55 o                         
  -5   3   0         11.41         11.72         1.18 o                         
  -4   3   0        831.77        788.69        17.07 o                         
  -3   3   0        299.15        311.63        14.52 o                         
  -2   3   0        495.94        512.28         4.62 o                         
  -1   3   0         96.10        112.75         2.07 o                         
   0   3   0        258.03        245.55         6.21 o                         
   1   3   0      13891.64      12651.20        51.52 o                         
   2   3   0         78.18         84.58         1.69 o                         
   3   3   0       1389.30       1362.28        17.36 o                         
   4   3   0         60.52         52.14         3.14 o                         
   5   3   0          0.21          0.83         0.98 o                         
   6   3   0        161.31        166.37         4.67 o                         
  -5   4   0         13.72         17.25         1.59 o                         
  -4   4   0        565.50        530.13        13.77 o                         
  -3   4   0        579.89        558.41        11.21 o                         
  -2   4   0         31.14         33.47         1.15 o                         
  -1   4   0        199.41        214.21         4.48 o                         
   0   4   0       2338.78       2341.10        22.68 o                         
   1   4   0       2508.65       2563.32        17.85 o                         
   2   4   0         22.39         26.78         2.38 o                         
   3   4   0        313.38        317.55         6.31 o                         
   4   4   0        918.30        832.93        19.24 o                         
   5   4   0        294.68        304.43         4.90 o                         
   6   4   0       1047.77       1223.22        12.07 o                         
  -5   5   0         37.28         36.46         2.14 o                         
  -4   5   0        110.67         96.27         2.40 o                         
  -3   5   0         44.78         44.51         2.82 o                         
  -2   5   0         66.30         81.36         2.23 o                         
  -1   5   0        503.18        303.58       295.27 o                         
   0   5   0        762.77        792.38         5.53 o                         
   1   5   0         26.39         25.25         1.19 o                         
   2   5   0        209.33        179.29         4.21 o                         
   3   5   0        832.97        866.45        17.02 o                         
   4   5   0       1556.65       1481.90        26.28 o                         
   5   5   0        590.68        566.11         6.80 o                         
   6   5   0        100.47        114.10         2.69 o                         
  -5   6   0         10.19         14.64         1.24 o                         
  -4   6   0         11.79         19.05         1.19 o                         
  -3   6   0        371.37        377.98        14.07 o                         
  -2   6   0        326.62        325.48         8.32 o                         
  -1   6   0         67.59         63.72         3.69 o                         
   0   6   0       5187.44       5105.20        18.81 o                         
   1   6   0        534.13        546.50         5.76 o                         
   2   6   0        491.43        454.59         7.10 o                         
   3   6   0        281.27        284.82         8.54 o                         
   4   6   0        106.35         98.96         6.87 o                         
   5   6   0         50.71         49.67         2.02 o                         
   6   6   0         22.29         24.16         1.18 o                         
  -5   7   0         91.71         83.01         3.43 o                         
  -4   7   0        104.59        120.47         5.56 o                         
  -3   7   0         45.29         53.52         5.61 o                         
  -2   7   0       1465.33       1541.64        21.32 o                         
  -1   7   0        288.18        289.43         8.43 o                         
   0   7   0         92.05         97.16         2.88 o                         
   1   7   0        250.27        283.98         7.45 o                         
   2   7   0        450.30        507.65         7.94 o                         
   3   7   0        331.02        356.28         7.62 o                         
   4   7   0        123.08        127.35         7.84 o                         
   5   7   0       1358.52       1391.48        36.65 o                         
   6   7   0          0.14          1.21         0.66 o                         
  -5   8   0         38.39         46.44         2.48 o                         
  -4   8   0          2.44          3.36         0.64 o                         
  -3   8   0        301.83        313.51        13.26 o                         
  -2   8   0          3.21          2.81         0.97 o                         
  -1   8   0         93.02         90.59         5.00 o                         
   0   8   0        716.41        726.18         8.55 o                         
   1   8   0       1224.19       1303.25        20.59 o                         
   2   8   0        236.65        266.56         6.04 o                         
   3   8   0       2617.95       2597.31        33.71 o                         
   4   8   0        196.49        202.16         5.27 o                         
   5   8   0        361.73        372.85        23.94 o                         
   6   8   0         13.49         15.30         1.40 o                         
  -4   9   0        482.92        461.60         7.09 o                         
  -3   9   0         19.35         15.07         1.60 o                         
  -2   9   0         25.59         29.87         2.60 o                         
  -1   9   0        793.32        706.87        14.99 o                         
   0   9   0         11.14         10.58         1.18 o                         
   1   9   0       2804.94       2888.70        27.86 o                         
   2   9   0         64.57         65.78         4.52 o                         
   3   9   0       1261.56       1253.14        24.11 o                         
   4   9   0          5.55          4.62         0.89 o                         
   5   9   0        371.56        359.12        19.15 o                         
  -4  10   0         78.93         73.92         2.49 o                         
  -3  10   0        130.47        134.15         4.43 o                         
  -2  10   0        135.87        144.63         9.71 o                         
  -1  10   0          5.46          7.06         2.01 o                         
   0  10   0        920.46        941.29        24.02 o                         
   1  10   0        102.57        117.47         6.00 o                         
   2  10   0        120.22        128.36         6.65 o                         
   3  10   0        142.19        145.45         5.22 o                         
   4  10   0          2.92          2.72         0.73 o                         
   5  10   0        119.87        116.40         3.71 o                         
  -4  11   0         10.68          8.78         0.99 o                         
  -3  11   0        664.53        638.59        14.64 o                         
  -2  11   0         93.49         91.91         3.19 o                         
  -1  11   0         99.62        109.91         3.67 o                         
   0  11   0        106.64        126.71         4.41 o                         
   1  11   0        664.05        668.51        15.05 o                         
   2  11   0          3.00          5.93         1.58 o                         
   3  11   0         25.82         23.60         1.95 o                         
   4  11   0        818.61        814.98        10.10 o                         
   5  11   0         22.47         23.94         1.48 o                         
  -3  12   0        941.09        963.69        19.02 o                         
  -2  12   0        190.61        180.48         4.77 o                         
  -1  12   0       1143.03       1137.61         9.55 o                         
   0  12   0        179.35        175.61        10.70 o                         
   1  12   0         38.34         42.37         3.96 o                         
   2  12   0         37.18         35.74         3.78 o                         
   3  12   0        129.17        131.76         3.89 o                         
   4  12   0        287.59        268.28         5.36 o                         
   5  12   0        249.38        228.49        13.10 o                         
  -3  13   0          2.54          3.64         0.82 o                         
  -2  13   0          0.31          1.74         0.82 o                         
  -1  13   0        169.38        177.55         4.73 o                         
   0  13   0        317.70        335.21         9.18 o                         
   1  13   0        394.80        395.10         5.23 o                         
   2  13   0         77.26         90.47         3.76 o                         
   3  13   0          5.09          5.26         0.82 o                         
   4  13   0         38.09         38.22         1.47 o                         
  -3  14   0          0.34          0.92         0.41 o                         
  -2  14   0        470.11        474.51         8.78 o                         
  -1  14   0         10.49         11.23         1.13 o                         
   0  14   0        336.55        365.66         9.95 o                         
   1  14   0        220.11        217.73         4.11 o                         
   2  14   0          1.22          1.22         0.45 o                         
   3  14   0        583.90        581.23         7.12 o                         
   4  14   0          5.42          4.97         0.63 o                         
  -2  15   0        117.94        113.64         3.41 o                         
  -1  15   0        282.89        296.59         4.75 o                         
   0  15   0        199.73        209.05         6.90 o                         
   1  15   0        220.84        216.24         3.75 o                         
   2  15   0         11.34         13.01         1.22 o                         
   3  15   0         16.23         19.05         1.03 o                         
   4  15   0        199.17        185.79         2.64 o                         
  -1  16   0         25.46         26.30         1.65 o                         
   0  16   0          9.75         10.86         1.40 o                         
   1  16   0        124.83        131.86         4.84 o                         
   2  16   0         95.02         90.52         2.42 o                         
   3  16   0        343.94        339.27         4.22 o                         
   0  17   0         56.43         54.69         2.38 o                         
   1  17   0        143.83        142.99         2.60 o                         
   2  17   0        132.12        129.09         3.74 o                         
  -2 -17   1        554.65        515.66         7.04 o                         
  -1 -17   1         10.70         13.02         1.21 o                         
   0 -17   1         68.60         73.89         2.66 o                         
  -3 -16   1          2.72          2.81         0.42 o                         
  -2 -16   1         70.42         68.11         1.99 o                         
  -1 -16   1         55.05         59.39         3.18 o                         
   0 -16   1         16.96         17.89         1.76 o                         
   1 -16   1          0.47          1.03         0.44 o                         
  -3 -15   1          0.21          0.44         0.35 o                         
  -2 -15   1        363.12        354.56         4.49 o                         
  -1 -15   1         85.63         91.34         2.38 o                         
   0 -15   1          0.64          0.50         0.78 o                         
   1 -15   1        641.11        634.38        11.17 o                         
   2 -15   1          1.05          2.09         0.57 o                         
  -4 -14   1         61.97         56.97         1.79 o                         
  -3 -14   1        196.10        194.83         4.06 o                         
  -2 -14   1          1.14          1.51         0.44 o                         
  -1 -14   1         42.26         42.37         1.80 o                         
   0 -14   1        576.06        588.28        12.44 o                         
   1 -14   1         19.04         22.61         1.57 o                         
   2 -14   1        214.42        218.84         5.93 o                         
  -4 -13   1        236.21        227.14         2.90 o                         
  -3 -13   1          0.61          1.23         0.52 o                         
  -2 -13   1          7.95          9.78         0.93 o                         
  -1 -13   1         39.46         40.50         1.85 o                         
   0 -13   1          0.08          0.50         0.69 o                         
   1 -13   1         52.79         50.61         2.55 o                         
   2 -13   1         62.74         61.09         3.66 o                         
   3 -13   1        128.76        125.77         4.12 o                         
  -5 -12   1         34.71         33.41         1.83 o                         
  -4 -12   1          1.08          1.44         0.69 o                         
  -3 -12   1        297.61        290.71         5.71 o                         
  -2 -12   1        194.27        200.50         4.28 o                         
  -1 -12   1        261.54        268.44        13.96 o                         
   0 -12   1       1020.29       1079.27        20.99 o                         
   1 -12   1        579.32        587.49         6.86 o                         
   2 -12   1        292.49        289.38         8.64 o                         
   3 -12   1         86.24         89.45         4.12 o                         
  -5 -11   1          3.39          3.59         0.58 o                         
  -4 -11   1       1042.90       1004.24        21.86 o                         
  -3 -11   1        514.38        510.28         8.84 o                         
  -2 -11   1       2176.41       2189.49        28.71 o                         
  -1 -11   1        200.30        211.80         8.50 o                         
   0 -11   1          6.61          4.60         1.51 o                         
   1 -11   1       1120.36       1176.80        14.94 o                         
   2 -11   1          9.25          9.43         1.37 o                         
   3 -11   1         54.76         59.67         3.73 o                         
   4 -11   1          2.36          3.18         0.67 o                         
  -5 -10   1        229.06        217.76        12.17 o                         
  -4 -10   1         18.18         18.86         1.59 o                         
  -3 -10   1         36.54         42.56         2.88 o                         
  -2 -10   1        243.58        271.30         9.74 o                         
  -1 -10   1        178.95        188.43         7.61 o                         
   0 -10   1        131.58        141.91         4.39 o                         
   1 -10   1       1490.90       1495.38        12.87 o                         
   2 -10   1        740.44        747.83        12.46 o                         
   3 -10   1       1006.82        988.88        16.15 o                         
   4 -10   1          3.70          2.77         0.54 o                         
  -5  -9   1         10.40         12.20         1.30 o                         
  -4  -9   1        222.73        212.67        13.85 o                         
  -3  -9   1        109.11        117.12         4.72 o                         
  -2  -9   1        496.90        482.37        12.37 o                         
  -1  -9   1        500.21        467.78        11.29 o                         
   0  -9   1        187.01        189.86         4.73 o                         
   1  -9   1       1922.57       1913.36        42.35 o                         
   2  -9   1        750.20        760.06        12.45 o                         
   3  -9   1         14.77         13.83         1.53 o                         
   4  -9   1         18.14         18.68         1.15 o                         
  -5  -8   1         37.17         37.69         1.65 o                         
  -4  -8   1         30.13         30.72         2.05 o                         
  -3  -8   1        850.07        855.23        12.46 o                         
  -2  -8   1        340.69        348.47         7.06 o                         
  -1  -8   1       3888.24       3957.66        30.49 o                         
   0  -8   1       1657.83       1748.01        28.86 o                         
   1  -8   1         82.63         93.67         5.11 o                         
   2  -8   1          5.98          8.13         1.07 o                         
   3  -8   1        678.99        698.73        19.47 o                         
   4  -8   1         83.65         74.04         3.28 o                         
   5  -8   1         28.70         23.39         2.59 o                         
  -6  -7   1        369.48        400.12         7.19 o                         
  -5  -7   1        325.51        334.78         4.62 o                         
  -4  -7   1        949.78        947.75        21.65 o                         
  -3  -7   1        179.94        153.09         5.84 o                         
  -2  -7   1        373.55        411.30         7.32 o                         
  -1  -7   1          5.13         20.19         2.32 o                         
   0  -7   1        557.22        556.43         6.85 o                         
   1  -7   1        219.86        198.33         6.83 o                         
   2  -7   1        758.47        810.25        11.95 o                         
   3  -7   1         39.61         51.80         5.41 o                         
   4  -7   1       1394.42       1498.48        13.10 o                         
   5  -7   1          2.89          3.66         0.60 o                         
  -6  -6   1         58.17         62.91         3.76 o                         
  -5  -6   1         52.63         49.96         2.35 o                         
  -4  -6   1        194.42        189.16         9.71 o                         
  -3  -6   1          3.43          8.26         1.21 o                         
  -2  -6   1          8.03          6.85         1.66 o                         
  -1  -6   1        299.36        281.02         4.83 o                         
   0  -6   1        440.53        425.66         5.44 o                         
   1  -6   1         99.44        118.75         4.97 o                         
   2  -6   1       1812.70       1904.68        18.35 o                         
   3  -6   1          0.81          3.78         1.49 o                         
   4  -6   1          5.12          8.03         0.82 o                         
   5  -6   1          0.74          2.46         0.61 o                         
  -6  -5   1          2.89          4.26         0.73 o                         
  -5  -5   1        587.20        589.17        33.08 o                         
  -4  -5   1          8.41          6.00         1.81 o                         
  -3  -5   1        145.94        125.08         4.26 o                         
  -2  -5   1       3418.72       3349.49        28.14 o                         
  -1  -5   1        285.44        291.52         5.22 o                         
   0  -5   1       1447.40       1494.82        10.93 o                         
   1  -5   1         16.85         15.46         1.76 o                         
   2  -5   1         71.80        102.29         2.49 o                         
   3  -5   1         29.51         29.94         2.30 o                         
   4  -5   1        100.34        107.80         2.28 o                         
   5  -5   1         57.62         67.65         2.89 o                         
  -6  -4   1        252.73        277.33         5.50 o                         
  -5  -4   1         95.65         98.28         3.30 o                         
  -4  -4   1         79.02         76.37         6.05 o                         
  -3  -4   1        146.34        140.47         4.34 o                         
  -2  -4   1          0.97          3.62         1.04 o                         
  -1  -4   1       1559.05       1632.96         8.71 o                         
   0  -4   1         28.81         34.12         1.95 o                         
   1  -4   1        707.19        644.67         7.67 o                         
   2  -4   1        232.81        214.58         2.90 o                         
   3  -4   1       2347.62       2302.47        16.37 o                         
   4  -4   1        110.93        127.57         6.67 o                         
   5  -4   1       1105.26       1155.96        12.40 o                         
  -6  -3   1        390.84        443.15         7.45 o                         
  -5  -3   1        941.72        938.76        32.19 o                         
  -4  -3   1          1.75          2.07         1.53 o                         
  -3  -3   1         23.28         29.57         2.03 o                         
  -2  -3   1         20.78         24.61         1.14 o                         
  -1  -3   1      19235.38      17742.73        54.14 o                         
   0  -3   1      12769.82      11679.35        42.36 o                         
   1  -3   1      14969.41      13516.99        60.94 o                         
   2  -3   1        495.93        539.43         4.37 o                         
   3  -3   1        935.12        848.07         9.73 o                         
   4  -3   1        270.61        273.07         9.78 o                         
   5  -3   1        360.12        380.82         4.75 o                         
   6  -3   1         13.07         12.28         1.05 o                         
  -6  -2   1          7.07          8.89         1.19 o                         
  -5  -2   1        353.21        347.32         6.27 o                         
  -4  -2   1         10.51         14.70         1.74 o                         
  -3  -2   1       1878.29       1761.22        45.45 o                         
  -2  -2   1        559.34        511.88         4.97 o                         
  -1  -2   1       4264.57       3994.00        21.67 o                         
   0  -2   1        218.81        218.84         4.79 o                         
   1  -2   1       4184.01       3919.57       139.18 o                         
   2  -2   1        559.88        574.64         3.61 o                         
   3  -2   1         28.63         40.43         2.13 o                         
   4  -2   1          2.46          1.28         0.90 o                         
   5  -2   1         33.68         31.91         1.20 o                         
   6  -2   1        559.60        573.33         8.25 o                         
  -6  -1   1          8.27          5.74         1.08 o                         
  -5  -1   1        316.97        324.39        23.48 o                         
  -4  -1   1         11.27         11.25         2.15 o                         
  -3  -1   1         72.67         77.31         3.21 o                         
  -2  -1   1       2054.79       1995.08        11.21 o                         
  -1  -1   1       1325.16       1228.14        13.74 o                         
   0  -1   1         80.55         86.58         1.64 o                         
   1  -1   1       1428.51       1269.94        14.31 o                         
   2  -1   1       1596.44       1438.17        10.81 o                         
   3  -1   1        149.92        142.73         5.32 o                         
   4  -1   1       1785.24       1728.12        25.25 o                         
   5  -1   1        117.59        118.75         2.69 o                         
   6  -1   1        233.14        239.60         3.39 o                         
  -6   0   1          0.81          1.65         0.39 o                         
  -5   0   1        315.91        328.78        11.57 o                         
  -4   0   1         73.34         77.38         5.66 o                         
  -3   0   1         11.94          6.06         0.94 o                         
  -2   0   1         48.13         50.15         3.63 o                         
  -1   0   1         21.24         18.83         1.15 o                         
   0   0   1       1771.31       1660.28         7.45 o                         
   1   0   1       6901.39       5954.81        16.10 o                         
   2   0   1       4567.69       4024.93        75.34 o                         
   3   0   1          2.51          1.12         0.49 o                         
   4   0   1        213.52        210.96         8.80 o                         
   5   0   1          0.08          0.41         0.39 o                         
   6   0   1          0.48          2.52         0.79 o                         
  -6   1   1          0.02          0.38         0.40 o                         
  -5   1   1        822.02        856.88        10.65 o                         
  -4   1   1        129.81        120.29         7.01 o                         
  -3   1   1         11.27         11.04         1.88 o                         
  -2   1   1       3025.38       2808.81        11.77 o                         
  -1   1   1         23.22         31.59         0.93 o                         
   0   1   1         53.97         53.85         1.17 o                         
   1   1   1        175.04        146.91         3.66 o                         
   2   1   1         73.90         58.20         1.59 o                         
   3   1   1         22.56         17.18         1.44 o                         
   4   1   1        976.73        910.75        17.98 o                         
   5   1   1         35.28         46.42         1.35 o                         
   6   1   1          1.38          1.66         0.46 o                         
  -6   2   1         50.81         60.07         2.56 o                         
  -5   2   1         28.21         35.10         3.69 o                         
  -4   2   1         20.70         17.60         2.77 o                         
  -3   2   1        764.22        849.32        15.51 o                         
  -2   2   1        241.67        230.71         2.97 o                         
  -1   2   1         42.43         33.76         1.35 o                         
   0   2   1         24.03         23.21         1.49 o                         
   1   2   1        919.96        916.47         8.37 o                         
   2   2   1        126.42        123.48         2.38 o                         
   3   2   1       2783.45       2503.28        24.09 o                         
   4   2   1         45.29         47.32         2.86 o                         
   5   2   1        997.64       1015.28        11.76 o                         
   6   2   1         10.83         12.89         1.00 o                         
  -5   3   1        147.23        139.90         6.94 o                         
  -4   3   1        463.29        438.01        12.99 o                         
  -3   3   1        320.43        322.38         9.64 o                         
  -2   3   1        224.52        190.66         3.17 o                         
  -1   3   1       1508.55       1551.43        20.71 o                         
   0   3   1        681.33        626.42         3.94 o                         
   1   3   1       2606.68       2435.56        24.35 o                         
   2   3   1         82.06         89.41         1.85 o                         
   3   3   1        292.42        247.50         5.49 o                         
   4   3   1       1110.46       1026.55        13.35 o                         
   5   3   1        154.57        158.74         3.70 o                         
   6   3   1        192.14        223.46         5.52 o                         
  -5   4   1          3.08          4.78         0.91 o                         
  -4   4   1         56.45         48.19         4.28 o                         
  -3   4   1         60.13         63.69         3.28 o                         
  -2   4   1       1181.57       1191.15        20.85 o                         
  -1   4   1         21.45         32.73         1.18 o                         
   0   4   1         43.35         38.51         1.37 o                         
   1   4   1        436.57        458.42         4.93 o                         
   2   4   1       1860.63       1833.90        31.83 o                         
   3   4   1          2.48          6.35         2.40 o                         
   4   4   1        407.63        375.59         8.85 o                         
   5   4   1        970.97        934.96         8.83 o                         
   6   4   1        326.26        386.87         6.87 o                         
  -5   5   1        148.90        140.39         4.00 o                         
  -4   5   1          0.73          1.55         0.45 o                         
  -3   5   1        105.68        105.31         4.38 o                         
  -2   5   1        122.37        125.35         3.12 o                         
  -1   5   1       1071.47       1115.47        11.32 o                         
   0   5   1        379.86        379.08         4.71 o                         
   1   5   1        171.92        166.51         2.90 o                         
   2   5   1        176.74        169.74         6.00 o                         
   3   5   1         31.27         44.47         3.80 o                         
   4   5   1       3633.27       3396.12        38.49 o                         
   5   5   1         51.70         53.73         1.93 o                         
   6   5   1        611.03        707.62         8.68 o                         
  -5   6   1        688.41        744.15        12.08 o                         
  -4   6   1        107.29        104.52         4.16 o                         
  -3   6   1        337.53        317.16         9.17 o                         
  -2   6   1        185.19        223.41         6.81 o                         
  -1   6   1        517.25        485.89        11.88 o                         
   0   6   1       3451.97       3477.76        23.69 o                         
   1   6   1       1605.74       1613.68        38.12 o                         
   2   6   1       2846.95       2973.75        17.71 o                         
   3   6   1        829.75        886.13        11.14 o                         
   4   6   1          0.09          0.50         0.83 o                         
   5   6   1        402.78        400.33         5.74 o                         
   6   6   1          0.07          1.59         0.59 o                         
  -5   7   1        404.07        408.60        17.43 o                         
  -4   7   1         67.42         72.35         3.30 o                         
  -3   7   1        111.11        105.89         7.75 o                         
  -2   7   1         60.59         71.70         8.44 o                         
  -1   7   1        344.44        380.21         9.71 o                         
   0   7   1        619.21        706.83         7.76 o                         
   1   7   1         69.57         84.39         4.03 o                         
   2   7   1        539.38        543.69         8.04 o                         
   3   7   1        208.69        220.50         5.84 o                         
   4   7   1          1.74          1.05         0.85 o                         
   5   7   1        106.77        112.64         2.98 o                         
   6   7   1         22.97         25.73         2.13 o                         
  -5   8   1          5.47          6.03         0.90 o                         
  -4   8   1          4.16          4.84         0.71 o                         
  -3   8   1          0.09          1.99         1.03 o                         
  -2   8   1          7.43         11.19         1.66 o                         
  -1   8   1          2.51          4.37         1.28 o                         
   0   8   1       1302.92       1313.19        11.60 o                         
   1   8   1       1740.27       1929.11        20.92 o                         
   2   8   1        264.42        265.71         5.89 o                         
   3   8   1         57.52         57.72         3.13 o                         
   4   8   1         80.54         74.47         5.87 o                         
   5   8   1        274.37        285.41        12.91 o                         
   6   8   1         18.29         20.65         1.72 o                         
  -4   9   1        801.57        803.50         9.41 o                         
  -3   9   1        171.68        157.72         5.02 o                         
  -2   9   1       4490.10       4406.18       220.90 o                         
  -1   9   1        280.63        276.87         9.35 o                         
   0   9   1        308.72        300.24         9.20 o                         
   1   9   1        395.84        400.25         6.72 o                         
   2   9   1        614.33        649.36        13.95 o                         
   3   9   1        174.06        166.33         5.46 o                         
   4   9   1        409.54        413.33         7.51 o                         
   5   9   1        144.70        151.40         4.73 o                         
  -4  10   1        357.93        327.85         5.27 o                         
  -3  10   1         24.39         24.24         1.90 o                         
  -2  10   1         27.85         27.69         2.55 o                         
  -1  10   1        113.92        131.43         4.74 o                         
   0  10   1         27.57         22.72         1.81 o                         
   1  10   1        267.50        307.97         6.38 o                         
   2  10   1        331.56        355.87        11.00 o                         
   3  10   1        659.84        655.29        10.98 o                         
   4  10   1         20.95         22.87         1.84 o                         
   5  10   1        247.02        263.09         7.75 o                         
  -4  11   1         26.77         33.71         1.99 o                         
  -3  11   1        375.26        388.97         6.83 o                         
  -2  11   1        145.88        138.12         3.50 o                         
  -1  11   1        339.05        331.15        14.75 o                         
   0  11   1        266.75        277.06        14.22 o                         
   1  11   1        319.31        317.72        10.40 o                         
   2  11   1          5.91          4.12         1.44 o                         
   3  11   1         44.45         41.06         1.95 o                         
   4  11   1        279.67        278.69         5.95 o                         
   5  11   1         23.90         21.19         1.46 o                         
  -3  12   1        401.95        381.67        10.45 o                         
  -2  12   1         96.12         90.94         3.56 o                         
  -1  12   1       2295.42       2236.77        13.37 o                         
   0  12   1          4.67          3.21         0.82 o                         
   1  12   1        280.87        260.58         9.81 o                         
   2  12   1        373.05        392.63        12.40 o                         
   3  12   1          8.06         10.52         1.18 o                         
   4  12   1        182.22        182.07         3.63 o                         
   5  12   1        139.86        129.13         4.71 o                         
  -3  13   1        174.27        152.72         8.33 o                         
  -2  13   1         90.22         90.69         3.13 o                         
  -1  13   1        104.69         96.13         3.48 o                         
   0  13   1        116.61        136.54         4.87 o                         
   1  13   1         81.64         79.41         2.36 o                         
   2  13   1         42.97         50.01         2.08 o                         
   3  13   1          4.17          3.87         0.90 o                         
   4  13   1       1160.09       1123.65        22.74 o                         
  -2  14   1        332.13        338.43        15.39 o                         
  -1  14   1         30.66         27.27         1.72 o                         
   0  14   1        610.22        644.07        13.33 o                         
   1  14   1        197.29        184.90         3.84 o                         
   2  14   1        301.43        306.53         4.83 o                         
   3  14   1        306.48        299.84         5.20 o                         
   4  14   1          1.18          2.70         1.04 o                         
  -2  15   1        273.14        280.47         5.34 o                         
  -1  15   1          0.68          0.80         0.38 o                         
   0  15   1         53.98         62.85         2.51 o                         
   1  15   1         76.38         72.63         4.22 o                         
   2  15   1        249.91        245.86         3.95 o                         
   3  15   1          1.38          1.65         0.49 o                         
   4  15   1         79.53         71.63         1.85 o                         
  -1  16   1         48.85         49.31         2.25 o                         
   0  16   1         80.25         79.30         2.38 o                         
   1  16   1        368.61        386.37         8.48 o                         
   2  16   1         64.82         62.96         3.07 o                         
   3  16   1        229.86        227.18         3.59 o                         
   0  17   1          6.98          6.02         0.87 o                         
   1  17   1        410.52        406.62         4.64 o                         
   2  17   1        115.92        104.15         2.21 o                         
  -1 -17   2         99.58         97.49         2.95 o                         
  -2 -16   2         85.14         82.16         2.84 o                         
  -1 -16   2          0.11          0.25         0.50 o                         
   0 -16   2          3.48          3.58         0.82 o                         
   1 -16   2         16.20         14.30         1.19 o                         
  -3 -15   2          3.33          3.70         0.45 o                         
  -2 -15   2        249.03        246.39         3.59 o                         
  -1 -15   2        355.64        354.36         4.49 o                         
   0 -15   2        602.05        644.60        11.62 o                         
   1 -15   2        537.29        523.51         7.39 o                         
   2 -15   2        267.03        276.89         5.06 o                         
  -4 -14   2        411.41        355.46         3.16 o                         
  -3 -14   2        133.83        132.77         3.05 o                         
  -2 -14   2        152.22        157.93         3.23 o                         
  -1 -14   2        317.97        320.21         4.75 o                         
   0 -14   2         57.84         67.18         4.22 o                         
   1 -14   2        403.47        397.59         6.36 o                         
   2 -14   2         85.83         87.98         3.71 o                         
  -4 -13   2          1.78          1.96         0.32 o                         
  -3 -13   2        192.23        188.46         4.24 o                         
  -2 -13   2          6.96          7.77         1.02 o                         
  -1 -13   2         53.52         59.92         1.89 o                         
   0 -13   2        625.97        653.92        13.70 o                         
   1 -13   2        369.85        378.01         6.82 o                         
   2 -13   2        302.91        315.02         8.14 o                         
   3 -13   2        151.24        154.84         4.49 o                         
  -4 -12   2         19.05         18.76         1.07 o                         
  -3 -12   2        152.96        153.78         4.11 o                         
  -2 -12   2         17.28         18.14         1.31 o                         
  -1 -12   2         25.37         25.30         2.25 o                         
   0 -12   2        331.66        352.33        12.05 o                         
   1 -12   2        636.51        641.42         8.10 o                         
   2 -12   2        860.35        842.03        14.59 o                         
   3 -12   2        262.28        276.21         7.06 o                         
  -5 -11   2          6.88          8.13         1.29 o                         
  -4 -11   2        108.21         96.10         5.45 o                         
  -3 -11   2        192.63        198.93         7.10 o                         
  -2 -11   2        811.08        822.09        17.60 o                         
  -1 -11   2        475.28        519.54         9.66 o                         
   0 -11   2        340.97        362.79        11.91 o                         
   1 -11   2        234.99        237.49         6.78 o                         
   2 -11   2          7.65          7.49         1.60 o                         
   3 -11   2          8.31          6.33         1.30 o                         
   4 -11   2         18.67         18.95         1.46 o                         
  -5 -10   2        237.82        230.98         7.20 o                         
  -4 -10   2          1.55          2.10         1.23 o                         
  -3 -10   2        653.14        643.52         9.92 o                         
  -2 -10   2          0.05          1.06         0.76 o                         
  -1 -10   2        122.32        126.96         4.56 o                         
   0 -10   2          3.89          2.76         0.81 o                         
   1 -10   2         73.88         79.92         3.81 o                         
   2 -10   2        252.64        258.50        10.68 o                         
   3 -10   2        440.77        425.21        10.58 o                         
   4 -10   2         97.87         96.47         3.29 o                         
  -5  -9   2          0.59          1.16         0.46 o                         
  -4  -9   2        190.11        180.91        14.45 o                         
  -3  -9   2          0.49          3.92         1.79 o                         
  -2  -9   2          4.92          8.82         1.81 o                         
  -1  -9   2        193.82        199.43         7.47 o                         
   0  -9   2          3.70          2.09         0.62 o                         
   1  -9   2       1211.86       1287.13        14.40 o                         
   2  -9   2        265.61        272.33         7.54 o                         
   3  -9   2          5.08          9.30         1.74 o                         
   4  -9   2          4.46          8.88         1.00 o                         
  -5  -8   2          7.15          8.48         0.97 o                         
  -4  -8   2         11.34         11.24         1.27 o                         
  -3  -8   2        301.61        321.53         7.79 o                         
  -2  -8   2        686.97        741.12        14.14 o                         
  -1  -8   2        110.90        107.32         5.18 o                         
   0  -8   2        955.76        983.72         9.99 o                         
   1  -8   2          1.82          3.48         0.72 o                         
   2  -8   2        426.09        463.73        10.07 o                         
   3  -8   2          0.44          1.86         1.31 o                         
   4  -8   2          2.40          5.05         0.88 o                         
   5  -8   2        296.70        301.25         5.39 o                         
  -5  -7   2         68.65         76.24         2.78 o                         
  -4  -7   2          3.16          4.27         0.90 o                         
  -3  -7   2        208.68        225.10         6.36 o                         
  -2  -7   2        123.14        150.52         4.59 o                         
  -1  -7   2         46.51         59.50         3.60 o                         
   0  -7   2        476.97        483.12         7.13 o                         
   1  -7   2        767.72        770.77         7.76 o                         
   2  -7   2        451.47        454.53        10.24 o                         
   3  -7   2         61.23         57.99         5.13 o                         
   4  -7   2        322.58        343.09         4.80 o                         
   5  -7   2        124.59        114.11         9.47 o                         
  -5  -6   2        331.48        331.05         7.04 o                         
  -4  -6   2       1313.71       1305.98        26.07 o                         
  -3  -6   2         24.94         33.21         2.41 o                         
  -2  -6   2        409.07        387.15        10.26 o                         
  -1  -6   2        738.26        721.74        11.45 o                         
   0  -6   2         93.94         83.97         2.45 o                         
   1  -6   2       3660.29       3801.62        19.15 o                         
   2  -6   2       3012.37       3187.90        37.86 o                         
   3  -6   2        517.74        580.90        16.02 o                         
   4  -6   2        274.17        279.88         4.42 o                         
   5  -6   2          1.47          1.01         1.22 o                         
  -6  -5   2         11.49         12.01         1.01 o                         
  -5  -5   2         47.24         41.49         2.49 o                         
  -4  -5   2        354.90        354.30        13.63 o                         
  -3  -5   2         47.13         39.22         3.90 o                         
  -2  -5   2       3041.16       3114.57        18.73 o                         
  -1  -5   2        631.52        666.38        10.27 o                         
   0  -5   2        513.89        489.93        13.98 o                         
   1  -5   2          0.05          1.89         0.63 o                         
   2  -5   2        722.29        784.83        12.15 o                         
   3  -5   2          4.36          3.77         0.89 o                         
   4  -5   2        588.67        556.68         6.41 o                         
   5  -5   2        260.97        271.22         6.22 o                         
  -6  -4   2         18.09         17.67         1.37 o                         
  -5  -4   2          0.44          0.76         0.37 o                         
  -4  -4   2        102.35         97.29         7.08 o                         
  -3  -4   2        223.75        203.02         5.48 o                         
  -2  -4   2        133.53        126.28         3.58 o                         
  -1  -4   2        850.97        873.27        15.40 o                         
   0  -4   2       4891.93       5084.05        69.37 o                         
   1  -4   2         34.36         37.43         1.05 o                         
   2  -4   2        897.22        926.52         7.58 o                         
   3  -4   2       1144.96       1109.60         9.92 o                         
   4  -4   2        395.06        393.08        11.55 o                         
   5  -4   2        772.11        842.64         8.23 o                         
  -6  -3   2          0.22          1.08         0.60 o                         
  -5  -3   2          4.68          6.27         0.88 o                         
  -4  -3   2        292.95        269.55         7.48 o                         
  -3  -3   2       1245.41       1152.00        17.64 o                         
  -2  -3   2        328.01        281.49         4.32 o                         
  -1  -3   2       1484.17       1474.81        25.54 o                         
   0  -3   2       1000.55       1037.57        13.45 o                         
   1  -3   2        249.21        274.01         3.94 o                         
   2  -3   2       1258.04       1296.26         6.86 o                         
   3  -3   2        377.49        317.96         8.11 o                         
   4  -3   2        911.65        906.18        11.57 o                         
   5  -3   2         20.15         24.35         1.14 o                         
   6  -3   2          0.14          0.57         0.35 o                         
  -6  -2   2       1279.42       1376.02        12.92 o                         
  -5  -2   2         67.61         67.15         2.70 o                         
  -4  -2   2        162.48        142.97         5.47 o                         
  -3  -2   2         53.41         46.64         2.66 o                         
  -2  -2   2         32.79         25.82         1.40 o                         
  -1  -2   2       6230.81       5867.58        25.23 o                         
   0  -2   2       5157.62       5052.01        17.81 o                         
   1  -2   2         57.67        106.98        38.30 o                         
   2  -2   2       2363.88       2508.13         8.85 o                         
   3  -2   2         29.27         16.68         1.40 o                         
   4  -2   2        391.71        384.98         7.66 o                         
   5  -2   2         15.41         16.37         0.96 o                         
   6  -2   2        221.36        226.99         4.86 o                         
  -6  -1   2          7.03          8.96         0.72 o                         
  -5  -1   2          4.06          3.41         0.98 o                         
  -4  -1   2        181.70        196.56         9.09 o                         
  -3  -1   2       1716.92       1704.97        15.73 o                         
  -2  -1   2         20.69         38.54         2.57 o                         
  -1  -1   2      18045.47      14946.70       159.65 o                         
   0  -1   2        949.99        938.79         9.00 o                         
   1  -1   2         27.19         26.68         4.52 o                         
   2  -1   2        180.00        159.57         2.51 o                         
   3  -1   2         38.99         29.35         1.84 o                         
   4  -1   2        825.02        812.76        11.20 o                         
   5  -1   2        447.53        450.82         8.51 o                         
   6  -1   2        360.31        404.62         5.46 o                         
  -6   0   2        139.18        138.16         8.30 o                         
  -5   0   2        281.40        299.28        30.79 o                         
  -4   0   2         38.11         36.93         4.08 o                         
  -3   0   2         52.64         37.20         2.32 o                         
  -2   0   2        383.76        417.17         8.61 o                         
  -1   0   2       2716.90       2469.31        48.31 o                         
   0   0   2       3099.88       2957.81        14.39 o                         
   1   0   2        667.77        618.30        18.60 o                         
   2   0   2        114.31        100.22         1.84 o                         
   3   0   2        219.37        248.48         5.40 o                         
   4   0   2        293.84        280.53        10.87 o                         
   5   0   2         12.04         13.66         0.70 o                         
   6   0   2        453.70        472.10         9.94 o                         
  -6   1   2        174.82        162.97        14.40 o                         
  -5   1   2        595.08        640.37         8.87 o                         
  -4   1   2          0.11          2.89         1.37 o                         
  -3   1   2        713.97        716.45        14.60 o                         
  -2   1   2        134.48        146.25         2.42 o                         
  -1   1   2        430.42        354.62         4.60 o                         
   0   1   2        144.39        143.34         3.30 o                         
   1   1   2        189.97        171.52         2.72 o                         
   2   1   2        163.31        145.41         2.53 o                         
   3   1   2          5.70          4.61         0.79 o                         
   4   1   2        112.34        104.61         6.01 o                         
   5   1   2        658.89        672.39         8.88 o                         
   6   1   2        115.05        138.25         2.95 o                         
  -6   2   2         28.22         30.91         1.63 o                         
  -5   2   2         13.49         17.48         1.53 o                         
  -4   2   2         82.64         95.29         6.37 o                         
  -3   2   2         72.13         67.30         4.56 o                         
  -2   2   2       3438.11       3316.55        27.34 o                         
  -1   2   2       1502.14       1377.05        10.02 o                         
   0   2   2       3991.62       3682.39        14.30 o                         
   1   2   2        269.81        291.61        11.42 o                         
   2   2   2       2449.61       2238.02        12.14 o                         
   3   2   2       1096.51       1009.78        10.77 o                         
   4   2   2        750.24        703.94        10.75 o                         
   5   2   2       2353.50       2296.56        25.45 o                         
   6   2   2        482.82        548.09         8.48 o                         
  -5   3   2        464.15        506.02         8.44 o                         
  -4   3   2        155.42        166.60         8.23 o                         
  -3   3   2        507.90        479.74        12.10 o                         
  -2   3   2         56.38         89.44         2.61 o                         
  -1   3   2       1296.66       1306.85        10.52 o                         
   0   3   2         30.55         37.54         2.11 o                         
   1   3   2       1264.61       1264.83        14.46 o                         
   2   3   2        528.22        513.90         9.96 o                         
   3   3   2         28.49         38.92         5.78 o                         
   4   3   2        272.16        253.94         9.21 o                         
   5   3   2         92.57         92.11         1.97 o                         
   6   3   2        196.25        224.43         5.48 o                         
  -5   4   2          4.71          8.49         1.08 o                         
  -4   4   2        679.50        666.77        11.48 o                         
  -3   4   2         28.53         26.20         2.38 o                         
  -2   4   2        101.10         97.85         2.82 o                         
  -1   4   2        140.17        173.14         2.40 o                         
   0   4   2       1575.76       1487.50        16.93 o                         
   1   4   2          0.43          7.55         4.21 o                         
   2   4   2        639.43        632.00         5.41 o                         
   3   4   2          3.77          1.81         0.57 o                         
   4   4   2        179.21        173.49         8.30 o                         
   5   4   2         94.60         90.04         2.32 o                         
   6   4   2         65.21         79.48         3.18 o                         
  -5   5   2          5.37          6.40         0.90 o                         
  -4   5   2         23.00         21.54         1.60 o                         
  -3   5   2         10.14         19.94         7.19 o                         
  -2   5   2        156.15        163.05         3.89 o                         
  -1   5   2       3276.92       3234.77        14.37 o                         
   0   5   2       3052.02       3144.82        12.56 o                         
   1   5   2        105.39        131.64         2.39 o                         
   2   5   2         71.89         81.83         2.10 o                         
   3   5   2        266.19        280.10         9.30 o                         
   4   5   2          1.73          3.18         1.33 o                         
   5   5   2       1406.72       1373.76        10.77 o                         
   6   5   2         95.05        118.92         3.69 o                         
  -5   6   2        160.74        188.76         3.90 o                         
  -4   6   2          7.01          7.00         1.13 o                         
  -3   6   2       1873.46       1889.25        16.52 o                         
  -2   6   2        420.82        399.79         8.91 o                         
  -1   6   2       1035.60       1094.77        17.08 o                         
   0   6   2       1773.66       1967.28        54.15 o                         
   1   6   2        399.44        357.51         7.74 o                         
   2   6   2        388.38        368.76         6.13 o                         
   3   6   2        171.91        179.11         7.65 o                         
   4   6   2        463.67        443.67        13.93 o                         
   5   6   2          2.58          2.26         0.55 o                         
   6   6   2        224.05        256.41        15.74 o                         
  -5   7   2        342.70        366.37         8.06 o                         
  -4   7   2         29.51         27.83         2.11 o                         
  -3   7   2       1947.74       2002.60        44.36 o                         
  -2   7   2          0.42          4.84         2.82 o                         
  -1   7   2         40.06         50.15         4.59 o                         
   0   7   2       1257.32       1425.79        12.59 o                         
   1   7   2         96.49        112.45         4.65 o                         
   2   7   2        560.21        524.57         7.77 o                         
   3   7   2         22.54         33.73         2.26 o                         
   4   7   2        403.76        400.33        13.24 o                         
   5   7   2         22.11         22.84         1.38 o                         
   6   7   2        275.95        309.93        26.80 o                         
  -5   8   2          4.63          4.81         0.82 o                         
  -4   8   2         24.38         23.29         1.80 o                         
  -3   8   2         44.69         48.43         2.31 o                         
  -2   8   2        811.32        841.81        30.02 o                         
  -1   8   2        179.10        175.01         7.15 o                         
   0   8   2       1428.55       1460.57        14.86 o                         
   1   8   2         90.28         76.60         4.22 o                         
   2   8   2       1223.86       1182.79        15.00 o                         
   3   8   2          5.61         13.79         3.40 o                         
   4   8   2          9.62          7.13         1.92 o                         
   5   8   2         46.84         47.05         2.78 o                         
   6   8   2         17.07         15.46         1.44 o                         
  -4   9   2         31.97         40.17         3.34 o                         
  -3   9   2         95.20         96.28         3.96 o                         
  -2   9   2       2129.52       2090.17        44.02 o                         
  -1   9   2         19.19         29.62         3.18 o                         
   0   9   2       1365.87       1367.14        13.07 o                         
   1   9   2        186.92        231.97         5.20 o                         
   2   9   2        130.75        126.78         6.14 o                         
   3   9   2         21.52         18.24         1.82 o                         
   4   9   2        100.75         95.82         3.51 o                         
   5   9   2          1.43          2.18         0.76 o                         
  -4  10   2        185.31        177.16         5.86 o                         
  -3  10   2          6.84          5.69         1.03 o                         
  -2  10   2        152.62        154.53         6.03 o                         
  -1  10   2        221.74        218.19         8.84 o                         
   0  10   2         57.58         52.39         2.78 o                         
   1  10   2         76.26         85.09         3.38 o                         
   2  10   2         99.93         93.00         5.64 o                         
   3  10   2        556.02        560.24        12.95 o                         
   4  10   2         17.63         21.37         2.02 o                         
   5  10   2        397.75        418.56         7.37 o                         
  -4  11   2         59.87         61.31         2.73 o                         
  -3  11   2          1.37          1.57         1.11 o                         
  -2  11   2        210.65        201.86         5.50 o                         
  -1  11   2        649.54        616.81        10.67 o                         
   0  11   2        288.74        280.70        11.39 o                         
   1  11   2        519.97        519.98         8.89 o                         
   2  11   2         87.72         82.28         5.54 o                         
   3  11   2        318.50        307.79         5.84 o                         
   4  11   2        231.31        239.46         6.14 o                         
   5  11   2        672.00        721.29         8.39 o                         
  -3  12   2         10.11          7.87         0.94 o                         
  -2  12   2        182.62        169.37         4.77 o                         
  -1  12   2          2.99          3.47         0.63 o                         
   0  12   2        173.55        168.96         6.81 o                         
   1  12   2        257.15        231.17         6.24 o                         
   2  12   2        586.38        597.95        15.28 o                         
   3  12   2        630.10        645.72        11.19 o                         
   4  12   2        408.76        411.84         6.73 o                         
   5  12   2         53.13         49.54         1.81 o                         
  -3  13   2        160.20        155.63         4.43 o                         
  -2  13   2         44.57         42.81         2.19 o                         
  -1  13   2        123.41        113.14         3.75 o                         
   0  13   2          0.11          1.39         0.98 o                         
   1  13   2         61.47         66.55         2.18 o                         
   2  13   2        421.03        420.23         5.95 o                         
   3  13   2         60.33         64.57         2.23 o                         
   4  13   2        118.11        106.43         3.12 o                         
   5  13   2        128.81        122.17         3.67 o                         
  -2  14   2        179.76        184.52         6.89 o                         
  -1  14   2        259.68        255.46         7.85 o                         
   0  14   2        140.96        147.24         6.37 o                         
   1  14   2         52.39         58.92         2.20 o                         
   2  14   2       1029.05       1043.64         8.99 o                         
   3  14   2         18.23         16.25         0.96 o                         
   4  14   2         67.60         60.24         2.05 o                         
  -2  15   2        456.71        424.93         6.37 o                         
  -1  15   2         15.99         15.39         1.16 o                         
   0  15   2        351.79        345.48         5.93 o                         
   1  15   2        101.63        100.95         5.02 o                         
   2  15   2         87.75         88.69         2.94 o                         
   3  15   2          0.45          0.93         0.41 o                         
   4  15   2          7.21          8.11         1.06 o                         
  -1  16   2        106.26         96.41         2.16 o                         
   0  16   2        177.15        171.20         3.57 o                         
   1  16   2          2.66          2.04         0.82 o                         
   2  16   2        251.85        231.02         6.02 o                         
   3  16   2        368.47        364.51         7.22 o                         
   0  17   2          3.19          2.61         0.64 o                         
   1  17   2        188.11        179.69         3.19 o                         
   2  17   2         23.27         21.72         0.86 o                         
  -2 -16   3          0.00          0.16         0.35 o                         
  -1 -16   3         10.65         11.14         1.31 o                         
   0 -16   3         84.36         85.37         3.46 o                         
   1 -16   3         89.74         84.87         2.64 o                         
  -3 -15   3          2.17          1.64         0.32 o                         
  -2 -15   3        198.60        179.69         3.53 o                         
  -1 -15   3        415.86        406.28         4.55 o                         
   0 -15   3        499.30        532.07        10.22 o                         
   1 -15   3        200.76        193.41         3.61 o                         
   2 -15   3        190.16        179.96         3.89 o                         
  -4 -14   3          6.83          8.32         0.80 o                         
  -3 -14   3        109.66        101.72         2.55 o                         
  -2 -14   3          1.78          2.75         0.70 o                         
  -1 -14   3        594.29        606.94         7.65 o                         
   0 -14   3        801.66        842.17        14.48 o                         
   1 -14   3         85.18         78.74         2.80 o                         
   2 -14   3        198.58        196.96         5.36 o                         
  -4 -13   3          3.98          4.10         0.39 o                         
  -3 -13   3          5.54          6.04         0.81 o                         
  -2 -13   3        133.17        139.36         3.84 o                         
  -1 -13   3         65.62         63.57         1.92 o                         
   0 -13   3        543.47        537.21        12.24 o                         
   1 -13   3         24.39         24.67         1.79 o                         
   2 -13   3        352.24        359.34         8.52 o                         
   3 -13   3        469.58        488.49         7.68 o                         
  -4 -12   3        353.04        343.28         4.88 o                         
  -3 -12   3        253.57        247.74         5.10 o                         
  -2 -12   3        212.35        224.19         5.09 o                         
  -1 -12   3        119.86        131.61         2.45 o                         
   0 -12   3       1891.29       1965.64        24.12 o                         
   1 -12   3        169.17        177.73         4.91 o                         
   2 -12   3        235.80        231.57         7.59 o                         
   3 -12   3        151.18        148.65         5.09 o                         
  -5 -11   3         36.29         35.57         2.90 o                         
  -4 -11   3          8.78          7.70         0.95 o                         
  -3 -11   3        213.81        221.33         7.43 o                         
  -2 -11   3        389.52        415.22        12.56 o                         
  -1 -11   3         38.65         41.48         2.80 o                         
   0 -11   3         35.24         44.77         4.29 o                         
   1 -11   3         24.85         25.89         3.32 o                         
   2 -11   3        139.93        133.55         6.14 o                         
   3 -11   3          2.14          1.83         0.78 o                         
   4 -11   3         66.66         61.17         1.67 o                         
  -5 -10   3         13.85         17.45         2.16 o                         
  -4 -10   3         80.23         80.51         3.66 o                         
  -3 -10   3        238.07        241.20         4.55 o                         
  -2 -10   3        347.67        330.88        10.98 o                         
  -1 -10   3         30.48         34.29         2.41 o                         
   0 -10   3       1332.45       1410.24        22.64 o                         
   1 -10   3        585.41        592.38        10.34 o                         
   2 -10   3         36.61         41.58         3.04 o                         
   3 -10   3         14.85         16.84         2.16 o                         
   4 -10   3         64.24         67.84         3.12 o                         
  -5  -9   3        203.30        207.91         3.90 o                         
  -4  -9   3        122.35        123.75         4.76 o                         
  -3  -9   3        230.30        243.23         6.98 o                         
  -2  -9   3        766.97        758.01        15.97 o                         
  -1  -9   3         21.30         25.06         1.97 o                         
   0  -9   3       1114.45       1167.21        12.75 o                         
   1  -9   3        252.04        249.82         6.42 o                         
   2  -9   3        418.25        459.11        24.31 o                         
   3  -9   3        663.04        603.06        13.06 o                         
   4  -9   3         56.27         55.94         2.36 o                         
  -5  -8   3          1.77          3.58         0.90 o                         
  -4  -8   3        723.40        713.12        11.73 o                         
  -3  -8   3        422.33        432.61         9.23 o                         
  -2  -8   3        235.22        233.46         6.10 o                         
  -1  -8   3        212.00        236.15         6.70 o                         
   0  -8   3          8.54         11.33         1.53 o                         
   1  -8   3        201.82        201.17         5.46 o                         
   2  -8   3         32.21         37.09         2.80 o                         
   3  -8   3        116.50        117.83         4.65 o                         
   4  -8   3        129.25        135.57         3.95 o                         
   5  -8   3         31.81         31.27         1.77 o                         
  -5  -7   3        205.10        192.88         4.31 o                         
  -4  -7   3        245.00        256.18         6.16 o                         
  -3  -7   3        376.11        377.52        10.14 o                         
  -2  -7   3        157.24        144.15         4.60 o                         
  -1  -7   3         95.12        140.11         4.00 o                         
   0  -7   3        146.14        126.72         3.63 o                         
   1  -7   3        109.55        107.84         3.75 o                         
   2  -7   3         96.09        103.04         3.54 o                         
   3  -7   3        100.45        106.09         7.28 o                         
   4  -7   3        154.91        168.87         4.31 o                         
   5  -7   3          6.71         13.20         1.51 o                         
  -5  -6   3        268.02        265.15        11.37 o                         
  -4  -6   3       1550.24       1514.29        27.82 o                         
  -3  -6   3        369.95        367.24        12.47 o                         
  -2  -6   3        365.00        371.41         7.10 o                         
  -1  -6   3         16.98         36.19         2.24 o                         
   0  -6   3        314.71        329.89         5.42 o                         
   1  -6   3          3.72          9.81         1.10 o                         
   2  -6   3         50.26         56.84         2.10 o                         
   3  -6   3       1896.23       2043.32        31.53 o                         
   4  -6   3          4.18          6.97         1.04 o                         
   5  -6   3         54.40         53.68         3.32 o                         
  -6  -5   3       1078.42       1145.04         8.02 o                         
  -5  -5   3          3.21          4.03         0.76 o                         
  -4  -5   3          6.82          7.31         2.20 o                         
  -3  -5   3        318.36        307.64         7.25 o                         
  -2  -5   3         95.28         97.55         3.48 o                         
  -1  -5   3       1052.11       1171.78        32.59 o                         
   0  -5   3        158.21        148.11         4.99 o                         
   1  -5   3         26.13         30.52         2.25 o                         
   2  -5   3        578.37        588.43         5.38 o                         
   3  -5   3        131.88        138.69         4.71 o                         
   4  -5   3        179.31        169.82         6.15 o                         
   5  -5   3         56.40         59.84         1.78 o                         
  -6  -4   3         85.53         95.63         2.80 o                         
  -5  -4   3        165.33        167.74         3.33 o                         
  -4  -4   3        154.30        150.35         9.07 o                         
  -3  -4   3        355.86        349.97         7.48 o                         
  -2  -4   3       4987.18       5084.67        31.41 o                         
  -1  -4   3       1741.22       1701.13        11.30 o                         
   0  -4   3       1755.46       1778.36         9.32 o                         
   1  -4   3        294.57        315.72         4.60 o                         
   2  -4   3         65.67         75.11         1.61 o                         
   3  -4   3         32.31         44.25         2.06 o                         
   4  -4   3        271.62        251.62         8.41 o                         
   5  -4   3        198.58        236.01         3.79 o                         
  -6  -3   3          9.96         13.40         1.19 o                         
  -5  -3   3          1.44          3.00         0.51 o                         
  -4  -3   3       1243.88       1181.73        34.76 o                         
  -3  -3   3        495.65        458.02         6.68 o                         
  -2  -3   3       1518.54       1374.66        38.13 o                         
  -1  -3   3       1945.39       1959.86        10.52 o                         
   0  -3   3       1199.35       1204.62        15.26 o                         
   1  -3   3        506.66        539.89         4.59 o                         
   2  -3   3        947.58       1141.61         8.50 o                         
   3  -3   3        982.65        985.35        11.16 o                         
   4  -3   3        697.14        638.50        13.34 o                         
   5  -3   3        641.62        643.07         6.64 o                         
   6  -3   3         91.96         89.93         3.26 o                         
  -6  -2   3        265.04        288.79         5.66 o                         
  -5  -2   3        201.62        196.16         8.64 o                         
  -4  -2   3       1015.53        942.06        32.32 o                         
  -3  -2   3        184.20        217.56         6.00 o                         
  -2  -2   3        205.87        183.15         3.94 o                         
  -1  -2   3       3786.64       3736.46        35.11 o                         
   0  -2   3        975.83        941.95        11.75 o                         
   1  -2   3       1797.55       1802.98        23.47 o                         
   2  -2   3        191.39        196.48         3.28 o                         
   3  -2   3         75.35         71.05         2.89 o                         
   4  -2   3        488.53        484.55        15.65 o                         
   5  -2   3        152.44        152.93         2.51 o                         
   6  -2   3        141.20        146.72        10.33 o                         
  -6  -1   3         28.04         30.38         1.81 o                         
  -5  -1   3         33.62         27.96         1.72 o                         
  -4  -1   3         11.01         14.92         2.68 o                         
  -3  -1   3        325.06        313.96         7.13 o                         
  -2  -1   3        747.94        680.45        11.41 o                         
  -1  -1   3       9803.02       8846.59        82.90 o                         
   0  -1   3      15851.28      13771.25        39.36 o                         
   1  -1   3       8494.25       8246.34        65.92 o                         
   2  -1   3         10.59         24.08         0.87 o                         
   3  -1   3       1066.48       1007.82        30.80 o                         
   4  -1   3        121.15        117.75         6.80 o                         
   5  -1   3        281.04        275.00         4.69 o                         
   6  -1   3        296.13        329.53         5.94 o                         
  -6   0   3         92.35         93.70         7.19 o                         
  -5   0   3         22.71         17.46         1.95 o                         
  -4   0   3        286.17        264.80        11.25 o                         
  -3   0   3       1587.43       1633.70        16.01 o                         
  -2   0   3        144.57        216.84         6.62 o                         
  -1   0   3         96.48         99.88         4.10 o                         
   0   0   3        204.62        205.33         2.62 o                         
   1   0   3        588.81        624.65        12.68 o                         
   2   0   3        206.67        200.08         2.62 o                         
   3   0   3        148.94        140.17         3.87 o                         
   4   0   3          6.68          6.99         1.12 o                         
   5   0   3         34.00         32.98         1.07 o                         
   6   0   3          1.96          2.85         0.40 o                         
  -6   1   3         63.67         69.15         2.22 o                         
  -5   1   3          0.92          1.74         0.85 o                         
  -4   1   3         85.77         87.39         6.42 o                         
  -3   1   3        580.15        565.73        13.65 o                         
  -2   1   3        207.21        221.33         4.52 o                         
  -1   1   3       1464.95       1465.01        15.67 o                         
   0   1   3        623.00        597.56         7.95 o                         
   1   1   3       1115.93       1108.65        19.90 o                         
   2   1   3       1544.96       1573.48        20.89 o                         
   3   1   3        678.63        644.95        10.28 o                         
   4   1   3          2.70          3.27         0.83 o                         
   5   1   3        382.21        385.45         5.41 o                         
   6   1   3         48.36         53.49         1.49 o                         
  -5   2   3          0.00          2.10         0.66 o                         
  -4   2   3          8.56          7.72         2.04 o                         
  -3   2   3        181.40        179.52         7.72 o                         
  -2   2   3       1507.61       1464.31         9.58 o                         
  -1   2   3       1478.80       1314.05        23.71 o                         
   0   2   3          3.08          2.98         0.69 o                         
   1   2   3          4.35          1.83         0.73 o                         
   2   2   3         47.42         34.52         1.59 o                         
   3   2   3          2.30          1.76         0.51 o                         
   4   2   3       1685.88       1611.33        64.54 o                         
   5   2   3        207.86        221.82         2.55 o                         
   6   2   3         90.45         94.80         5.40 o                         
  -5   3   3          5.72          7.59         1.01 o                         
  -4   3   3        114.18        110.65         6.90 o                         
  -3   3   3        969.65        917.30        17.39 o                         
  -2   3   3        272.42        266.75         4.85 o                         
  -1   3   3        631.92        630.46         7.81 o                         
   0   3   3         74.84         84.68         2.66 o                         
   1   3   3        122.48        147.37         4.11 o                         
   2   3   3          0.75          3.21         0.68 o                         
   3   3   3         39.91         35.68         2.05 o                         
   4   3   3          8.46          8.64         1.79 o                         
   5   3   3       1490.68       1506.33        18.68 o                         
   6   3   3          1.47          3.10         0.56 o                         
  -5   4   3         36.75         50.67         3.23 o                         
  -4   4   3        781.18        766.11        12.07 o                         
  -3   4   3        110.23        107.39         5.96 o                         
  -2   4   3         12.12          7.92         0.86 o                         
  -1   4   3         39.68         34.35         1.86 o                         
   0   4   3        440.38        390.07        14.02 o                         
   1   4   3        938.10        932.57         5.91 o                         
   2   4   3       2262.69       2524.85        14.80 o                         
   3   4   3       2334.23       2346.16        25.66 o                         
   4   4   3        516.15        472.07        13.27 o                         
   5   4   3        522.10        517.91         6.36 o                         
   6   4   3         22.35         26.94         1.90 o                         
  -5   5   3         11.29          9.34         0.99 o                         
  -4   5   3         26.42         24.03         1.96 o                         
  -3   5   3          7.74         10.00         1.46 o                         
  -2   5   3         29.46         19.18         1.40 o                         
  -1   5   3       2329.69       2302.29        12.85 o                         
   0   5   3       3870.13       3788.96        47.15 o                         
   1   5   3       3070.69       3098.38        16.20 o                         
   2   5   3          8.49         19.97         1.06 o                         
   3   5   3        198.36        168.06         7.06 o                         
   4   5   3         94.51         95.22         6.21 o                         
   5   5   3          8.17          8.51         0.81 o                         
   6   5   3         18.03         25.41         1.77 o                         
  -5   6   3        207.53        206.14         6.65 o                         
  -4   6   3         36.99         42.53         4.26 o                         
  -3   6   3        857.79        846.91        12.49 o                         
  -2   6   3        387.62        394.86         9.54 o                         
  -1   6   3       1118.08       1135.14        16.03 o                         
   0   6   3       1916.47       2046.57        28.14 o                         
   1   6   3        112.10        157.29         3.67 o                         
   2   6   3         61.46         69.44         2.11 o                         
   3   6   3        168.69        155.57         7.03 o                         
   4   6   3         28.45         30.29         3.60 o                         
   5   6   3          1.79          3.07         0.52 o                         
   6   6   3        435.85        481.07         9.33 o                         
  -5   7   3        105.90        124.71         4.47 o                         
  -4   7   3          4.49          4.76         1.67 o                         
  -3   7   3       1180.02       1206.03        19.68 o                         
  -2   7   3        386.65        394.91        14.14 o                         
  -1   7   3        313.31        307.04         6.12 o                         
   0   7   3        829.56        953.77        10.69 o                         
   1   7   3        104.73         97.23         3.14 o                         
   2   7   3        960.70       1038.83        10.86 o                         
   3   7   3         44.60         36.55         3.53 o                         
   4   7   3        299.26        296.42        11.29 o                         
   5   7   3          4.35          3.96         0.64 o                         
   6   7   3         58.61         63.44         3.32 o                         
  -5   8   3          0.68          1.38         0.48 o                         
  -4   8   3         36.19         44.98         3.90 o                         
  -3   8   3       1079.98       1032.45        11.62 o                         
  -2   8   3         84.68         90.95         4.74 o                         
  -1   8   3        757.10        709.48         9.92 o                         
   0   8   3        463.70        503.75         7.42 o                         
   1   8   3       1386.17       1473.50        18.58 o                         
   2   8   3        491.17        489.49         7.86 o                         
   3   8   3         49.10         54.75         3.11 o                         
   4   8   3        690.10        673.26        16.77 o                         
   5   8   3        190.26        185.97         5.37 o                         
   6   8   3        220.85        238.68         6.05 o                         
  -4   9   3         54.53         50.70         3.66 o                         
  -3   9   3        193.42        190.25         5.49 o                         
  -2   9   3        543.14        586.76        20.35 o                         
  -1   9   3        246.47        249.82         9.16 o                         
   0   9   3        506.41        497.43         8.00 o                         
   1   9   3        459.43        494.79        11.66 o                         
   2   9   3         26.48         22.87         2.68 o                         
   3   9   3        138.97        150.45         5.03 o                         
   4   9   3         63.23         67.28         2.47 o                         
   5   9   3         39.97         40.76         2.43 o                         
   6   9   3          2.12          2.95         0.66 o                         
  -4  10   3          3.78          3.18         0.90 o                         
  -3  10   3        172.25        167.65         4.88 o                         
  -2  10   3          9.74          7.96         1.47 o                         
  -1  10   3         94.26         90.69         5.86 o                         
   0  10   3         24.88         27.01         2.02 o                         
   1  10   3          3.97         17.02         8.73 o                         
   2  10   3        132.20        118.75         6.33 o                         
   3  10   3         52.84         48.57         2.94 o                         
   4  10   3        303.23        290.16         6.03 o                         
   5  10   3          6.21          5.95         0.97 o                         
  -4  11   3        135.01        147.97         4.17 o                         
  -3  11   3         11.59          8.27         1.07 o                         
  -2  11   3       1347.97       1305.37        16.40 o                         
  -1  11   3         43.94         43.68         2.92 o                         
   0  11   3        769.32        740.05        11.06 o                         
   1  11   3        500.82        474.32        10.66 o                         
   2  11   3         51.01         57.03         4.63 o                         
   3  11   3       1224.35       1165.61        13.13 o                         
   4  11   3        320.36        311.20         7.43 o                         
   5  11   3          5.71          6.75         0.88 o                         
  -3  12   3        261.95        272.35         5.06 o                         
  -2  12   3         49.78         47.20         2.53 o                         
  -1  12   3         83.00         82.43         2.85 o                         
   0  12   3          2.14          1.63         0.90 o                         
   1  12   3         14.07         12.90         1.62 o                         
   2  12   3         60.37         60.93         4.93 o                         
   3  12   3         51.67         51.79         2.14 o                         
   4  12   3          4.94          4.79         0.96 o                         
   5  12   3        132.99        138.30         5.16 o                         
  -3  13   3          0.02          0.44         0.44 o                         
  -2  13   3         91.67         95.92         4.05 o                         
  -1  13   3        154.90        168.87         3.66 o                         
   0  13   3         31.80         32.24         2.34 o                         
   1  13   3         21.00         23.13         1.19 o                         
   2  13   3        415.62        412.32         5.92 o                         
   3  13   3        183.37        167.33         3.61 o                         
   4  13   3        463.19        464.99         5.26 o                         
   5  13   3          9.20         10.66         1.19 o                         
  -2  14   3          7.93          8.81         0.89 o                         
  -1  14   3        520.25        538.95         5.92 o                         
   0  14   3         25.28         23.22         1.75 o                         
   1  14   3        508.74        491.23         7.77 o                         
   2  14   3         20.93         23.40         1.39 o                         
   3  14   3        139.13        135.15         3.15 o                         
   4  14   3        227.21        218.13         6.84 o                         
  -2  15   3         30.61         27.61         1.72 o                         
  -1  15   3         13.53         16.11         1.19 o                         
   0  15   3        287.09        287.21         5.70 o                         
   1  15   3         64.59         68.07         4.12 o                         
   2  15   3        110.27        118.11         3.40 o                         
   3  15   3         14.97         15.47         0.95 o                         
   4  15   3        379.30        359.17         6.67 o                         
  -1  16   3         25.99         18.26         1.44 o                         
   0  16   3         94.02         88.39         2.60 o                         
   1  16   3         60.69         60.93         2.31 o                         
   2  16   3        116.14        118.92         4.38 o                         
   3  16   3         32.89         33.62         1.38 o                         
   0  17   3        580.39        520.97         8.86 o                         
   1  17   3         16.57         16.02         0.99 o                         
   2  17   3         76.25         67.47         1.54 o                         
  -2 -16   4         13.23          8.89         0.98 o                         
  -1 -16   4        278.76        258.22         5.47 o                         
   0 -16   4          2.60          4.51         0.82 o                         
  -3 -15   4        131.77        127.06         2.28 o                         
  -2 -15   4         33.20         31.84         1.39 o                         
  -1 -15   4        583.51        576.96         8.63 o                         
   0 -15   4        507.13        523.39         9.72 o                         
   1 -15   4        120.36        119.58         2.71 o                         
  -3 -14   4          0.81          1.16         0.32 o                         
  -2 -14   4         72.59         72.34         2.48 o                         
  -1 -14   4          6.64          4.62         0.63 o                         
   0 -14   4          1.45          0.53         0.71 o                         
   1 -14   4         21.25         24.26         1.55 o                         
   2 -14   4          3.14          3.07         0.78 o                         
  -4 -13   4         10.05          7.13         0.50 o                         
  -3 -13   4          0.40          0.75         0.34 o                         
  -2 -13   4        282.75        293.28         5.38 o                         
  -1 -13   4        629.03        632.13         7.03 o                         
   0 -13   4        941.20        949.65        15.92 o                         
   1 -13   4          7.91         12.53         1.45 o                         
   2 -13   4         18.16         21.40         2.09 o                         
   3 -13   4        395.68        365.27         6.33 o                         
  -4 -12   4        175.30        174.41         3.27 o                         
  -3 -12   4        429.95        437.54         9.65 o                         
  -2 -12   4       1212.35       1270.08        15.82 o                         
  -1 -12   4        550.44        567.38         5.02 o                         
   0 -12   4         41.98         41.82         2.78 o                         
   1 -12   4        507.96        510.81         8.21 o                         
   2 -12   4         64.46         58.26         3.76 o                         
   3 -12   4         79.33         73.27         3.50 o                         
  -4 -11   4        297.86        298.59         6.87 o                         
  -3 -11   4        217.67        238.40         7.54 o                         
  -2 -11   4          7.62         12.16         1.43 o                         
  -1 -11   4          7.21          9.54         1.46 o                         
   0 -11   4        104.30        106.31         6.65 o                         
   1 -11   4         65.72         67.56         2.66 o                         
   2 -11   4         54.39         52.45         3.83 o                         
   3 -11   4         12.67         14.94         1.86 o                         
   4 -11   4        159.00        139.70         4.08 o                         
  -5 -10   4         33.72         41.77         1.45 o                         
  -4 -10   4         65.11         63.83         3.16 o                         
  -3 -10   4         91.03         89.81         3.14 o                         
  -2 -10   4         45.99         51.55         4.40 o                         
  -1 -10   4        922.30        878.86        12.31 o                         
   0 -10   4        285.24        269.24        10.10 o                         
   1 -10   4        930.31        892.14        18.86 o                         
   2 -10   4        193.49        182.15         4.76 o                         
   3 -10   4        115.01        112.04         5.34 o                         
   4 -10   4        312.45        313.80         8.78 o                         
  -5  -9   4        603.92        609.51         6.18 o                         
  -4  -9   4        103.98        106.41         4.31 o                         
  -3  -9   4        863.03        854.75        10.25 o                         
  -2  -9   4         96.12         89.79         5.66 o                         
  -1  -9   4        398.88        384.88         7.75 o                         
   0  -9   4        228.94        214.58         8.55 o                         
   1  -9   4         16.56         22.48         2.93 o                         
   2  -9   4         19.77         17.62         1.62 o                         
   3  -9   4          2.13          2.68         0.99 o                         
   4  -9   4          4.50          7.95         0.93 o                         
  -5  -8   4        762.76        764.29        19.81 o                         
  -4  -8   4        114.16        108.81         4.54 o                         
  -3  -8   4        272.95        269.95         7.38 o                         
  -2  -8   4        694.47        694.13        16.04 o                         
  -1  -8   4          1.09          1.52         0.64 o                         
   0  -8   4         25.31         23.35         1.76 o                         
   1  -8   4        198.76        206.24        10.14 o                         
   2  -8   4         42.47         39.29         2.34 o                         
   3  -8   4        700.87        654.06        14.38 o                         
   4  -8   4        179.29        161.20         4.33 o                         
   5  -8   4        151.81        160.89         3.97 o                         
  -5  -7   4        186.87        175.57         5.37 o                         
  -4  -7   4          0.27          0.80         0.69 o                         
  -3  -7   4          8.41          8.87         1.41 o                         
  -2  -7   4         55.14         59.28         4.49 o                         
  -1  -7   4       1315.12       1341.63        18.06 o                         
   0  -7   4       2522.80       2591.30        24.07 o                         
   1  -7   4        520.62        514.06         8.39 o                         
   2  -7   4        278.44        268.60         7.06 o                         
   3  -7   4         16.71         12.63         2.70 o                         
   4  -7   4        259.30        245.05         7.97 o                         
   5  -7   4        232.01        242.69         6.09 o                         
  -5  -6   4          2.95          3.92         0.70 o                         
  -4  -6   4        400.81        398.97         7.93 o                         
  -3  -6   4       1270.57       1301.72        24.11 o                         
  -2  -6   4       2252.21       2274.56        18.15 o                         
  -1  -6   4        634.04        618.21         8.06 o                         
   0  -6   4        195.69        212.22         4.51 o                         
   1  -6   4        836.71        818.06         9.84 o                         
   2  -6   4       1107.65       1185.32        13.83 o                         
   3  -6   4        534.03        479.92        15.93 o                         
   4  -6   4        453.32        434.46         7.67 o                         
   5  -6   4        142.97        155.82         2.91 o                         
  -5  -5   4        122.77        122.70         6.02 o                         
  -4  -5   4         41.93         37.10         2.46 o                         
  -3  -5   4        665.59        677.53        11.24 o                         
  -2  -5   4        623.81        627.13        12.33 o                         
  -1  -5   4         89.49        125.58         3.37 o                         
   0  -5   4        136.14        134.36         3.31 o                         
   1  -5   4          3.57          5.36         1.91 o                         
   2  -5   4       1752.79       1895.38        21.39 o                         
   3  -5   4        507.47        536.49         9.51 o                         
   4  -5   4       1174.87       1199.89        42.41 o                         
   5  -5   4        424.91        441.68         5.48 o                         
  -5  -4   4        257.91        261.11         5.08 o                         
  -4  -4   4         36.98         45.44         5.18 o                         
  -3  -4   4         87.38         76.56         5.49 o                         
  -2  -4   4        263.87        273.02         7.68 o                         
  -1  -4   4       1844.89       1800.41        11.74 o                         
   0  -4   4       5614.74       5409.49        19.31 o                         
   1  -4   4       9857.87       9744.00        36.71 o                         
   2  -4   4       1060.69       1013.05         8.58 o                         
   3  -4   4        272.87        269.50         6.49 o                         
   4  -4   4        286.17        261.39         8.75 o                         
   5  -4   4          8.49         13.45         0.95 o                         
  -6  -3   4          8.81          8.77         0.83 o                         
  -5  -3   4        197.27        202.23         9.59 o                         
  -4  -3   4        350.79        373.33        14.76 o                         
  -3  -3   4        602.65        553.38        10.13 o                         
  -2  -3   4       2742.86       2635.34        53.42 o                         
  -1  -3   4        481.94        430.33        14.77 o                         
   0  -3   4       1934.86       1915.35        13.80 o                         
   1  -3   4        267.92        328.16         3.86 o                         
   2  -3   4       1602.46       1674.82        10.63 o                         
   3  -3   4        699.47        716.41        10.15 o                         
   4  -3   4        239.62        213.32         7.90 o                         
   5  -3   4        221.54        233.28         3.79 o                         
   6  -3   4          3.34          5.54         0.87 o                         
  -6  -2   4         50.61         52.63         2.08 o                         
  -5  -2   4         38.00         43.40         1.98 o                         
  -4  -2   4          2.75          6.17         2.29 o                         
  -3  -2   4          9.47         13.66         1.24 o                         
  -2  -2   4       2578.76       2563.73        23.16 o                         
  -1  -2   4       1428.84       1393.00        10.04 o                         
   0  -2   4       9366.22       8925.88        39.71 o                         
   1  -2   4        183.49        210.72         5.02 o                         
   2  -2   4        926.69        943.88         7.52 o                         
   3  -2   4        262.61        266.95         6.07 o                         
   4  -2   4         73.81         64.70         4.40 o                         
   5  -2   4        521.04        544.48         5.99 o                         
   6  -2   4         32.03         38.59         2.32 o                         
  -6  -1   4         33.54         36.32         1.69 o                         
  -5  -1   4         12.37         14.25         1.20 o                         
  -4  -1   4         30.19         31.00         4.03 o                         
  -3  -1   4        344.42        329.77         9.05 o                         
  -2  -1   4       1733.64       1605.42        18.84 o                         
  -1  -1   4       3166.25       3211.85        18.53 o                         
   0  -1   4          5.33          8.89         1.21 o                         
   1  -1   4          1.45          2.47         0.42 o                         
   2  -1   4        735.65        705.68         5.38 o                         
   3  -1   4        601.59        596.68        23.92 o                         
   4  -1   4        115.58        113.80         5.87 o                         
   5  -1   4        130.84        148.49         2.21 o                         
   6  -1   4         18.88         24.81         1.95 o                         
  -5   0   4         14.90         17.21         6.36 o                         
  -4   0   4        589.10        595.81        17.60 o                         
  -3   0   4        129.57        168.09        29.54 o                         
  -2   0   4       3166.08       3093.08        26.65 o                         
  -1   0   4       1831.03       1798.52        51.10 o                         
   0   0   4         54.99         56.49         2.03 o                         
   1   0   4        441.26        439.67        10.11 o                         
   2   0   4          0.14          1.57         0.33 o                         
   3   0   4          0.14          1.54         2.17 o                         
   4   0   4        130.68        107.71         5.78 o                         
   5   0   4          0.74          1.38         0.32 o                         
   6   0   4        474.02        498.53         8.02 o                         
  -5   1   4         51.17         47.85         4.03 o                         
  -4   1   4         10.56         13.47         2.75 o                         
  -3   1   4        269.63        329.82        11.00 o                         
  -2   1   4         98.62        108.26         4.99 o                         
  -1   1   4        309.43        298.01         4.70 o                         
   0   1   4        157.84        139.14         3.10 o                         
   1   1   4        651.11        547.07        10.34 o                         
   2   1   4       3738.83       3774.02        16.11 o                         
   3   1   4       1400.37       1315.81        16.72 o                         
   4   1   4       2178.93       1912.20        24.75 o                         
   5   1   4        598.02        595.49         4.50 o                         
   6   1   4        131.94        128.65         4.19 o                         
  -5   2   4         27.97         30.88         1.93 o                         
  -4   2   4        281.70        282.05        11.64 o                         
  -3   2   4         68.05         88.58         5.68 o                         
  -2   2   4        284.43        282.93         5.51 o                         
  -1   2   4        930.94        902.55         7.29 o                         
   0   2   4       3678.98       3387.27        12.54 o                         
   1   2   4        764.77        713.39         7.02 o                         
   2   2   4        425.47        416.73         5.48 o                         
   3   2   4          6.60         16.73         1.99 o                         
   4   2   4        200.01        184.77         7.43 o                         
   5   2   4         54.48         50.41         1.16 o                         
   6   2   4        138.51        172.02        13.04 o                         
  -5   3   4        201.34        210.43         7.19 o                         
  -4   3   4          2.11          2.96         0.59 o                         
  -3   3   4        507.61        451.72        12.83 o                         
  -2   3   4         15.05         18.45         1.21 o                         
  -1   3   4       3106.61       2850.93        53.45 o                         
   0   3   4        541.81        537.11         4.80 o                         
   1   3   4         50.32         44.61         1.33 o                         
   2   3   4       1769.71       1724.58        11.41 o                         
   3   3   4         63.25         59.92         3.92 o                         
   4   3   4          0.20          3.66         1.19 o                         
   5   3   4        124.35        127.61         2.27 o                         
   6   3   4         99.43        115.46        12.04 o                         
  -5   4   4        146.50        165.08         6.28 o                         
  -4   4   4        238.08        234.50         4.72 o                         
  -3   4   4         13.81         17.53         2.57 o                         
  -2   4   4        160.47        152.11         4.47 o                         
  -1   4   4         54.88         62.69         2.36 o                         
   0   4   4          4.39          7.74         1.06 o                         
   1   4   4          2.26          4.42         0.51 o                         
   2   4   4        838.81        863.84         9.12 o                         
   3   4   4        854.84        909.49        15.81 o                         
   4   4   4        860.05        792.10        16.64 o                         
   5   4   4        645.50        658.82         9.95 o                         
   6   4   4        167.46        168.45         4.97 o                         
  -5   5   4        101.97        116.79         5.15 o                         
  -4   5   4        133.91        121.30         4.62 o                         
  -3   5   4        197.04        176.06         7.86 o                         
  -2   5   4        693.15        652.37        20.03 o                         
  -1   5   4        265.18        278.86         4.41 o                         
   0   5   4       2221.12       2217.28        27.22 o                         
   1   5   4          3.23          3.28         0.47 o                         
   2   5   4        748.58        750.47        11.78 o                         
   3   5   4        643.76        656.01        13.88 o                         
   4   5   4          6.43          5.55         1.56 o                         
   5   5   4         31.88         35.07         1.52 o                         
   6   5   4        128.76        112.45         3.99 o                         
  -5   6   4        107.58        127.90         4.83 o                         
  -4   6   4        765.07        766.20        20.40 o                         
  -3   6   4         92.56         93.32         6.03 o                         
  -2   6   4        282.92        286.82        12.60 o                         
  -1   6   4        494.26        596.07        12.26 o                         
   0   6   4        922.25       1020.88         9.47 o                         
   1   6   4        572.44        631.42         8.16 o                         
   2   6   4        115.96        127.35         2.89 o                         
   3   6   4        133.03        145.79         6.76 o                         
   4   6   4         13.85         13.18         2.34 o                         
   5   6   4         10.69         10.94         0.89 o                         
   6   6   4          2.38          3.69         1.01 o                         
  -5   7   4          7.34          4.70         0.87 o                         
  -4   7   4          7.88         12.44         1.51 o                         
  -3   7   4          2.92          5.75         2.24 o                         
  -2   7   4         63.19         74.44         6.07 o                         
  -1   7   4         95.51        119.58         5.91 o                         
   0   7   4         26.57         30.52         1.50 o                         
   1   7   4        982.45        928.00        14.05 o                         
   2   7   4        650.12        703.87         7.24 o                         
   3   7   4       1488.99       1477.14        21.72 o                         
   4   7   4         47.54         45.96         4.29 o                         
   5   7   4          2.72          6.92         0.89 o                         
   6   7   4         12.05         11.71         1.53 o                         
  -4   8   4          6.81          5.55         0.98 o                         
  -3   8   4       2230.61       2133.70        26.34 o                         
  -2   8   4        781.37        765.69        15.25 o                         
  -1   8   4       1000.73        992.45        17.78 o                         
   0   8   4         87.21         81.81         3.12 o                         
   1   8   4       1044.93       1080.00        16.22 o                         
   2   8   4          1.75          4.35         0.80 o                         
   3   8   4        379.76        362.47        11.00 o                         
   4   8   4         80.36         71.14         5.39 o                         
   5   8   4         11.14          9.62         1.05 o                         
   6   8   4          9.37         10.70         1.40 o                         
  -4   9   4          1.92          5.16         1.28 o                         
  -3   9   4         67.73         66.69         3.22 o                         
  -2   9   4        643.53        663.72        21.12 o                         
  -1   9   4        452.54        456.14        12.71 o                         
   0   9   4          3.26          9.82         1.20 o                         
   1   9   4        262.00        260.77         8.62 o                         
   2   9   4        129.17        134.02         6.33 o                         
   3   9   4         94.30         95.85         3.99 o                         
   4   9   4        287.44        277.94         6.03 o                         
   5   9   4         91.32         90.37         2.87 o                         
   6   9   4        262.72        274.15         5.73 o                         
  -4  10   4          1.32          1.26         0.67 o                         
  -3  10   4         53.97         49.21         2.62 o                         
  -2  10   4         66.75         78.86         3.23 o                         
  -1  10   4        304.31        328.65        11.16 o                         
   0  10   4        220.30        236.12         6.08 o                         
   1  10   4        128.95        125.47         4.26 o                         
   2  10   4        151.37        151.50         7.20 o                         
   3  10   4        344.42        377.09         7.99 o                         
   4  10   4       1698.68       1640.78        82.41 o                         
   5  10   4          9.11         11.29         2.17 o                         
  -4  11   4        135.75        137.75         3.83 o                         
  -3  11   4         71.25         73.50         2.92 o                         
  -2  11   4        805.87        786.49        10.72 o                         
  -1  11   4        152.42        156.78         8.29 o                         
   0  11   4        615.40        573.63         9.87 o                         
   1  11   4        544.52        554.29         9.42 o                         
   2  11   4       1266.80       1277.18        21.83 o                         
   3  11   4         20.83         21.22         1.76 o                         
   4  11   4         87.59         87.72         4.02 o                         
   5  11   4          0.10          1.24         0.80 o                         
  -3  12   4         78.06         79.30         3.97 o                         
  -2  12   4          6.42          7.49         1.06 o                         
  -1  12   4        151.57        134.59         3.63 o                         
   0  12   4         41.06         41.50         2.80 o                         
   1  12   4         12.71         17.37         1.79 o                         
   2  12   4         65.35         61.07         4.93 o                         
   3  12   4        234.79        234.46         4.06 o                         
   4  12   4        346.11        333.83        15.26 o                         
   5  12   4        114.63        126.57         4.83 o                         
  -3  13   4         11.00         11.98         1.31 o                         
  -2  13   4         84.98         79.67         2.92 o                         
  -1  13   4          3.66          7.41         1.09 o                         
   0  13   4          4.30          2.50         1.06 o                         
   1  13   4       1062.56        996.66        16.75 o                         
   2  13   4          8.41          7.03         0.87 o                         
   3  13   4        382.03        393.23         5.89 o                         
   4  13   4        111.99        119.67         3.73 o                         
   5  13   4        218.49        245.76         5.34 o                         
  -2  14   4         56.03         63.84         3.32 o                         
  -1  14   4        613.45        611.09        10.93 o                         
   0  14   4        268.45        290.33         6.01 o                         
   1  14   4         69.56         70.85         4.54 o                         
   2  14   4         10.09          9.05         1.10 o                         
   3  14   4        101.87         98.20         2.69 o                         
   4  14   4         15.23         16.13         1.17 o                         
  -2  15   4        206.78        204.77         4.58 o                         
  -1  15   4        108.85        111.64         4.26 o                         
   0  15   4          6.01          7.76         0.97 o                         
   1  15   4         18.85         19.50         2.29 o                         
   2  15   4        192.60        192.72         6.51 o                         
   3  15   4          2.22          1.67         0.50 o                         
   4  15   4        315.44        298.52         5.93 o                         
  -1  16   4          1.24          2.29         0.64 o                         
   0  16   4        135.37        143.82         3.29 o                         
   1  16   4         48.77         44.70         2.44 o                         
   2  16   4        468.96        445.69         5.97 o                         
   3  16   4         15.81         12.52         0.88 o                         
   0  17   4        440.66        437.58         4.46 o                         
   1  17   4          1.52          0.72         0.33 o                         
   2  17   4         20.16         27.26         0.95 o                         
  -1 -16   5        570.09        521.19         6.78 o                         
   0 -16   5         77.81         73.92         2.73 o                         
  -2 -15   5        261.56        247.14         3.42 o                         
  -1 -15   5       1606.67       1577.28        10.08 o                         
   0 -15   5         39.60         41.54         2.63 o                         
   1 -15   5         68.49         66.25         1.88 o                         
  -3 -14   5         37.04         42.11         1.51 o                         
  -2 -14   5        564.64        572.10         5.15 o                         
  -1 -14   5         14.02         12.02         0.90 o                         
   0 -14   5          9.09          9.87         1.60 o                         
   1 -14   5          3.88          6.26         2.48 o                         
   2 -14   5        352.69        367.95         6.64 o                         
  -4 -13   5        164.29        146.76         4.17 o                         
  -3 -13   5        217.99        206.20         4.84 o                         
  -2 -13   5         20.06         20.22         1.14 o                         
  -1 -13   5          9.59         10.99         0.94 o                         
   0 -13   5        248.38        238.58         5.38 o                         
   1 -13   5         56.60         62.26         2.64 o                         
   2 -13   5        215.45        215.45         6.19 o                         
   3 -13   5        227.41        211.35         4.47 o                         
  -4 -12   5        185.59        185.79         5.73 o                         
  -3 -12   5        113.34        114.24         4.76 o                         
  -2 -12   5        782.80        819.65         7.56 o                         
  -1 -12   5         71.69         75.01         2.50 o                         
   0 -12   5       1007.55       1032.19        14.36 o                         
   1 -12   5          2.54          5.87         1.76 o                         
   2 -12   5          9.96         10.52         1.67 o                         
   3 -12   5         51.32         43.78         2.59 o                         
  -4 -11   5        873.78        875.87        11.09 o                         
  -3 -11   5         34.70         37.42         2.96 o                         
  -2 -11   5         49.39         56.75         3.85 o                         
  -1 -11   5        175.16        181.38         5.83 o                         
   0 -11   5          6.90          8.36         2.02 o                         
   1 -11   5         18.94         24.68         2.08 o                         
   2 -11   5          3.43          2.64         0.98 o                         
   3 -11   5        325.33        310.23         7.88 o                         
   4 -11   5        161.97        158.56         3.48 o                         
  -5 -10   5         97.97         93.85         2.97 o                         
  -4 -10   5          9.51         12.48         1.03 o                         
  -3 -10   5          8.96         10.28         1.84 o                         
  -2 -10   5        276.18        277.10        10.19 o                         
  -1 -10   5       1710.75       1729.13        17.53 o                         
   0 -10   5          5.99          8.41         2.02 o                         
   1 -10   5       1083.09       1046.55        20.97 o                         
   2 -10   5        193.84        195.89         5.88 o                         
   3 -10   5        236.54        223.08         7.36 o                         
   4 -10   5        367.39        344.58         4.70 o                         
  -5  -9   5         92.18         77.33         3.30 o                         
  -4  -9   5          6.88         10.17         1.37 o                         
  -3  -9   5        899.28        861.76        12.57 o                         
  -2  -9   5          1.55          1.12         0.87 o                         
  -1  -9   5        960.70        942.12        19.58 o                         
   0  -9   5          6.11          9.23         1.92 o                         
   1  -9   5          5.54         10.35         2.24 o                         
   2  -9   5       1309.31       1283.34        21.80 o                         
   3  -9   5          8.32          6.00         1.40 o                         
   4  -9   5         97.13         79.95         2.70 o                         
  -5  -8   5         28.72         27.81         1.36 o                         
  -4  -8   5        180.65        172.07         5.54 o                         
  -3  -8   5        585.61        553.08        10.72 o                         
  -2  -8   5        304.82        310.94         9.05 o                         
  -1  -8   5         52.14         49.17         2.73 o                         
   0  -8   5        184.77        184.83         5.04 o                         
   1  -8   5         45.34         44.40         4.03 o                         
   2  -8   5        439.12        462.17        13.70 o                         
   3  -8   5        412.85        410.83        12.24 o                         
   4  -8   5        539.33        602.80        11.13 o                         
   5  -8   5         33.31         29.90         1.67 o                         
  -5  -7   5        394.38        366.67        21.25 o                         
  -4  -7   5        449.07        457.17         9.39 o                         
  -3  -7   5         40.39         42.66         3.00 o                         
  -2  -7   5          6.50          4.72         0.97 o                         
  -1  -7   5        287.85        292.50         8.85 o                         
   0  -7   5       3630.92       3731.05        58.37 o                         
   1  -7   5          7.46         18.77         2.54 o                         
   2  -7   5       4580.75       4825.74        42.57 o                         
   3  -7   5        616.04        564.90        17.90 o                         
   4  -7   5         43.71         37.97         3.21 o                         
   5  -7   5        842.06        854.49        11.23 o                         
  -5  -6   5          8.66          9.23         0.90 o                         
  -4  -6   5         38.48         43.60         3.09 o                         
  -3  -6   5         43.98         46.98         3.13 o                         
  -2  -6   5       1686.02       1696.89        22.13 o                         
  -1  -6   5       1624.58       1685.22        13.94 o                         
   0  -6   5        519.23        514.84        11.23 o                         
   1  -6   5       1122.10       1211.02        12.38 o                         
   2  -6   5         27.47         38.15         3.67 o                         
   3  -6   5        319.53        304.34        13.27 o                         
   4  -6   5         57.22         51.31         2.54 o                         
   5  -6   5         11.61         16.53         0.96 o                         
  -5  -5   5         12.09         11.64         1.05 o                         
  -4  -5   5          1.81          1.67         0.90 o                         
  -3  -5   5        131.36        135.01         5.15 o                         
  -2  -5   5        147.35        160.73         6.53 o                         
  -1  -5   5        150.01        158.60         4.69 o                         
   0  -5   5         81.29         96.58         2.99 o                         
   1  -5   5         53.71         64.98         2.70 o                         
   2  -5   5        516.81        601.42        10.48 o                         
   3  -5   5        496.45        495.22         9.45 o                         
   4  -5   5        266.26        287.15        10.39 o                         
   5  -5   5        645.78        677.58         7.70 o                         
  -5  -4   5         16.76         18.24         1.77 o                         
  -4  -4   5          5.88          8.87         1.31 o                         
  -3  -4   5        110.55        104.80         4.49 o                         
  -2  -4   5       2102.68       2003.82        21.91 o                         
  -1  -4   5         26.02         21.10         8.10 o                         
   0  -4   5         71.68         72.39         2.42 o                         
   1  -4   5       1049.64       1073.47         9.03 o                         
   2  -4   5         36.92         29.88         1.83 o                         
   3  -4   5       1044.26       1027.29        13.09 o                         
   4  -4   5          5.66          6.63         0.67 o                         
   5  -4   5          4.09          5.68         0.64 o                         
  -5  -3   5        929.79        891.57        12.44 o                         
  -4  -3   5        123.36        136.36         4.87 o                         
  -3  -3   5        648.10        642.84        10.86 o                         
  -2  -3   5         16.65         29.13         3.60 o                         
  -1  -3   5       3019.01       2919.98        27.43 o                         
   0  -3   5          1.30          1.03         0.36 o                         
   1  -3   5        121.77        144.00         3.25 o                         
   2  -3   5       1250.99       1321.05        11.51 o                         
   3  -3   5        243.12        238.08         6.08 o                         
   4  -3   5          1.23          1.15         0.87 o                         
   5  -3   5        194.01        202.12         3.08 o                         
   6  -3   5        300.05        313.24         5.43 o                         
  -5  -2   5        161.79        164.41         6.33 o                         
  -4  -2   5         75.16         78.97         4.53 o                         
  -3  -2   5         42.66         43.02         2.29 o                         
  -2  -2   5        605.64        649.24        12.53 o                         
  -1  -2   5       2620.79       2567.62        23.26 o                         
   0  -2   5         11.26         11.10         1.02 o                         
   1  -2   5         33.60         36.70         1.57 o                         
   2  -2   5        629.21        604.44         6.37 o                         
   3  -2   5       1143.65       1087.93        12.44 o                         
   4  -2   5       1612.77       1470.27        21.20 o                         
   5  -2   5         53.72         64.63         1.82 o                         
   6  -2   5        169.08        190.38         4.83 o                         
  -5  -1   5        378.65        359.40         5.37 o                         
  -4  -1   5         77.46         67.18         5.91 o                         
  -3  -1   5         12.64         12.19         1.68 o                         
  -2  -1   5        419.17        384.12         9.99 o                         
  -1  -1   5          8.42         10.74         1.70 o                         
   0  -1   5        872.08        796.45         8.07 o                         
   1  -1   5         47.74         62.23         1.98 o                         
   2  -1   5       3067.89       3098.18        17.63 o                         
   3  -1   5         24.94         28.97         2.02 o                         
   4  -1   5        200.12        190.79         7.74 o                         
   5  -1   5        570.78        570.48         4.68 o                         
   6  -1   5        265.40        290.63         9.87 o                         
  -5   0   5        298.20        271.17         4.78 o                         
  -4   0   5        629.66        621.15        18.61 o                         
  -3   0   5        380.53        370.98         8.72 o                         
  -2   0   5       1631.84       1459.56        19.87 o                         
  -1   0   5         13.48         17.50         1.85 o                         
   0   0   5        527.90        502.76         3.80 o                         
   1   0   5        746.96        752.87         9.91 o                         
   2   0   5        634.46        647.72         5.82 o                         
   3   0   5        230.91        222.67        12.33 o                         
   4   0   5         57.61         53.89         4.17 o                         
   5   0   5          5.58          8.27         0.57 o                         
   6   0   5         16.92         19.74         1.18 o                         
  -5   1   5          3.35          1.73         0.53 o                         
  -4   1   5          1.31          1.09         0.44 o                         
  -3   1   5        136.03        152.83         8.00 o                         
  -2   1   5         37.92         49.84         3.66 o                         
  -1   1   5          9.46         19.77         1.60 o                         
   0   1   5        494.64        493.80         8.07 o                         
   1   1   5        760.10        719.78         4.85 o                         
   2   1   5        712.36        721.00         7.53 o                         
   3   1   5       2426.33       2277.84        21.88 o                         
   4   1   5        751.04        683.93        15.12 o                         
   5   1   5       2642.86       2626.32        15.21 o                         
   6   1   5        184.00        193.83         3.66 o                         
  -5   2   5        158.89        151.88         6.32 o                         
  -4   2   5        195.70        190.69         3.84 o                         
  -3   2   5         36.86         38.13         3.99 o                         
  -2   2   5       1148.56       1073.50        11.04 o                         
  -1   2   5        828.77        793.63         5.82 o                         
   0   2   5        159.13        167.72         2.64 o                         
   1   2   5        576.33        542.76         5.21 o                         
   2   2   5        635.64        690.26         7.48 o                         
   3   2   5       1885.53       1917.91        21.08 o                         
   4   2   5        445.02        405.55        10.86 o                         
   5   2   5         87.10         84.55         1.83 o                         
   6   2   5        213.04        206.03         6.20 o                         
  -5   3   5        998.41        885.51        15.03 o                         
  -4   3   5       1017.88        950.89        12.02 o                         
  -3   3   5        275.73        255.68        10.01 o                         
  -2   3   5        264.85        228.17         4.30 o                         
  -1   3   5         12.74         25.16         0.89 o                         
   0   3   5        149.91        165.81         3.73 o                         
   1   3   5       2736.18       2774.24        23.48 o                         
   2   3   5         30.78         27.72         1.56 o                         
   3   3   5        237.08        228.05         7.51 o                         
   4   3   5        266.67        231.02         8.55 o                         
   5   3   5        213.27        206.50         3.22 o                         
   6   3   5          9.93         12.79         1.49 o                         
  -5   4   5         46.76         56.06         5.76 o                         
  -4   4   5        101.23        120.21         7.80 o                         
  -3   4   5         13.69         14.50         2.48 o                         
  -2   4   5        140.38        136.53         3.49 o                         
  -1   4   5        949.00        977.13         7.34 o                         
   0   4   5       1813.34       1751.76        12.50 o                         
   1   4   5        192.07        174.02         2.62 o                         
   2   4   5       2152.26       2066.23        13.64 o                         
   3   4   5       1100.72       1144.61        17.55 o                         
   4   4   5        429.83        376.89        11.29 o                         
   5   4   5         41.65         43.36         1.72 o                         
   6   4   5        302.80        313.31         7.08 o                         
  -5   5   5         41.82         46.31         2.89 o                         
  -4   5   5        433.30        451.67        12.03 o                         
  -3   5   5        433.46        395.56        12.14 o                         
  -2   5   5       1121.49       1144.07        38.77 o                         
  -1   5   5       2205.14       2307.69        17.79 o                         
   0   5   5        248.97        212.71         4.32 o                         
   1   5   5        880.65        893.03         6.80 o                         
   2   5   5       1347.63       1316.57        13.46 o                         
   3   5   5          6.36          9.07         1.67 o                         
   4   5   5        103.67         96.73         5.98 o                         
   5   5   5        107.12        109.63         2.74 o                         
   6   5   5         88.88         83.08         3.67 o                         
  -5   6   5        109.79        126.75         4.21 o                         
  -4   6   5       1986.69       1954.61        49.13 o                         
  -3   6   5        401.62        378.28        11.60 o                         
  -2   6   5       3147.41       3172.78        60.37 o                         
  -1   6   5         27.43         37.29         2.77 o                         
   0   6   5        189.42        207.54         4.49 o                         
   1   6   5        620.70        619.74        10.03 o                         
   2   6   5         19.12         41.58         1.70 o                         
   3   6   5         27.86         31.57         3.12 o                         
   4   6   5          0.32          0.60         0.82 o                         
   5   6   5        231.40        241.31         6.74 o                         
   6   6   5         70.54         70.38         6.67 o                         
  -5   7   5        103.71         92.52         2.64 o                         
  -4   7   5          2.49          2.89         0.86 o                         
  -3   7   5        309.09        332.74         6.43 o                         
  -2   7   5       1218.64       1315.42        25.11 o                         
  -1   7   5          8.64         11.76         2.11 o                         
   0   7   5        345.11        361.42         6.35 o                         
   1   7   5        784.91        881.15        16.99 o                         
   2   7   5        112.83        115.15         2.98 o                         
   3   7   5       1711.64       1632.92        22.57 o                         
   4   7   5          1.41          0.16         0.83 o                         
   5   7   5       1034.90       1039.80        17.05 o                         
   6   7   5        149.68        164.11        20.34 o                         
  -4   8   5        718.04        702.29         9.90 o                         
  -3   8   5         43.89         45.89         2.73 o                         
  -2   8   5        362.23        374.15         9.69 o                         
  -1   8   5       1830.29       1903.24        25.21 o                         
   0   8   5          2.90          2.53         0.66 o                         
   1   8   5       1771.59       1796.40        35.18 o                         
   2   8   5         69.61         69.54         2.44 o                         
   3   8   5         97.06        106.79         5.91 o                         
   4   8   5         10.65          9.24         1.13 o                         
   5   8   5         46.50         47.33         2.15 o                         
   6   8   5          3.15          8.45         1.22 o                         
  -4   9   5        300.40        308.17         5.21 o                         
  -3   9   5        386.40        369.75         7.36 o                         
  -2   9   5          8.93          9.60         2.45 o                         
  -1   9   5       1057.34       1098.83        20.14 o                         
   0   9   5          0.06          0.74         0.59 o                         
   1   9   5        105.17        109.82         5.75 o                         
   2   9   5        222.81        229.72         8.43 o                         
   3   9   5          2.14          6.28         1.58 o                         
   4   9   5         95.67         87.66         3.35 o                         
   5   9   5        153.68        154.64         4.42 o                         
   6   9   5        118.74        144.62         4.08 o                         
  -4  10   5        305.25        311.04         6.76 o                         
  -3  10   5         81.00         78.15         4.90 o                         
  -2  10   5        416.41        383.98         5.13 o                         
  -1  10   5        470.47        488.49         9.96 o                         
   0  10   5        489.89        471.10         8.69 o                         
   1  10   5        200.59        202.91         8.23 o                         
   2  10   5       3012.82       3046.73        32.47 o                         
   3  10   5        164.32        186.43         5.62 o                         
   4  10   5        496.43        512.85        10.04 o                         
   5  10   5          0.14          1.19         0.46 o                         
  -3  11   5        169.19        169.53         6.41 o                         
  -2  11   5         44.70         44.76         2.57 o                         
  -1  11   5         95.68        111.94         4.77 o                         
   0  11   5         20.94         16.04         1.74 o                         
   1  11   5         30.98         35.91         2.48 o                         
   2  11   5       1209.81       1245.26        21.68 o                         
   3  11   5         90.16         89.05         3.40 o                         
   4  11   5        164.22        153.84         5.33 o                         
   5  11   5          2.22          2.97         0.69 o                         
  -3  12   5        837.94        834.01         8.12 o                         
  -2  12   5         75.31         77.97         3.13 o                         
  -1  12   5          9.17          7.68         1.08 o                         
   0  12   5         47.38         67.01         3.59 o                         
   1  12   5         61.64         60.59         3.33 o                         
   2  12   5        214.15        206.11         3.92 o                         
   3  12   5         66.89         53.29         2.27 o                         
   4  12   5        199.64        183.78         5.29 o                         
   5  12   5        467.11        462.55         8.91 o                         
  -3  13   5          0.09          0.81         0.29 o                         
  -2  13   5        324.24        307.74         8.25 o                         
  -1  13   5         52.94         51.98         2.45 o                         
   0  13   5         30.96         39.11         2.35 o                         
   1  13   5        417.72        410.84        11.20 o                         
   2  13   5        348.05        348.30         6.63 o                         
   3  13   5       2010.86       2001.24        13.02 o                         
   4  13   5        190.88        200.11         4.85 o                         
   5  13   5        141.73        140.86         3.89 o                         
  -2  14   5        551.17        540.14         9.30 o                         
  -1  14   5       1046.67       1003.47        14.00 o                         
   0  14   5         16.20         16.91         1.51 o                         
   1  14   5          2.15          3.26         1.15 o                         
   2  14   5        326.10        301.28         8.89 o                         
   3  14   5          1.03          1.18         0.45 o                         
   4  14   5         59.15         55.97         2.16 o                         
  -2  15   5          2.63          2.96         0.62 o                         
  -1  15   5         93.33        102.05         4.17 o                         
   0  15   5          2.41          2.51         0.63 o                         
   1  15   5         50.08         59.45         2.58 o                         
   2  15   5         28.59         27.10         2.45 o                         
   3  15   5        326.75        316.16         5.38 o                         
   4  15   5          4.75          2.92         0.43 o                         
  -1  16   5        606.19        529.32         7.51 o                         
   0  16   5          4.98          7.99         1.07 o                         
   1  16   5        180.07        175.15         3.85 o                         
   2  16   5         50.75         54.30         2.59 o                         
   3  16   5          9.08          7.96         0.57 o                         
   0  17   5        287.50        281.03         3.47 o                         
   1  17   5        161.00        158.70         2.97 o                         
   2  17   5        109.53        105.81         1.94 o                         
  -2 -15   6          0.59          0.76         0.43 o                         
  -1 -15   6        993.32        951.58        10.79 o                         
   0 -15   6        220.22        220.32         5.54 o                         
   1 -15   6        112.97        113.38         4.90 o                         
  -3 -14   6         54.92         59.88         1.56 o                         
  -2 -14   6         20.55         20.87         0.93 o                         
  -1 -14   6         72.30         69.26         1.94 o                         
   0 -14   6        379.94        402.84         8.80 o                         
   1 -14   6         14.50         20.02         1.56 o                         
   2 -14   6        261.29        251.28         5.04 o                         
  -3 -13   6          0.64          1.30         0.40 o                         
  -2 -13   6        197.44        189.98         3.20 o                         
  -1 -13   6         70.05         72.29         2.23 o                         
   0 -13   6        428.67        447.66         7.10 o                         
   1 -13   6          6.37          6.73         0.92 o                         
   2 -13   6        240.62        235.79         6.14 o                         
  -4 -12   6         25.97         25.34         1.02 o                         
  -3 -12   6        293.77        302.83         4.91 o                         
  -2 -12   6        190.25        198.02         3.60 o                         
  -1 -12   6        669.24        690.09         9.71 o                         
   0 -12   6        183.41        184.05         4.85 o                         
   1 -12   6         31.75         30.02         1.93 o                         
   2 -12   6         57.43         52.33         3.37 o                         
   3 -12   6        295.89        279.19         6.05 o                         
  -4 -11   6        249.23        219.87         5.06 o                         
  -3 -11   6          0.04          0.32         0.69 o                         
  -2 -11   6         41.93         38.93         3.14 o                         
  -1 -11   6         99.01         96.74         2.38 o                         
   0 -11   6         11.09         13.71         1.64 o                         
   1 -11   6         51.18         50.75         3.71 o                         
   2 -11   6         10.66         11.32         1.79 o                         
   3 -11   6        275.93        285.69         7.20 o                         
  -4 -10   6          0.63          1.12         1.20 o                         
  -3 -10   6         10.72         13.18         0.96 o                         
  -2 -10   6          9.08         11.68         0.87 o                         
  -1 -10   6        237.77        240.50         6.68 o                         
   0 -10   6        568.99        623.58        16.31 o                         
   1 -10   6        660.02        654.45        16.91 o                         
   2 -10   6         25.93         21.44         2.54 o                         
   3 -10   6       1652.94       1494.92        18.35 o                         
   4 -10   6        491.58        444.29        17.26 o                         
  -5  -9   6         19.21         14.11         1.15 o                         
  -4  -9   6        118.61        127.00         3.20 o                         
  -3  -9   6        172.71        168.82         3.44 o                         
  -2  -9   6         34.91         42.64         4.03 o                         
  -1  -9   6       1402.80       1447.11        26.08 o                         
   0  -9   6         65.53         71.87         5.38 o                         
   1  -9   6        183.33        204.90         9.33 o                         
   2  -9   6          0.29          3.60         2.95 o                         
   3  -9   6         81.30         82.65         4.70 o                         
   4  -9   6        404.14        393.61         8.64 o                         
  -5  -8   6         44.37         37.93         2.74 o                         
  -4  -8   6        269.20        264.84         6.60 o                         
  -3  -8   6        284.27        286.29         3.94 o                         
  -2  -8   6         19.20         19.70         1.95 o                         
  -1  -8   6         10.79         13.32         2.11 o                         
   0  -8   6       1248.09       1358.52        21.99 o                         
   1  -8   6        301.73        341.60        11.52 o                         
   2  -8   6         61.30         54.71         4.86 o                         
   3  -8   6        197.77        187.12         7.36 o                         
   4  -8   6        503.07        558.08        10.45 o                         
  -5  -7   6          1.24          2.01         0.41 o                         
  -4  -7   6         20.07         19.79         1.99 o                         
  -3  -7   6        412.51        439.00        14.55 o                         
  -2  -7   6         28.32         27.65         2.28 o                         
  -1  -7   6         96.26         98.44         3.80 o                         
   0  -7   6        209.15        191.53         5.06 o                         
   1  -7   6          3.33          4.68         1.46 o                         
   2  -7   6        525.98        494.52        14.14 o                         
   3  -7   6        547.37        534.36        10.27 o                         
   4  -7   6        480.75        472.86        10.97 o                         
   5  -7   6         20.95         21.44         1.76 o                         
  -5  -6   6        442.00        418.48        11.45 o                         
  -4  -6   6        160.37        156.54         5.61 o                         
  -3  -6   6        861.60        916.88        18.15 o                         
  -2  -6   6         11.07          6.42         1.61 o                         
  -1  -6   6        335.36        353.79         6.79 o                         
   0  -6   6       3037.21       3170.45        19.39 o                         
   1  -6   6        105.67        131.06         6.42 o                         
   2  -6   6          1.94          2.08         1.03 o                         
   3  -6   6         37.08         34.09         4.70 o                         
   4  -6   6        399.79        389.10         6.82 o                         
   5  -6   6         10.66         10.63         0.75 o                         
  -5  -5   6        272.89        271.12         5.94 o                         
  -4  -5   6        110.11        101.91         4.65 o                         
  -3  -5   6          5.31         15.96         3.97 o                         
  -2  -5   6       1179.42       1216.19        18.79 o                         
  -1  -5   6          0.05          8.07         1.06 o                         
   0  -5   6        673.73        717.50         8.67 o                         
   1  -5   6         95.62        120.33         5.82 o                         
   2  -5   6          7.45          8.73         1.85 o                         
   3  -5   6        542.93        551.75        10.25 o                         
   4  -5   6        535.91        564.82        10.74 o                         
   5  -5   6        708.61        814.07        10.25 o                         
  -5  -4   6         19.22         25.14         1.93 o                         
  -4  -4   6        181.65        167.65         6.12 o                         
  -3  -4   6         69.74         68.69         3.79 o                         
  -2  -4   6          1.81          4.65         1.31 o                         
  -1  -4   6       1292.40       1263.12        11.53 o                         
   0  -4   6       1532.86       1498.11        11.78 o                         
   1  -4   6       2648.57       2660.97        25.57 o                         
   2  -4   6         57.20         63.38         2.78 o                         
   3  -4   6        650.11        596.51        11.36 o                         
   4  -4   6        127.59        145.18         2.78 o                         
   5  -4   6          4.24          4.56         0.59 o                         
  -5  -3   6          2.15          0.99         0.73 o                         
  -4  -3   6       1029.77        971.88        15.07 o                         
  -3  -3   6        983.22        932.52        12.69 o                         
  -2  -3   6       2481.11       2434.31        17.60 o                         
  -1  -3   6       1185.66       1419.29        26.80 o                         
   0  -3   6        195.40        185.73         6.05 o                         
   1  -3   6         14.12         21.66         1.34 o                         
   2  -3   6        116.38        117.35         3.64 o                         
   3  -3   6        123.46        124.48         4.48 o                         
   4  -3   6         10.94         12.66         1.49 o                         
   5  -3   6        116.04        119.73         2.34 o                         
  -5  -2   6         32.16         27.52         2.22 o                         
  -4  -2   6         47.45         43.08         2.67 o                         
  -3  -2   6        152.68        141.50         4.37 o                         
  -2  -2   6         16.38         17.32         2.27 o                         
  -1  -2   6        352.90        351.30         5.59 o                         
   0  -2   6       1144.68       1153.38        14.43 o                         
   1  -2   6        864.46        885.64         8.05 o                         
   2  -2   6        153.30        122.22         3.03 o                         
   3  -2   6        251.65        224.01         5.86 o                         
   4  -2   6       1544.38       1500.62        21.74 o                         
   5  -2   6          2.54          2.86         0.47 o                         
   6  -2   6       1047.53       1125.02        49.91 o                         
  -5  -1   6         29.13         21.56         1.99 o                         
  -4  -1   6         19.24         10.08         1.43 o                         
  -3  -1   6       1174.93       1187.70        15.27 o                         
  -2  -1   6        175.52        177.64         7.38 o                         
  -1  -1   6        394.81        402.04         9.40 o                         
   0  -1   6        714.33        665.36         6.79 o                         
   1  -1   6         11.78         28.88         1.44 o                         
   2  -1   6       2376.66       2447.34        12.95 o                         
   3  -1   6        306.21        340.87         6.98 o                         
   4  -1   6        491.32        451.28        12.07 o                         
   5  -1   6        197.60        204.85         3.25 o                         
   6  -1   6          4.40          3.39         0.75 o                         
  -5   0   6        288.29        288.86         7.15 o                         
  -4   0   6         66.71         66.46         3.52 o                         
  -3   0   6        746.04        728.76        20.03 o                         
  -2   0   6          7.12          5.64         1.44 o                         
  -1   0   6         26.52         26.40         2.45 o                         
   0   0   6       1541.37       1527.17        14.89 o                         
   1   0   6       2062.82       2028.42        39.22 o                         
   2   0   6        780.72        832.57         7.55 o                         
   3   0   6         20.93         15.25         1.41 o                         
   4   0   6        391.25        354.00        10.91 o                         
   5   0   6        260.78        268.08         3.51 o                         
   6   0   6          1.84          4.41         1.93 o                         
  -5   1   6        346.35        338.25         4.91 o                         
  -4   1   6        162.35        150.54         6.37 o                         
  -3   1   6          7.92         12.15         2.56 o                         
  -2   1   6         65.70         70.06         4.68 o                         
  -1   1   6         34.99         27.11         1.74 o                         
   0   1   6        106.95         83.97         1.81 o                         
   1   1   6        678.16        704.46         6.87 o                         
   2   1   6        328.77        331.08         4.32 o                         
   3   1   6         76.93         49.61         3.30 o                         
   4   1   6       1564.72       1423.36        21.83 o                         
   5   1   6        115.60        113.59         2.46 o                         
   6   1   6         27.51         27.76         1.42 o                         
  -5   2   6         17.11         17.98         1.88 o                         
  -4   2   6        145.56        147.42         4.48 o                         
  -3   2   6         16.31         21.08         3.18 o                         
  -2   2   6        835.45        831.77        15.88 o                         
  -1   2   6        544.46        520.01        16.49 o                         
   0   2   6       4800.23       4713.15        19.01 o                         
   1   2   6       2869.90       2923.24        14.59 o                         
   2   2   6        251.33        234.35         4.60 o                         
   3   2   6       1388.51       1248.91        17.07 o                         
   4   2   6        438.53        419.39        14.52 o                         
   5   2   6         21.33         25.05         1.17 o                         
   6   2   6         76.18         78.78         2.31 o                         
  -5   3   6        214.85        199.29         3.76 o                         
  -4   3   6       1144.35       1094.10        12.37 o                         
  -3   3   6       1231.67       1194.83        22.75 o                         
  -2   3   6        965.07        956.81        14.01 o                         
  -1   3   6        382.55        402.50         7.51 o                         
   0   3   6        915.67        992.66         9.87 o                         
   1   3   6       1234.38       1363.73         9.16 o                         
   2   3   6       1245.20       1335.84        11.21 o                         
   3   3   6          3.98          2.73         0.94 o                         
   4   3   6        159.17        137.38         6.55 o                         
   5   3   6        944.89        975.77        12.86 o                         
   6   3   6        211.15        230.88         6.87 o                         
  -5   4   6         71.61         67.06         2.07 o                         
  -4   4   6        112.69        117.76         4.15 o                         
  -3   4   6         95.43         88.24         6.10 o                         
  -2   4   6         28.72         22.84         1.51 o                         
  -1   4   6        623.80        615.66         6.60 o                         
   0   4   6       2434.89       2559.56        20.81 o                         
   1   4   6         82.29         67.18         1.88 o                         
   2   4   6       1727.02       1658.27        12.75 o                         
   3   4   6          3.52          2.82         1.03 o                         
   4   4   6        964.87        835.41        16.80 o                         
   5   4   6         14.56         14.81         0.85 o                         
   6   4   6        358.23        388.12        12.76 o                         
  -5   5   6         38.52         36.78         1.37 o                         
  -4   5   6        801.32        776.41        21.14 o                         
  -3   5   6        966.76        942.00        19.32 o                         
  -2   5   6          1.14          0.76         0.47 o                         
  -1   5   6        608.34        646.67        11.72 o                         
   0   5   6       2138.47       2205.61        20.30 o                         
   1   5   6       1778.50       1792.63        14.46 o                         
   2   5   6        584.36        587.48         7.90 o                         
   3   5   6        159.96        169.60         6.99 o                         
   4   5   6        611.24        583.30        14.39 o                         
   5   5   6          2.18          2.61         0.46 o                         
   6   5   6          2.09          2.24         0.73 o                         
  -5   6   6        140.55        132.94         3.12 o                         
  -4   6   6        155.47        158.50         4.74 o                         
  -3   6   6       1529.82       1373.76        22.57 o                         
  -2   6   6         74.99         73.90         4.28 o                         
  -1   6   6        141.84        140.38         7.34 o                         
   0   6   6       1251.15       1418.15        12.28 o                         
   1   6   6        921.97        947.06         7.74 o                         
   2   6   6        158.51        169.20         3.51 o                         
   3   6   6        131.75        140.25         6.57 o                         
   4   6   6          1.84          1.37         0.85 o                         
   5   6   6         23.43         23.23         1.34 o                         
   6   6   6          0.79          1.79         0.67 o                         
  -4   7   6          9.55         11.34         1.38 o                         
  -3   7   6       1125.03       1122.59        19.94 o                         
  -2   7   6         39.47         36.31         2.94 o                         
  -1   7   6         34.18         38.13         3.60 o                         
   0   7   6       1492.23       1497.43        13.45 o                         
   1   7   6         42.84         54.94         1.96 o                         
   2   7   6        912.18        895.17         8.47 o                         
   3   7   6        312.48        288.47         9.40 o                         
   4   7   6         14.48         15.92         2.56 o                         
   5   7   6       1375.16       1440.79        34.24 o                         
   6   7   6         16.41         12.67         1.42 o                         
  -4   8   6          2.97          3.84         0.75 o                         
  -3   8   6        362.57        363.11        11.27 o                         
  -2   8   6         72.18         74.12         4.29 o                         
  -1   8   6          0.26          3.60         1.47 o                         
   0   8   6        385.67        379.77         5.82 o                         
   1   8   6       1133.22       1227.98        12.95 o                         
   2   8   6        102.06        105.40         3.07 o                         
   3   8   6         28.70         34.44         3.37 o                         
   4   8   6          0.16          1.10         0.53 o                         
   5   8   6         34.96         32.03         1.76 o                         
   6   8   6         12.16          9.77         1.06 o                         
  -4   9   6        471.83        463.84         8.27 o                         
  -3   9   6        166.79        165.17         7.24 o                         
  -2   9   6        512.32        499.45        11.04 o                         
  -1   9   6         89.32        101.16         6.23 o                         
   0   9   6         60.93         73.66         3.38 o                         
   1   9   6          3.09         10.72         3.94 o                         
   2   9   6         24.15         30.82         3.19 o                         
   3   9   6         72.14         52.51         4.15 o                         
   4   9   6        101.76         87.04         4.00 o                         
   5   9   6        396.22        404.27        17.97 o                         
  -4  10   6         93.70         82.23         5.65 o                         
  -3  10   6         50.78         48.39         3.66 o                         
  -2  10   6        408.78        372.22         7.74 o                         
  -1  10   6         11.28         27.35         6.52 o                         
   0  10   6          3.01          5.50         1.88 o                         
   1  10   6        798.69        803.70        16.77 o                         
   2  10   6       1653.16       1686.46        24.54 o                         
   3  10   6       2859.92       2913.63        30.36 o                         
   4  10   6         98.76         93.64         4.18 o                         
   5  10   6          1.72          3.89         0.86 o                         
  -3  11   6        274.68        274.05         7.72 o                         
  -2  11   6         25.07         26.12         1.65 o                         
  -1  11   6        197.75        216.64         3.62 o                         
   0  11   6        765.15        714.54        11.55 o                         
   1  11   6        194.99        200.82         5.93 o                         
   2  11   6          5.43          4.61         1.51 o                         
   3  11   6        197.90        190.63         5.94 o                         
   4  11   6         27.26         31.47         2.38 o                         
   5  11   6         82.23         76.51         3.29 o                         
  -3  12   6        304.69        298.07         4.63 o                         
  -2  12   6         32.60         29.70         2.84 o                         
  -1  12   6        254.81        238.74         5.50 o                         
   0  12   6          3.42          2.24         0.73 o                         
   1  12   6        388.80        419.90         8.80 o                         
   2  12   6        319.37        314.19         8.30 o                         
   3  12   6        208.84        204.20         6.65 o                         
   4  12   6         23.75         22.94         1.86 o                         
   5  12   6        435.40        413.54        18.83 o                         
  -3  13   6        252.16        255.43         4.95 o                         
  -2  13   6        229.20        218.29         6.67 o                         
  -1  13   6        397.34        403.60         9.72 o                         
   0  13   6        988.81        966.99        29.21 o                         
   1  13   6        246.81        223.49         8.23 o                         
   2  13   6        191.95        187.33         7.35 o                         
   3  13   6         35.35         38.12         1.78 o                         
   4  13   6        120.82        123.27         3.71 o                         
   5  13   6        297.73        283.26         4.97 o                         
  -2  14   6        307.76        292.71         6.53 o                         
  -1  14   6        310.08        294.49         7.49 o                         
   0  14   6        658.13        685.49         9.61 o                         
   1  14   6        171.95        168.25         6.80 o                         
   2  14   6         17.44         16.01         2.09 o                         
   3  14   6          6.06          6.05         0.96 o                         
   4  14   6         53.96         53.67         2.05 o                         
  -1  15   6         35.19         45.46         2.73 o                         
   0  15   6        172.02        161.42         3.93 o                         
   1  15   6        223.19        207.88         4.72 o                         
   2  15   6        106.39        105.70         4.74 o                         
   3  15   6        220.10        239.91         6.62 o                         
   4  15   6        262.63        239.98         4.65 o                         
  -1  16   6         20.17         25.53         1.60 o                         
   0  16   6        398.40        394.45         5.16 o                         
   1  16   6        620.18        656.05         7.23 o                         
   2  16   6          1.52          3.19         0.57 o                         
   3  16   6        423.99        382.55         4.32 o                         
   1  17   6        442.25        447.34         4.78 o                         
   2  17   6         45.45         42.42         1.13 o                         
  -1 -15   7         55.21         49.31         2.13 o                         
   0 -15   7          6.65          5.66         0.87 o                         
  -2 -14   7         10.43          8.62         0.72 o                         
  -1 -14   7         29.99         29.67         1.17 o                         
   0 -14   7        160.94        166.18         5.29 o                         
   1 -14   7          1.33          5.06         1.60 o                         
   2 -14   7         46.93         39.38         1.77 o                         
  -3 -13   7        177.17        175.96         2.90 o                         
  -2 -13   7         71.57         75.71         1.87 o                         
  -1 -13   7        318.49        332.58         4.61 o                         
   0 -13   7         28.62         29.75         1.79 o                         
   1 -13   7         65.35         71.65         2.59 o                         
   2 -13   7        320.34        308.12         6.55 o                         
  -3 -12   7          4.91          2.92         0.43 o                         
  -2 -12   7        378.72        393.17         4.80 o                         
  -1 -12   7        325.36        322.58         4.84 o                         
   0 -12   7          1.66          3.08         0.76 o                         
   1 -12   7          2.78          1.79         0.60 o                         
   2 -12   7         26.95         26.39         1.55 o                         
   3 -12   7        100.14         97.22         3.26 o                         
  -4 -11   7         39.09         34.23         1.25 o                         
  -3 -11   7        107.14         98.89         4.31 o                         
  -2 -11   7         71.90         69.75         4.05 o                         
  -1 -11   7        185.05        187.37         3.90 o                         
   0 -11   7         26.12         22.65         1.75 o                         
   1 -11   7        206.35        197.83         7.08 o                         
   2 -11   7         97.93         98.28         3.28 o                         
   3 -11   7         43.24         48.35         2.84 o                         
  -4 -10   7        380.27        377.44         6.78 o                         
  -3 -10   7         19.26         20.60         1.13 o                         
  -2 -10   7        311.20        304.38         6.63 o                         
  -1 -10   7        116.90        126.49         3.09 o                         
   0 -10   7         70.46         63.56         5.34 o                         
   1 -10   7         78.52         75.91         2.81 o                         
   2 -10   7        302.03        283.14         5.92 o                         
   3 -10   7         50.96         71.47         3.89 o                         
   4 -10   7        319.39        296.05         5.66 o                         
  -4  -9   7        529.50        526.32         8.07 o                         
  -3  -9   7        106.10        107.14         2.87 o                         
  -2  -9   7        413.42        408.77         6.11 o                         
  -1  -9   7        431.07        441.70         8.96 o                         
   0  -9   7        726.17        748.14        17.87 o                         
   1  -9   7         71.05         69.75         5.63 o                         
   2  -9   7        230.89        229.53         5.23 o                         
   3  -9   7        130.46        123.04         5.54 o                         
   4  -9   7         43.11         43.53         2.75 o                         
  -4  -8   7         56.87         54.00         1.67 o                         
  -3  -8   7          5.35          6.82         0.78 o                         
  -2  -8   7         72.32         70.30         3.69 o                         
  -1  -8   7        564.12        605.65        10.20 o                         
   0  -8   7          5.19         10.63         2.18 o                         
   1  -8   7         95.23         91.26         6.28 o                         
   2  -8   7        230.57        238.77        10.49 o                         
   3  -8   7        367.38        372.47        10.11 o                         
   4  -8   7        167.07        186.25         5.91 o                         
  -5  -7   7         19.02         16.59         1.17 o                         
  -4  -7   7         38.13         45.71         1.94 o                         
  -3  -7   7        393.29        409.95         5.96 o                         
  -2  -7   7        140.12        149.36         5.36 o                         
  -1  -7   7        537.05        549.15         9.35 o                         
   0  -7   7       1053.06       1057.96        19.34 o                         
   1  -7   7        875.19        874.02        18.49 o                         
   2  -7   7        453.05        420.10        13.61 o                         
   3  -7   7        203.21        179.60         5.96 o                         
   4  -7   7         45.99         49.58         3.55 o                         
   5  -7   7         39.19         44.06         1.51 o                         
  -5  -6   7        178.59        185.86         4.17 o                         
  -4  -6   7         24.98         29.92         2.38 o                         
  -3  -6   7       1426.57       1377.49        17.43 o                         
  -2  -6   7         63.77         85.99         5.45 o                         
  -1  -6   7        361.44        339.00         6.96 o                         
   0  -6   7         30.11         43.95         2.43 o                         
   1  -6   7        240.97        260.90         9.58 o                         
   2  -6   7         44.04         30.56         3.60 o                         
   3  -6   7         14.23         11.14         2.87 o                         
   4  -6   7        123.58        122.92         3.76 o                         
   5  -6   7          9.98         11.35         0.84 o                         
  -5  -5   7        241.12        231.97         5.00 o                         
  -4  -5   7          3.96          5.15         1.14 o                         
  -3  -5   7         71.64         73.27         4.05 o                         
  -2  -5   7         90.43         99.33         5.70 o                         
  -1  -5   7        164.82        172.04         4.73 o                         
   0  -5   7       1354.60       1425.91        12.98 o                         
   1  -5   7        181.21        244.25         8.82 o                         
   2  -5   7        159.22        137.43         7.19 o                         
   3  -5   7        652.88        695.98        21.19 o                         
   4  -5   7       1212.13       1289.48        10.23 o                         
   5  -5   7        348.01        384.73         4.70 o                         
  -5  -4   7          0.31          0.71         0.50 o                         
  -4  -4   7         87.27        102.53         4.70 o                         
  -3  -4   7         28.71         41.59         3.07 o                         
  -2  -4   7       1346.85       1385.58        20.18 o                         
  -1  -4   7         94.83         94.88         3.38 o                         
   0  -4   7          5.52         10.85         1.13 o                         
   1  -4   7       1790.88       1910.39        23.48 o                         
   2  -4   7        579.86        628.00         9.09 o                         
   3  -4   7       1109.87       1094.90        14.31 o                         
   4  -4   7         39.29         37.13         1.55 o                         
   5  -4   7         76.66         72.48         2.31 o                         
  -5  -3   7        211.13        194.43         5.09 o                         
  -4  -3   7        184.72        200.21         6.67 o                         
  -3  -3   7        227.11        222.35         7.00 o                         
  -2  -3   7        319.30        288.90         6.44 o                         
  -1  -3   7         36.99         35.23         1.94 o                         
   0  -3   7         15.99         10.42         1.63 o                         
   1  -3   7        129.24        152.64         3.69 o                         
   2  -3   7        488.37        495.82         7.78 o                         
   3  -3   7        280.58        288.35         7.09 o                         
   4  -3   7         53.66         59.49         1.83 o                         
   5  -3   7          1.47          1.92         0.40 o                         
  -5  -2   7          7.21          7.49         1.19 o                         
  -4  -2   7        303.52        272.57         8.00 o                         
  -3  -2   7        109.85        117.47         4.15 o                         
  -2  -2   7         10.07         24.20         2.86 o                         
  -1  -2   7        435.60        488.29        10.54 o                         
   0  -2   7         80.39         75.25         4.05 o                         
   1  -2   7        889.08        879.99         8.50 o                         
   2  -2   7         68.19         70.01         2.43 o                         
   3  -2   7        298.89        262.71         6.50 o                         
   4  -2   7         63.72         58.47         4.29 o                         
   5  -2   7        192.14        201.57         3.20 o                         
   6  -2   7        109.23        117.22         3.14 o                         
  -5  -1   7          2.46          2.70         0.76 o                         
  -4  -1   7          0.61          0.89         0.83 o                         
  -3  -1   7        355.61        355.95         7.36 o                         
  -2  -1   7         33.57         30.56         3.37 o                         
  -1  -1   7       2207.74       2268.65        24.03 o                         
   0  -1   7        679.63        660.72        11.59 o                         
   1  -1   7        335.99        302.17         4.86 o                         
   2  -1   7        584.89        587.87         6.68 o                         
   3  -1   7        187.59        189.73         5.35 o                         
   4  -1   7        682.34        599.85        13.84 o                         
   5  -1   7        271.47        265.50         4.04 o                         
   6  -1   7         53.31         60.99         2.56 o                         
  -5   0   7         83.25         83.56         3.55 o                         
  -4   0   7         75.67         81.45         4.60 o                         
  -3   0   7        712.15        715.87        13.85 o                         
  -2   0   7         85.69         91.61         5.89 o                         
  -1   0   7        478.84        519.59        11.59 o                         
   0   0   7        715.18        669.11        96.37 o                         
   1   0   7        109.83        107.82         2.85 o                         
   2   0   7          4.79          9.01         0.71 o                         
   3   0   7       1074.57       1117.47        64.04 o                         
   4   0   7       1671.49       1584.30        22.94 o                         
   5   0   7          1.05          1.40         0.55 o                         
   6   0   7        116.56        120.83         4.80 o                         
  -5   1   7        300.56        292.54         6.64 o                         
  -4   1   7          4.11          4.60         1.28 o                         
  -3   1   7         49.08         58.47         5.61 o                         
  -2   1   7         16.72         15.60         2.45 o                         
  -1   1   7        594.64        657.19        12.76 o                         
   0   1   7        130.92        178.83         4.00 o                         
   1   1   7          6.63          9.41         1.57 o                         
   2   1   7        196.51        170.63         4.10 o                         
   3   1   7        167.66        176.91         6.33 o                         
   4   1   7        142.23        116.32         6.37 o                         
   5   1   7         92.63         90.38         2.51 o                         
   6   1   7         16.89         20.95         1.19 o                         
  -5   2   7        574.26        544.69         8.93 o                         
  -4   2   7          5.17          6.10         1.40 o                         
  -3   2   7        439.81        417.55        14.37 o                         
  -2   2   7        123.33        110.71         6.25 o                         
  -1   2   7         40.33         48.51         2.48 o                         
   0   2   7       5076.92       5226.55        22.13 o                         
   1   2   7        728.09        763.56        10.19 o                         
   2   2   7       1891.85       1976.89        49.89 o                         
   3   2   7        227.51        199.55         6.96 o                         
   4   2   7          2.23          3.60         0.97 o                         
   5   2   7         78.84         74.00         3.48 o                         
   6   2   7          0.22          0.62         0.31 o                         
  -5   3   7        169.06        150.28         4.52 o                         
  -4   3   7        201.47        208.83         5.17 o                         
  -3   3   7          0.50          0.71         1.10 o                         
  -2   3   7        862.74        856.53        17.02 o                         
  -1   3   7         84.52         92.94         3.26 o                         
   0   3   7         86.28        121.83         4.88 o                         
   1   3   7         18.76         20.09         2.13 o                         
   2   3   7        498.47        575.28        10.42 o                         
   3   3   7         64.14         69.01         4.22 o                         
   4   3   7         85.36         74.76         4.81 o                         
   5   3   7          2.06          2.24         0.52 o                         
   6   3   7        297.48        305.37         5.29 o                         
  -5   4   7         11.78         12.46         0.77 o                         
  -4   4   7         32.46         28.93         2.06 o                         
  -3   4   7          2.73          2.91         1.56 o                         
  -2   4   7        887.13        873.42        17.07 o                         
  -1   4   7          3.80         13.78         1.13 o                         
   0   4   7       3993.51       4069.86        28.46 o                         
   1   4   7         18.61          8.71         1.46 o                         
   2   4   7        363.02        367.63         7.04 o                         
   3   4   7        351.37        317.06         9.21 o                         
   4   4   7        522.05        478.60        12.56 o                         
   5   4   7         87.91         82.83         2.89 o                         
   6   4   7         79.44         81.99         2.44 o                         
  -5   5   7        270.62        234.55         4.22 o                         
  -4   5   7        174.40        178.55         4.75 o                         
  -3   5   7        176.15        172.73         8.59 o                         
  -2   5   7        847.66        861.45        15.13 o                         
  -1   5   7          5.71         22.77         1.38 o                         
   0   5   7        380.85        391.30         9.16 o                         
   1   5   7       1076.81       1230.70        10.93 o                         
   2   5   7         44.68         50.05         2.40 o                         
   3   5   7          5.15          4.29         1.22 o                         
   4   5   7        319.96        301.48        10.19 o                         
   5   5   7          2.73          3.15         1.00 o                         
   6   5   7        104.85        110.58         4.22 o                         
  -4   6   7        494.68        498.71         7.72 o                         
  -3   6   7         17.66         17.56         1.83 o                         
  -2   6   7        298.61        303.38        12.13 o                         
  -1   6   7         20.28         28.98         1.70 o                         
   0   6   7        202.74        235.45         7.36 o                         
   1   6   7        357.13        390.97         6.92 o                         
   2   6   7         61.01         42.14         1.83 o                         
   3   6   7        287.26        292.86         9.44 o                         
   4   6   7        918.52        855.14        17.51 o                         
   5   6   7          0.06          0.67         0.51 o                         
   6   6   7         42.44         41.77         2.61 o                         
  -4   7   7        180.28        187.86         5.26 o                         
  -3   7   7          1.88          2.54         1.14 o                         
  -2   7   7         20.57         20.49         3.11 o                         
  -1   7   7        170.79        185.00         7.79 o                         
   0   7   7        404.88        365.84         9.58 o                         
   1   7   7        139.80        173.76         4.79 o                         
   2   7   7        512.05        476.23         6.39 o                         
   3   7   7        112.74        112.23         5.86 o                         
   4   7   7        854.64        734.81        11.19 o                         
   5   7   7         43.00         50.84         2.28 o                         
   6   7   7         26.79         24.90         1.95 o                         
  -4   8   7         79.13         79.80         5.77 o                         
  -3   8   7         25.08         32.88         3.26 o                         
  -2   8   7        478.03        520.30        15.56 o                         
  -1   8   7         44.12         64.13         4.76 o                         
   0   8   7       2590.56       2570.95        41.66 o                         
   1   8   7        318.33        314.69         6.83 o                         
   2   8   7        391.49        422.25         6.26 o                         
   3   8   7         29.66         28.07         3.03 o                         
   4   8   7        380.01        339.59         5.48 o                         
   5   8   7        139.00        134.52         4.44 o                         
   6   8   7         20.64         21.03         1.53 o                         
  -4   9   7          2.40          3.04         0.49 o                         
  -3   9   7          6.49          7.01         1.53 o                         
  -2   9   7         94.38         85.45         3.17 o                         
  -1   9   7        262.12        261.50        10.49 o                         
   0   9   7         64.36         61.82         4.38 o                         
   1   9   7        300.17        305.12         7.60 o                         
   2   9   7        120.81        134.46         4.73 o                         
   3   9   7        406.90        407.20        11.37 o                         
   4   9   7        374.52        336.98        15.39 o                         
   5   9   7        802.32        821.00        27.38 o                         
  -3  10   7         12.13         12.30         1.79 o                         
  -2  10   7          3.33          2.25         0.69 o                         
  -1  10   7        155.44        146.81         4.44 o                         
   0  10   7        803.08        797.95        16.34 o                         
   1  10   7       1134.54       1130.20        20.37 o                         
   2  10   7        837.69        869.59        17.82 o                         
   3  10   7          3.22          3.48         1.26 o                         
   4  10   7        158.80        163.64         5.94 o                         
   5  10   7        119.30        128.10         6.59 o                         
  -3  11   7         89.38         86.58         2.78 o                         
  -2  11   7        662.97        660.25        10.68 o                         
  -1  11   7         20.30         15.05         0.99 o                         
   0  11   7          1.82          4.17         1.44 o                         
   1  11   7       2038.69       2025.23        19.10 o                         
   2  11   7         62.71         54.58         4.65 o                         
   3  11   7        520.64        515.76        14.05 o                         
   4  11   7         44.02         51.41         2.86 o                         
   5  11   7        419.15        419.97        12.33 o                         
  -3  12   7         36.08         35.36         1.49 o                         
  -2  12   7          2.25          2.64         0.99 o                         
  -1  12   7        421.77        377.62         6.65 o                         
   0  12   7        435.87        370.81         6.12 o                         
   1  12   7        366.13        344.05         6.30 o                         
   2  12   7        348.66        354.85         8.40 o                         
   3  12   7        608.17        630.59        14.89 o                         
   4  12   7        132.94        144.39         4.33 o                         
   5  12   7          0.10          0.73         0.35 o                         
  -2  13   7          0.66          2.52         0.89 o                         
  -1  13   7         19.07         20.81         2.25 o                         
   0  13   7          6.45          9.85         1.69 o                         
   1  13   7        295.85        316.40         6.54 o                         
   2  13   7        155.57        159.31         6.71 o                         
   3  13   7        190.47        194.30         7.67 o                         
   4  13   7         61.07         58.87         2.42 o                         
  -2  14   7         52.86         43.81         2.36 o                         
  -1  14   7        188.77        177.59         5.93 o                         
   0  14   7         64.08         66.78         2.77 o                         
   1  14   7         56.46         54.99         2.60 o                         
   2  14   7        330.65        331.95         9.10 o                         
   3  14   7        144.46        129.57         5.57 o                         
   4  14   7         15.29          9.00         0.82 o                         
  -1  15   7        134.95        142.67         4.51 o                         
   0  15   7         12.47         12.38         1.10 o                         
   1  15   7         99.66        103.05         3.24 o                         
   2  15   7        144.63        150.80         3.73 o                         
   3  15   7         11.28         11.21         0.92 o                         
   4  15   7         89.64         87.43         2.75 o                         
   0  16   7          1.75          2.46         0.46 o                         
   1  16   7        360.47        389.58         9.57 o                         
   2  16   7          6.61          6.83         0.61 o                         
   3  16   7        557.79        551.07         7.68 o                         
   1  17   7         80.04         82.47         1.94 o                         
  -2 -14   8          0.42          0.48         0.37 o                         
  -1 -14   8          4.96          5.41         0.85 o                         
   0 -14   8          7.59          6.05         0.99 o                         
   1 -14   8         21.97         21.65         1.08 o                         
  -3 -13   8         82.98         89.56         2.70 o                         
  -2 -13   8        387.49        397.39         5.07 o                         
  -1 -13   8        142.44        144.48         3.93 o                         
   0 -13   8         22.45         23.95         1.45 o                         
   1 -13   8        134.78        134.90         3.30 o                         
   2 -13   8         78.11         87.11         3.16 o                         
  -3 -12   8        302.11        301.00         3.22 o                         
  -2 -12   8         42.29         41.16         1.91 o                         
  -1 -12   8        121.22        122.59         2.83 o                         
   0 -12   8          6.37          7.61         1.01 o                         
   1 -12   8         77.35         82.62         2.95 o                         
   2 -12   8         37.81         31.66         1.58 o                         
   3 -12   8         47.78         44.59         1.93 o                         
  -3 -11   8         58.66         60.13         2.15 o                         
  -2 -11   8         37.40         42.27         3.02 o                         
  -1 -11   8         87.78         93.78         2.66 o                         
   0 -11   8         89.11         93.86         3.41 o                         
   1 -11   8        174.00        163.73         6.30 o                         
   2 -11   8        532.11        508.93        13.63 o                         
   3 -11   8        202.18        173.20         4.86 o                         
  -4 -10   8         48.85         48.34         2.13 o                         
  -3 -10   8         53.73         53.26         2.17 o                         
  -2 -10   8        721.25        744.28        21.57 o                         
  -1 -10   8         15.08         17.78         1.52 o                         
   0 -10   8        306.81        314.30         5.61 o                         
   1 -10   8         49.92         50.22         2.56 o                         
   2 -10   8        855.22        844.51        13.47 o                         
   3 -10   8        198.79        203.58         6.16 o                         
   4 -10   8        303.38        345.15         5.38 o                         
  -4  -9   8        332.72        320.16         4.17 o                         
  -3  -9   8          0.56          1.06         0.42 o                         
  -2  -9   8        956.77        973.16        10.79 o                         
  -1  -9   8         39.48         38.10         3.69 o                         
   0  -9   8          0.98          4.15         1.61 o                         
   1  -9   8          0.44          0.75         0.49 o                         
   2  -9   8          6.27          9.33         1.56 o                         
   3  -9   8         24.39         29.53         2.66 o                         
   4  -9   8         71.78         62.70         1.92 o                         
  -4  -8   8         84.01         79.15         1.86 o                         
  -3  -8   8         14.98         14.62         1.03 o                         
  -2  -8   8          9.96         10.29         0.93 o                         
  -1  -8   8         81.46         90.48         5.55 o                         
   0  -8   8         25.77         25.84         3.37 o                         
   1  -8   8        257.27        258.61        10.84 o                         
   2  -8   8          4.36          3.65         0.80 o                         
   3  -8   8       1359.36       1269.94        18.05 o                         
   4  -8   8         57.91         54.90         3.07 o                         
  -4  -7   8          8.21         11.84         0.82 o                         
  -3  -7   8        141.22        153.64         3.94 o                         
  -2  -7   8        543.34        534.90        10.93 o                         
  -1  -7   8        654.07        676.76        22.08 o                         
   0  -7   8        170.26        179.13         8.43 o                         
   1  -7   8        910.53        937.48        20.02 o                         
   2  -7   8         66.16         73.94         5.93 o                         
   3  -7   8        150.62        149.92         6.53 o                         
   4  -7   8         45.59         52.10         3.50 o                         
  -5  -6   8        141.97        144.14         3.18 o                         
  -4  -6   8         43.04         51.38         2.05 o                         
  -3  -6   8        128.91        122.13         3.09 o                         
  -2  -6   8        269.31        270.98         9.88 o                         
  -1  -6   8        342.45        353.48        12.56 o                         
   0  -6   8         15.82         14.85         2.36 o                         
   1  -6   8         53.65         74.10         5.47 o                         
   2  -6   8          9.47         14.04         2.59 o                         
   3  -6   8        352.91        373.88         8.93 o                         
   4  -6   8         20.28         24.87         1.67 o                         
   5  -6   8         48.27         50.58         1.62 o                         
  -5  -5   8         15.48         18.06         1.26 o                         
  -4  -5   8        258.38        236.46         6.46 o                         
  -3  -5   8         21.27         17.37         1.22 o                         
  -2  -5   8         77.16         78.40         5.22 o                         
  -1  -5   8        227.49        241.04         8.29 o                         
   0  -5   8        138.19        133.51         4.26 o                         
   1  -5   8         86.30         87.44         5.66 o                         
   2  -5   8        461.32        448.49        13.63 o                         
   3  -5   8        113.73        125.33         8.94 o                         
   4  -5   8        101.79        123.63         3.89 o                         
   5  -5   8         11.76         10.33         0.77 o                         
  -5  -4   8        267.17        247.96         6.57 o                         
  -4  -4   8        152.63        134.95         5.15 o                         
  -3  -4   8        198.99        208.30         7.45 o                         
  -2  -4   8        321.64        308.17        10.04 o                         
  -1  -4   8        654.68        670.71        13.36 o                         
   0  -4   8         17.93         26.19         1.85 o                         
   1  -4   8        307.56        356.93        10.97 o                         
   2  -4   8       1168.49       1208.83        20.01 o                         
   3  -4   8         69.73         81.50         3.97 o                         
   4  -4   8        111.88        122.13         2.72 o                         
   5  -4   8         16.01         16.75         1.08 o                         
  -5  -3   8         21.05         18.24         1.47 o                         
  -4  -3   8        703.98        675.27        11.73 o                         
  -3  -3   8        372.60        377.25        20.59 o                         
  -2  -3   8          5.95         13.69         1.69 o                         
  -1  -3   8        571.06        620.51        11.87 o                         
   0  -3   8         62.64         70.98         4.45 o                         
   1  -3   8        264.34        296.00         9.56 o                         
   2  -3   8          0.32          1.23         0.68 o                         
   3  -3   8       1076.54       1157.35        14.35 o                         
   4  -3   8          0.43          1.79         0.53 o                         
   5  -3   8        173.73        193.92         3.30 o                         
  -5  -2   8          0.44          2.40         0.71 o                         
  -4  -2   8         72.49         63.03         3.76 o                         
  -3  -2   8        144.31        119.85         5.23 o                         
  -2  -2   8        375.75        311.22        10.70 o                         
  -1  -2   8         90.36         88.08         4.74 o                         
   0  -2   8        224.93        243.42         7.95 o                         
   1  -2   8        359.05        345.06         9.90 o                         
   2  -2   8        232.61        226.11         4.50 o                         
   3  -2   8        172.31        167.68         5.31 o                         
   4  -2   8       1094.99       1154.68        11.52 o                         
   5  -2   8        289.83        296.37         3.98 o                         
  -5  -1   8         51.30         47.91         2.41 o                         
  -4  -1   8        341.94        319.88         8.46 o                         
  -3  -1   8         60.17         72.85         4.00 o                         
  -2  -1   8        521.41        451.92        13.70 o                         
  -1  -1   8        832.32        826.56        15.22 o                         
   0  -1   8        453.35        462.33        10.52 o                         
   1  -1   8        246.93        250.75         8.14 o                         
   2  -1   8        152.34        158.95         3.64 o                         
   3  -1   8        193.25        168.86         5.16 o                         
   4  -1   8        269.13        277.04         4.14 o                         
   5  -1   8          0.17          3.34         1.32 o                         
   6  -1   8         12.45         14.55         1.19 o                         
  -5   0   8         44.90         45.05         2.36 o                         
  -4   0   8         70.62         72.20         4.15 o                         
  -3   0   8        611.16        622.61        15.69 o                         
  -2   0   8         47.20         37.83         4.15 o                         
  -1   0   8        936.03       1049.84        17.41 o                         
   0   0   8       2905.58       3054.65        26.49 o                         
   1   0   8         44.41         51.19         3.60 o                         
   2   0   8        131.96        137.33         5.00 o                         
   3   0   8       1495.37       1466.69        20.30 o                         
   4   0   8          6.10          2.43         1.08 o                         
   5   0   8          8.84          8.46         0.81 o                         
   6   0   8        163.67        155.52        13.06 o                         
  -5   1   8         90.79         90.67         3.32 o                         
  -4   1   8         87.20         85.35         4.56 o                         
  -3   1   8         75.16         75.61         6.64 o                         
  -2   1   8         63.20         62.87         5.18 o                         
  -1   1   8       2874.97       3053.40        28.78 o                         
   0   1   8          3.74          1.43         0.51 o                         
   1   1   8        608.70        643.18         7.91 o                         
   2   1   8        915.92        911.66        15.99 o                         
   3   1   8        476.53        451.02        19.94 o                         
   4   1   8         26.21         21.79         2.79 o                         
   5   1   8         43.60         53.94         1.93 o                         
   6   1   8         64.64         65.31         4.29 o                         
  -5   2   8        847.56        836.94         9.78 o                         
  -4   2   8        101.68         98.39         4.93 o                         
  -3   2   8        129.48        124.69         8.23 o                         
  -2   2   8         13.65         10.84         2.25 o                         
  -1   2   8        161.16        130.40         8.01 o                         
   0   2   8         42.89         38.18         2.08 o                         
   1   2   8       2940.66       3212.49        18.23 o                         
   2   2   8         42.23         36.07         2.06 o                         
   3   2   8         11.44         13.06         1.86 o                         
   4   2   8        118.09        120.26         7.75 o                         
   5   2   8          4.36          4.03         0.87 o                         
   6   2   8         14.67         13.56         0.78 o                         
  -5   3   8        548.22        517.77         7.26 o                         
  -4   3   8         15.46         16.38         2.08 o                         
  -3   3   8        295.08        313.17        12.56 o                         
  -2   3   8         32.95         33.55         3.71 o                         
  -1   3   8          1.85          2.46         0.80 o                         
   0   3   8          0.55          0.63         0.40 o                         
   1   3   8       1294.88       1439.10        18.74 o                         
   2   3   8        432.07        436.84         7.54 o                         
   3   3   8        515.40        491.58        11.41 o                         
   4   3   8        830.76        755.13        25.51 o                         
   5   3   8          1.80          3.16         0.60 o                         
   6   3   8         23.12         33.19         1.50 o                         
  -5   4   8         14.65         13.02         1.03 o                         
  -4   4   8        122.28        129.57         5.57 o                         
  -3   4   8       1119.00       1085.52        13.88 o                         
  -2   4   8       1020.83       1067.62        19.96 o                         
  -1   4   8         31.51         34.80         2.23 o                         
   0   4   8         27.16         23.89         1.71 o                         
   1   4   8        381.99        358.01         9.49 o                         
   2   4   8       1166.77       1196.39        37.49 o                         
   3   4   8        950.91        862.12        15.42 o                         
   4   4   8        344.89        291.10         9.71 o                         
   5   4   8        258.40        277.37         5.17 o                         
   6   4   8         26.52         32.01         1.49 o                         
  -4   5   8        803.41        855.19        19.86 o                         
  -3   5   8         89.32         89.34         3.98 o                         
  -2   5   8          2.03          2.15         1.10 o                         
  -1   5   8       3090.37       2943.63        20.13 o                         
   0   5   8          4.73          4.33         1.06 o                         
   1   5   8        701.71        704.03        13.41 o                         
   2   5   8         39.93         30.86         1.98 o                         
   3   5   8          4.84          4.54         1.26 o                         
   4   5   8        102.84         84.25         5.34 o                         
   5   5   8        136.99        128.51         3.51 o                         
   6   5   8         54.04         52.60         2.09 o                         
  -4   6   8         53.33         60.43         2.44 o                         
  -3   6   8        249.85        247.48         7.39 o                         
  -2   6   8          5.36          5.61         1.13 o                         
  -1   6   8         15.97         19.18         1.76 o                         
   0   6   8        528.43        570.86        12.10 o                         
   1   6   8        100.32        113.12         5.52 o                         
   2   6   8         10.09         12.12         1.05 o                         
   3   6   8        248.60        245.81         8.73 o                         
   4   6   8        630.25        609.19         7.11 o                         
   5   6   8        535.85        503.02         8.94 o                         
   6   6   8        444.05        483.32         8.20 o                         
  -4   7   8        468.81        470.52         6.25 o                         
  -3   7   8         96.65         92.72         3.63 o                         
  -2   7   8        962.39        975.77        19.98 o                         
  -1   7   8       2304.77       2252.26       106.48 o                         
   0   7   8        140.71        164.01         5.16 o                         
   1   7   8       1321.52       1316.81        16.36 o                         
   2   7   8         29.98         29.43         1.66 o                         
   3   7   8          5.32          8.66         1.67 o                         
   4   7   8        239.60        244.67         4.57 o                         
   5   7   8        128.51        117.36         3.36 o                         
   6   7   8        270.85        292.77         6.09 o                         
  -4   8   8         67.16         67.49         2.09 o                         
  -3   8   8        710.35        702.31        13.99 o                         
  -2   8   8          9.25         12.01         1.24 o                         
  -1   8   8          4.69          8.15         1.76 o                         
   0   8   8        663.92        659.98        20.43 o                         
   1   8   8        840.89        857.69        11.69 o                         
   2   8   8       2201.97       2265.85        32.31 o                         
   3   8   8        625.76        615.41        13.98 o                         
   4   8   8        290.49        285.75         8.53 o                         
   5   8   8        261.77        236.46         4.50 o                         
  -4   9   8         40.83         36.30         1.23 o                         
  -3   9   8         62.00         62.56         2.74 o                         
  -2   9   8        181.34        171.55         5.52 o                         
  -1   9   8          9.56          7.49         1.04 o                         
   0   9   8          0.29          2.09         1.03 o                         
   1   9   8       2628.61       2698.26        21.68 o                         
   2   9   8       2607.00       2582.94        21.21 o                         
   3   9   8        135.05        126.20         6.30 o                         
   4   9   8        204.63        210.26         4.78 o                         
   5   9   8         84.78        108.68         3.64 o                         
  -3  10   8         10.76         10.46         1.08 o                         
  -2  10   8         27.60         21.23         1.73 o                         
  -1  10   8        398.85        357.94         7.36 o                         
   0  10   8        119.76        129.43         6.67 o                         
   1  10   8         33.21         43.40         4.15 o                         
   2  10   8        935.80        960.76        19.02 o                         
   3  10   8          3.95         11.10         4.73 o                         
   4  10   8          2.08          4.10         0.90 o                         
   5  10   8         74.17         70.94         2.73 o                         
  -3  11   8         28.62         29.96         1.51 o                         
  -2  11   8        251.03        244.07         5.28 o                         
  -1  11   8        158.68        143.10         4.32 o                         
   0  11   8         14.53         20.04         1.46 o                         
   1  11   8         12.87         18.03         2.56 o                         
   2  11   8        244.89        248.36         6.53 o                         
   3  11   8         93.22        101.21         6.07 o                         
   4  11   8        973.89        964.66        12.46 o                         
   5  11   8         65.15         74.53         2.56 o                         
  -3  12   8         11.88         10.99         0.75 o                         
  -2  12   8         12.97         14.50         1.79 o                         
  -1  12   8         69.59         78.09         2.50 o                         
   0  12   8         13.40         17.11         2.41 o                         
   1  12   8         17.19         17.58         1.61 o                         
   2  12   8         67.91         69.59         3.30 o                         
   3  12   8        269.00        277.12         9.48 o                         
   4  12   8        612.90        607.90         8.19 o                         
   5  12   8        327.95        318.00        11.13 o                         
  -2  13   8        119.75        119.72         4.29 o                         
  -1  13   8        148.60        161.29         4.77 o                         
   0  13   8        342.83        351.31         8.34 o                         
   1  13   8         26.86         27.82         1.95 o                         
   2  13   8         58.23         59.03         2.70 o                         
   3  13   8         48.79         45.14         3.60 o                         
   4  13   8        129.75        131.58         5.15 o                         
  -2  14   8         20.83         25.09         1.60 o                         
  -1  14   8         97.56         98.78         4.17 o                         
   0  14   8          6.91          9.61         0.83 o                         
   1  14   8         66.25         73.11         2.92 o                         
   2  14   8        389.98        404.18         8.42 o                         
   3  14   8          0.00          6.07         1.26 o                         
   4  14   8         62.81         71.10         3.16 o                         
  -1  15   8        117.93        107.85         3.60 o                         
   0  15   8        323.39        322.54         5.11 o                         
   1  15   8         24.83         32.15         1.76 o                         
   2  15   8        360.45        376.72         5.62 o                         
   3  15   8          3.42          3.44         0.85 o                         
   0  16   8        612.13        568.83        31.15 o                         
   1  16   8          2.58          2.50         0.51 o                         
   2  16   8        620.14        641.48         5.10 o                         
   3  16   8          7.26          7.38         0.87 o                         
  -1 -14   9         25.91         21.83         1.28 o                         
   0 -14   9         38.57         42.80         2.16 o                         
  -2 -13   9        206.15        210.70         3.25 o                         
  -1 -13   9         23.34         28.54         1.41 o                         
   0 -13   9          4.72          5.63         0.68 o                         
   1 -13   9        282.43        272.29         4.24 o                         
   2 -13   9        225.80        220.78         4.31 o                         
  -3 -12   9        235.70        213.75         2.62 o                         
  -2 -12   9         49.81         51.25         1.94 o                         
  -1 -12   9         23.94         31.07         1.35 o                         
   0 -12   9        223.53        210.77         4.52 o                         
   1 -12   9         23.07         25.48         1.56 o                         
   2 -12   9          2.01          2.25         0.47 o                         
  -3 -11   9          1.47          0.72         0.28 o                         
  -2 -11   9         14.03         13.31         1.17 o                         
  -1 -11   9        111.09        116.51         2.81 o                         
   0 -11   9         96.00         96.38         3.30 o                         
   1 -11   9         73.20         77.38         4.21 o                         
   2 -11   9        731.73        707.59         7.88 o                         
   3 -11   9        222.15        187.61         4.47 o                         
  -4 -10   9          3.31          2.56         0.48 o                         
  -3 -10   9        303.28        313.78         7.13 o                         
  -2 -10   9        171.13        179.35         4.27 o                         
  -1 -10   9        268.25        280.25         6.64 o                         
   0 -10   9        669.31        681.44         9.13 o                         
   1 -10   9         18.02         18.79         1.56 o                         
   2 -10   9         47.16         49.74         3.18 o                         
   3 -10   9        121.15        115.66         4.28 o                         
  -4  -9   9         56.75         53.57         2.20 o                         
  -3  -9   9          2.72          2.42         0.43 o                         
  -2  -9   9         22.94         24.20         1.71 o                         
  -1  -9   9         20.40         18.91         1.26 o                         
   0  -9   9         50.73         52.31         2.31 o                         
   1  -9   9         80.04         87.33         3.35 o                         
   2  -9   9        477.10        459.37        10.20 o                         
   3  -9   9         18.51         13.84         1.74 o                         
   4  -9   9        151.50        143.77         3.94 o                         
  -4  -8   9         21.56         21.07         0.88 o                         
  -3  -8   9        102.73         89.09         2.32 o                         
  -2  -8   9        194.69        195.41         4.80 o                         
  -1  -8   9        241.49        233.06         9.00 o                         
   0  -8   9        548.78        544.21        15.85 o                         
   1  -8   9        134.68        133.07         8.06 o                         
   2  -8   9        389.06        397.80         7.13 o                         
   3  -8   9          8.17          9.07         1.56 o                         
   4  -8   9         63.00         69.38         3.18 o                         
  -4  -7   9        890.97        835.55         5.89 o                         
  -3  -7   9          0.06          0.19         0.40 o                         
  -2  -7   9        299.78        316.45         4.90 o                         
  -1  -7   9         76.08         65.99         4.81 o                         
   0  -7   9        692.71        718.01        17.76 o                         
   1  -7   9        646.17        661.34        17.55 o                         
   2  -7   9          1.87          1.63         0.53 o                         
   3  -7   9         41.27         45.91         3.55 o                         
   4  -7   9         52.50         53.98         3.35 o                         
  -4  -6   9        170.90        175.23         3.48 o                         
  -3  -6   9        128.34        124.80         3.74 o                         
  -2  -6   9        153.39        149.94         7.52 o                         
  -1  -6   9         47.73         55.59         4.33 o                         
   0  -6   9        209.11        233.54         9.71 o                         
   1  -6   9         16.13         18.72         3.03 o                         
   2  -6   9        119.65        120.54         7.58 o                         
   3  -6   9        477.07        484.25        12.53 o                         
   4  -6   9        173.64        207.27         6.42 o                         
   5  -6   9        339.85        365.66        20.73 o                         
  -4  -5   9          2.63          2.24         0.71 o                         
  -3  -5   9        140.50        142.60         4.12 o                         
  -2  -5   9         84.38         77.76         5.34 o                         
  -1  -5   9        241.03        244.50         8.73 o                         
   0  -5   9        163.31        176.20         8.14 o                         
   1  -5   9        231.15        238.24         9.90 o                         
   2  -5   9        726.69        758.54        18.51 o                         
   3  -5   9         20.54         21.65         2.25 o                         
   4  -5   9        328.71        336.49        11.68 o                         
   5  -5   9        425.63        403.70         4.79 o                         
  -5  -4   9        175.81        182.59         3.50 o                         
  -4  -4   9        205.98        202.27         5.86 o                         
  -3  -4   9       1757.79       1713.01        13.78 o                         
  -2  -4   9        330.62        358.14        11.20 o                         
  -1  -4   9         16.99          8.54         1.69 o                         
   0  -4   9        113.36         90.16         3.57 o                         
   1  -4   9         76.62         71.10         5.23 o                         
   2  -4   9        530.52        536.19        15.08 o                         
   3  -4   9        306.16        285.36        11.62 o                         
   4  -4   9          6.52          5.19         0.83 o                         
   5  -4   9          0.13          0.53         0.34 o                         
  -5  -3   9          1.09          1.05         0.28 o                         
  -4  -3   9        294.62        275.80         7.12 o                         
  -3  -3   9          6.81          7.79         0.86 o                         
  -2  -3   9        859.55        821.84        16.66 o                         
  -1  -3   9        283.33        299.78         8.64 o                         
   0  -3   9          5.87          6.48         1.60 o                         
   1  -3   9         43.06         56.94         4.56 o                         
   2  -3   9       1296.01       1394.43        42.98 o                         
   3  -3   9        515.46        508.64        16.46 o                         
   4  -3   9         49.50         61.31         1.98 o                         
   5  -3   9        755.03        779.48        19.87 o                         
  -5  -2   9         70.70         62.58         2.31 o                         
  -4  -2   9          5.06          6.07         1.28 o                         
  -3  -2   9         17.60         18.63         1.77 o                         
  -2  -2   9        694.18        629.06        15.54 o                         
  -1  -2   9        123.16        138.57         6.30 o                         
   0  -2   9       1446.72       1445.49        20.97 o                         
   1  -2   9        188.14        204.52         8.22 o                         
   2  -2   9        152.17        156.54         3.89 o                         
   3  -2   9        316.26        323.61         7.41 o                         
   4  -2   9        185.31        181.87         4.05 o                         
   5  -2   9        234.38        231.58         4.43 o                         
  -5  -1   9          2.33          3.42         0.67 o                         
  -4  -1   9        481.16        459.32         9.53 o                         
  -3  -1   9          0.13          0.75         0.71 o                         
  -2  -1   9        377.04        339.90        12.08 o                         
  -1  -1   9          0.92          3.11         1.21 o                         
   0  -1   9       1614.32       1558.98        21.01 o                         
   1  -1   9        203.64        253.34         8.85 o                         
   2  -1   9        526.86        503.27        10.42 o                         
   3  -1   9        114.23        116.26         5.75 o                         
   4  -1   9        136.94        127.88         2.80 o                         
   5  -1   9        482.16        489.59         5.91 o                         
  -5   0   9          3.53          3.64         0.66 o                         
  -4   0   9        165.60        166.50         5.93 o                         
  -3   0   9        338.87        328.23        18.76 o                         
  -2   0   9          4.30          6.16         1.95 o                         
  -1   0   9        285.51        382.93        10.91 o                         
   0   0   9        364.41        398.13        10.45 o                         
   1   0   9        285.68        287.35         9.24 o                         
   2   0   9       1265.96       1380.84        54.44 o                         
   3   0   9       1978.55       1924.13        23.56 o                         
   4   0   9        635.70        609.06         6.50 o                         
   5   0   9        237.44        265.92         4.00 o                         
   6   0   9         34.85         30.88         1.61 o                         
  -5   1   9         18.67         16.17         1.22 o                         
  -4   1   9          0.98          1.81         0.87 o                         
  -3   1   9        711.12        698.73        11.26 o                         
  -2   1   9        117.85        120.72         7.47 o                         
  -1   1   9        347.15        370.06        10.61 o                         
   0   1   9       1245.72       1353.34        13.09 o                         
   1   1   9       3913.43       4033.95        34.26 o                         
   2   1   9        706.40        663.79         9.24 o                         
   3   1   9       1191.21       1067.62        17.80 o                         
   4   1   9          1.40          2.88         0.58 o                         
   5   1   9          5.23          6.59         0.80 o                         
   6   1   9        161.33        165.23        10.35 o                         
  -5   2   9        217.06        216.22         4.13 o                         
  -4   2   9         72.20         78.80         4.15 o                         
  -3   2   9       1136.97       1134.72        16.05 o                         
  -2   2   9        897.25        910.54        20.07 o                         
  -1   2   9        401.43        428.80        11.37 o                         
   0   2   9        573.53        625.44         8.87 o                         
   1   2   9         11.19         23.58        14.05 o                         
   2   2   9         24.94         22.52         2.73 o                         
   3   2   9         23.92         22.27         1.81 o                         
   4   2   9        114.83        113.11         5.76 o                         
   5   2   9        246.93        241.95         4.61 o                         
   6   2   9        432.63        465.26         4.88 o                         
  -4   3   9         15.87         14.66         1.86 o                         
  -3   3   9        431.62        431.38        10.97 o                         
  -2   3   9         27.34         30.95         3.71 o                         
  -1   3   9        369.95        380.95        19.58 o                         
   0   3   9        354.97        408.44         7.31 o                         
   1   3   9          1.17          9.01         1.78 o                         
   2   3   9        499.97        494.18        12.35 o                         
   3   3   9        279.30        287.96         9.01 o                         
   4   3   9        428.81        382.05         8.47 o                         
   5   3   9         54.61         59.21         2.42 o                         
   6   3   9        239.18        257.99         4.92 o                         
  -4   4   9         13.72         14.99         1.85 o                         
  -3   4   9        334.05        335.23         9.60 o                         
  -2   4   9       2333.18       2207.75        30.25 o                         
  -1   4   9         28.23         43.23         2.61 o                         
   0   4   9       1418.22       1465.48        14.06 o                         
   1   4   9        179.69        222.11         5.40 o                         
   2   4   9        302.71        302.69         9.58 o                         
   3   4   9       1115.63       1165.74        18.31 o                         
   4   4   9        519.75        499.10         6.05 o                         
   5   4   9        293.01        318.98         8.44 o                         
   6   4   9         44.14         45.44         2.09 o                         
  -4   5   9        693.82        707.60        11.68 o                         
  -3   5   9        591.66        583.37        12.63 o                         
  -2   5   9         23.56         20.48         2.96 o                         
  -1   5   9        215.18        209.37        10.28 o                         
   0   5   9        254.31        252.28         5.96 o                         
   1   5   9        429.92        466.01        11.62 o                         
   2   5   9        101.49         92.96         3.59 o                         
   3   5   9         48.84         52.75         3.99 o                         
   4   5   9        143.57        132.88         3.21 o                         
   5   5   9          6.29          7.06         0.88 o                         
   6   5   9        235.27        235.25        16.83 o                         
  -4   6   9          8.96          7.06         1.24 o                         
  -3   6   9       1117.98       1120.99        17.41 o                         
  -2   6   9        374.88        386.03        12.15 o                         
  -1   6   9        230.12        243.82         6.30 o                         
   0   6   9        290.02        307.46         9.35 o                         
   1   6   9       1030.36        998.47        17.34 o                         
   2   6   9         79.44        101.80         6.13 o                         
   3   6   9       1130.55       1102.18        18.72 o                         
   4   6   9          0.44          1.86         0.74 o                         
   5   6   9        189.73        200.69         4.73 o                         
   6   6   9         94.24        112.86         3.57 o                         
  -4   7   9          4.35          4.03         0.87 o                         
  -3   7   9          1.49          2.82         1.10 o                         
  -2   7   9        108.71        107.25         5.84 o                         
  -1   7   9       1781.41       1648.77        25.27 o                         
   0   7   9         14.82         17.36         1.62 o                         
   1   7   9        286.71        293.33         9.64 o                         
   2   7   9        147.73        144.07         6.88 o                         
   3   7   9         82.43         83.45         5.20 o                         
   4   7   9        206.96        229.87         8.55 o                         
   5   7   9         17.49         22.91         1.44 o                         
  -4   8   9        150.89        143.85         3.82 o                         
  -3   8   9        378.47        402.32         8.03 o                         
  -2   8   9          0.86          1.81         1.12 o                         
  -1   8   9          1.64         18.40         2.81 o                         
   0   8   9         25.28         24.16         1.96 o                         
   1   8   9         29.68         36.61         3.62 o                         
   2   8   9        861.21        835.54        16.98 o                         
   3   8   9          1.19          1.65         0.90 o                         
   4   8   9         82.22         75.68         3.78 o                         
   5   8   9        214.20        198.85         5.81 o                         
  -3   9   9         47.04         49.72         2.22 o                         
  -2   9   9          7.29          7.56         1.09 o                         
  -1   9   9        191.34        202.00         8.71 o                         
   0   9   9        104.02        108.85         4.26 o                         
   1   9   9        118.31        132.05         6.92 o                         
   2   9   9        516.52        496.76        13.40 o                         
   3   9   9        197.97        202.33         4.93 o                         
   4   9   9        725.69        740.01        21.85 o                         
   5   9   9         47.93         49.54         2.00 o                         
  -3  10   9        510.93        496.04         6.18 o                         
  -2  10   9        187.19        192.58         4.81 o                         
  -1  10   9         84.71         81.01         3.35 o                         
   0  10   9       1666.52       1600.52        23.85 o                         
   1  10   9         19.75         19.42         1.92 o                         
   2  10   9        168.63        171.13         8.07 o                         
   3  10   9        593.11        566.73        10.29 o                         
   4  10   9         20.66         25.71         2.06 o                         
   5  10   9        218.62        232.14         5.89 o                         
  -3  11   9        144.71        152.19         2.88 o                         
  -2  11   9         45.32         42.76         2.11 o                         
  -1  11   9         31.94         30.66         2.51 o                         
   0  11   9        107.46         91.45         3.04 o                         
   1  11   9        345.63        336.82         5.76 o                         
   2  11   9        167.31        166.02         7.12 o                         
   3  11   9         75.29         80.69         3.74 o                         
   4  11   9          3.59          4.06         1.30 o                         
   5  11   9        110.20         93.33         2.36 o                         
  -2  12   9        347.38        346.62         7.61 o                         
  -1  12   9         64.80         64.67         2.66 o                         
   0  12   9        629.89        615.37        15.63 o                         
   1  12   9         68.83         73.94         3.17 o                         
   2  12   9          4.01          4.94         0.99 o                         
   3  12   9         11.28         10.93         1.31 o                         
   4  12   9        101.19         98.94         4.77 o                         
   5  12   9        119.20        107.50         3.41 o                         
  -2  13   9        175.25        155.16         4.31 o                         
  -1  13   9        600.33        622.43         6.75 o                         
   0  13   9        468.83        480.52         7.46 o                         
   1  13   9       1463.72       1477.33        22.14 o                         
   2  13   9        126.39        139.64         3.33 o                         
   3  13   9         11.11         12.42         1.85 o                         
   4  13   9         99.47         98.39         4.15 o                         
  -1  14   9         23.67         25.61         1.45 o                         
   0  14   9         15.45         13.09         0.91 o                         
   1  14   9        161.02        150.07         3.99 o                         
   2  14   9        133.05        138.44         3.65 o                         
   3  14   9          5.95          6.64         1.24 o                         
   4  14   9          8.27         10.40         1.17 o                         
  -1  15   9        167.93        162.01         3.83 o                         
   0  15   9         18.05         25.87         1.93 o                         
   1  15   9        144.97        155.03         3.60 o                         
   2  15   9        528.60        540.77         5.28 o                         
   3  15   9          1.41          1.56         0.62 o                         
   0  16   9        352.99        350.95         5.45 o                         
   1  16   9         86.10         82.34         3.23 o                         
   2  16   9        131.50        121.85         2.41 o                         
  -1 -13  10         30.35         29.48         1.49 o                         
   0 -13  10        175.27        180.18         4.77 o                         
   1 -13  10        164.00        150.44         2.74 o                         
  -2 -12  10         41.64         41.53         1.54 o                         
  -1 -12  10         26.46         29.30         1.48 o                         
   0 -12  10          0.09          0.47         0.40 o                         
   1 -12  10         37.43         36.69         1.69 o                         
   2 -12  10          2.78          2.37         0.41 o                         
  -3 -11  10         51.47         45.54         1.10 o                         
  -2 -11  10          0.23          0.44         0.37 o                         
  -1 -11  10        409.08        397.36         5.98 o                         
   0 -11  10         37.59         36.65         1.93 o                         
   1 -11  10        889.79        893.77        13.22 o                         
   2 -11  10         78.63         68.74         2.27 o                         
   3 -11  10        481.31        459.32         5.75 o                         
  -3 -10  10        933.78        918.46        10.90 o                         
  -2 -10  10          1.63          4.28         1.01 o                         
  -1 -10  10        354.07        347.48         4.86 o                         
   0 -10  10        126.83        125.61         3.78 o                         
   1 -10  10        361.71        353.94         6.17 o                         
   2 -10  10         58.22         55.36         3.16 o                         
   3 -10  10          2.84          2.38         0.66 o                         
  -3  -9  10        143.66        140.14         3.26 o                         
  -2  -9  10         15.78         17.59         1.55 o                         
  -1  -9  10          0.62          3.19         0.74 o                         
   0  -9  10         15.46         17.27         1.51 o                         
   1  -9  10        130.73        125.47         3.12 o                         
   2  -9  10        247.95        231.18         4.93 o                         
   3  -9  10          4.62          4.17         0.94 o                         
  -4  -8  10          6.52          8.86         0.62 o                         
  -3  -8  10        145.68        143.28         2.71 o                         
  -2  -8  10        129.39        130.03         5.34 o                         
  -1  -8  10         15.10         15.44         1.95 o                         
   0  -8  10       1758.98       1793.45        19.19 o                         
   1  -8  10          0.76          1.21         0.46 o                         
   2  -8  10        658.35        676.18         7.36 o                         
   3  -8  10         26.12         25.21         2.34 o                         
   4  -8  10        137.50        134.31         3.05 o                         
  -4  -7  10        159.07        165.23         2.29 o                         
  -3  -7  10        243.56        242.01         3.75 o                         
  -2  -7  10        217.47        224.85         5.18 o                         
  -1  -7  10          0.25          2.27         1.12 o                         
   0  -7  10         85.06         80.21         6.14 o                         
   1  -7  10        254.58        254.37        11.20 o                         
   2  -7  10        218.18        206.55         4.31 o                         
   3  -7  10         16.73         17.07         2.09 o                         
   4  -7  10        173.30        165.91         5.39 o                         
  -4  -6  10         72.02         69.21         1.63 o                         
  -3  -6  10        278.07        264.10         4.17 o                         
  -2  -6  10        390.77        389.26         8.01 o                         
  -1  -6  10         27.48         36.11         3.60 o                         
   0  -6  10         32.95         36.52         4.06 o                         
   1  -6  10        271.42        305.54        12.03 o                         
   2  -6  10          5.49          5.10         0.81 o                         
   3  -6  10        176.13        180.48         7.45 o                         
   4  -6  10          0.30          0.46         0.53 o                         
  -4  -5  10         11.86         14.61         1.00 o                         
  -3  -5  10         22.34         30.39         1.86 o                         
  -2  -5  10        367.83        363.50        11.71 o                         
  -1  -5  10         79.05         73.23         4.99 o                         
   0  -5  10         37.07         35.45         3.92 o                         
   1  -5  10       1018.86       1014.03        21.35 o                         
   2  -5  10         75.13         94.37         6.87 o                         
   3  -5  10        880.95        957.99        18.21 o                         
   4  -5  10        228.04        232.94         8.95 o                         
   5  -5  10        191.94        172.41         3.32 o                         
  -4  -4  10        479.78        484.12         8.18 o                         
  -3  -4  10        158.18        165.15         4.37 o                         
  -2  -4  10          5.10          6.23         1.77 o                         
  -1  -4  10        125.31        108.24         5.94 o                         
   0  -4  10        581.93        585.37        15.21 o                         
   1  -4  10        383.44        373.98        12.62 o                         
   2  -4  10        289.53        312.76         8.48 o                         
   3  -4  10         32.04         27.13         2.48 o                         
   4  -4  10         65.43         67.44         2.99 o                         
   5  -4  10         23.26         24.50         1.29 o                         
  -4  -3  10         64.55         58.65         2.98 o                         
  -3  -3  10         58.25         59.47         2.72 o                         
  -2  -3  10        100.43         94.38         5.87 o                         
  -1  -3  10        287.75        293.26         9.72 o                         
   0  -3  10         17.07         23.66         1.93 o                         
   1  -3  10         79.03         95.13         6.19 o                         
   2  -3  10       1099.92       1161.61        15.53 o                         
   3  -3  10         82.74         88.11         3.98 o                         
   4  -3  10        884.25        895.54        11.73 o                         
   5  -3  10          7.46          7.84         0.89 o                         
  -4  -2  10         57.44         55.10         3.07 o                         
  -3  -2  10        222.65        222.77         5.37 o                         
  -2  -2  10         34.95         35.54         2.63 o                         
  -1  -2  10        461.41        456.10        11.60 o                         
   0  -2  10       3842.48       3961.90        37.09 o                         
   1  -2  10          0.09          0.90         1.08 o                         
   2  -2  10       1229.25       1180.35        22.22 o                         
   3  -2  10         41.78         38.10         3.34 o                         
   4  -2  10        194.68        204.78         4.43 o                         
   5  -2  10         64.02         63.45         1.84 o                         
  -4  -1  10        776.30        749.60        11.23 o                         
  -3  -1  10        167.44        172.81         5.07 o                         
  -2  -1  10       1840.03       1700.85        27.24 o                         
  -1  -1  10         68.05         92.36         5.45 o                         
   0  -1  10         96.51         81.13         5.20 o                         
   1  -1  10       1893.16       2017.98        26.92 o                         
   2  -1  10         70.62         61.84         4.99 o                         
   3  -1  10         92.69         82.05         4.86 o                         
   4  -1  10         12.49          8.90         1.29 o                         
   5  -1  10        191.65        191.71         3.73 o                         
  -4   0  10          5.29          5.71         1.10 o                         
  -3   0  10        578.66        574.84        17.29 o                         
  -2   0  10        140.27        151.34         8.57 o                         
  -1   0  10        162.91        203.32         8.34 o                         
   0   0  10        304.38        299.35         9.76 o                         
   1   0  10         71.26         71.21         4.99 o                         
   2   0  10          9.65         10.82         2.16 o                         
   3   0  10        281.92        284.30         9.14 o                         
   4   0  10         79.87         82.42         2.50 o                         
   5   0  10        252.59        244.97         3.59 o                         
  -4   1  10        147.66        145.26         5.15 o                         
  -3   1  10          4.98          4.12         1.22 o                         
  -2   1  10       1316.85       1280.30        24.59 o                         
  -1   1  10        463.26        500.25        12.94 o                         
   0   1  10        175.55        187.22         7.59 o                         
   1   1  10       2540.34       2719.24        30.17 o                         
   2   1  10         19.00         21.88         2.93 o                         
   3   1  10        706.95        683.68        14.41 o                         
   4   1  10        182.73        180.89         3.38 o                         
   5   1  10          4.24          7.20         0.81 o                         
  -4   2  10        677.84        668.54        10.86 o                         
  -3   2  10        503.35        488.83        11.18 o                         
  -2   2  10        612.81        631.79        17.18 o                         
  -1   2  10        229.17        209.10         8.27 o                         
   0   2  10        170.90        171.22         5.01 o                         
   1   2  10         13.89         10.98         1.35 o                         
   2   2  10        306.33        339.43        10.97 o                         
   3   2  10        105.65        104.18         5.71 o                         
   4   2  10         89.30         85.65         2.37 o                         
   5   2  10        210.48        211.87         4.14 o                         
  -4   3  10          6.86          6.74         1.19 o                         
  -3   3  10        122.20        126.29         5.73 o                         
  -2   3  10       3002.41       3002.73        36.64 o                         
  -1   3  10         66.22         74.40         4.97 o                         
   0   3  10          9.81         15.10         1.52 o                         
   1   3  10        596.30        583.47         9.13 o                         
   2   3  10        973.30        939.64        17.96 o                         
   4   3  10        757.62        745.54        10.33 o                         
   5   3  10        117.40        121.18         4.17 o                         
   6   3  10        106.67        103.12         2.07 o                         
  -4   4  10         19.00         16.95         1.74 o                         
  -3   4  10        157.54        161.05         6.46 o                         
  -2   4  10         84.38         80.29         6.00 o                         
  -1   4  10        314.16        293.33         8.24 o                         
   0   4  10       1186.69       1194.58        13.49 o                         
   1   4  10         60.93         65.74         3.15 o                         
   2   4  10        133.70        126.52         6.60 o                         
   3   4  10        117.01        126.64         6.67 o                         
   4   4  10        400.14        389.09         9.84 o                         
   5   4  10        150.93        152.63         4.42 o                         
   6   4  10         94.74        115.28         2.26 o                         
  -4   5  10         25.70         23.96         1.93 o                         
  -3   5  10         92.13         92.48         4.84 o                         
  -2   5  10        450.92        447.41        13.68 o                         
  -1   5  10        536.89        523.28        10.33 o                         
   0   5  10          0.68          2.72         0.80 o                         
   1   5  10         89.45        105.21         4.06 o                         
   2   5  10        520.34        488.40        12.95 o                         
   3   5  10         35.08         39.61         3.73 o                         
   4   5  10         20.29         20.03         3.01 o                         
   5   5  10        901.85        871.42        10.71 o                         
  -4   6  10        221.64        213.22         5.23 o                         
  -3   6  10        180.56        190.88         6.81 o                         
  -2   6  10        244.54        233.76         5.56 o                         
  -1   6  10        502.48        517.37        18.71 o                         
   0   6  10        218.22        210.59         4.64 o                         
   1   6  10          8.95          7.28         1.72 o                         
   2   6  10        103.75        121.82         6.55 o                         
   3   6  10       1188.84       1169.26        19.96 o                         
   4   6  10        271.22        252.10         6.46 o                         
   5   6  10        485.35        528.41         8.43 o                         
  -4   7  10        109.95         94.21         4.96 o                         
  -3   7  10        112.78        112.86         5.07 o                         
  -2   7  10        296.77        291.80         6.50 o                         
  -1   7  10        836.28        773.25        17.85 o                         
   0   7  10        613.32        622.35        10.54 o                         
   1   7  10       1738.56       1732.20        24.72 o                         
   2   7  10        320.85        320.43        10.75 o                         
   3   7  10         18.23         23.78         2.95 o                         
   4   7  10        788.75        747.71        13.40 o                         
   5   7  10          5.04          6.44         0.76 o                         
  -3   8  10        108.87        110.14         4.74 o                         
  -2   8  10        238.75        234.99         8.13 o                         
  -1   8  10         26.28         31.71         3.71 o                         
   0   8  10        162.30        181.33         4.58 o                         
   1   8  10        482.79        485.79        13.31 o                         
   2   8  10         18.45         15.15         2.47 o                         
   3   8  10       1475.39       1446.06        43.39 o                         
   4   8  10        125.54        116.41         4.47 o                         
   5   8  10         22.73         23.20         1.28 o                         
  -3   9  10          2.58          2.59         0.83 o                         
  -2   9  10         13.14         15.62         2.06 o                         
  -1   9  10        249.36        253.79         6.00 o                         
   0   9  10         18.64         27.03         2.40 o                         
   1   9  10       2503.03       2442.14        30.33 o                         
   2   9  10          2.74          3.16         1.31 o                         
   3   9  10          1.01          1.00         0.72 o                         
   4   9  10        428.51        433.05         8.36 o                         
   5   9  10          5.19          4.40         0.78 o                         
  -3  10  10        333.91        319.44         6.39 o                         
  -2  10  10        206.82        194.87         6.49 o                         
  -1  10  10       1143.96       1118.03        12.73 o                         
   0  10  10        890.41        869.10         8.35 o                         
   1  10  10       1788.10       1800.84        24.81 o                         
   2  10  10        376.47        384.27        10.90 o                         
   3  10  10          4.93          4.50         1.04 o                         
   4  10  10        147.89        146.52         4.58 o                         
   5  10  10         27.11         24.29         2.18 o                         
  -2  11  10        278.59        265.70         4.74 o                         
  -1  11  10        262.97        257.68         4.46 o                         
   0  11  10          3.77          2.12         0.84 o                         
   1  11  10         61.65         57.13         2.80 o                         
   2  11  10        139.93        137.01         4.77 o                         
   3  11  10         13.24         14.06         1.55 o                         
   4  11  10        224.92        224.16        11.16 o                         
   5  11  10        336.36        344.17         6.78 o                         
  -2  12  10         14.67         17.89         1.54 o                         
  -1  12  10        226.22        214.58         3.74 o                         
   0  12  10         27.20         34.56         2.09 o                         
   1  12  10          0.68          2.96         1.38 o                         
   2  12  10         57.15         56.90         2.93 o                         
   3  12  10        494.28        486.63        11.28 o                         
   4  12  10        274.42        266.15         7.15 o                         
  -2  13  10        276.81        239.82         4.77 o                         
  -1  13  10        266.55        270.95         3.68 o                         
   0  13  10        489.84        487.87         5.68 o                         
   1  13  10        622.44        651.19         8.62 o                         
   2  13  10        431.39        418.78         5.83 o                         
   3  13  10          1.66          1.55         0.53 o                         
   4  13  10         45.38         50.11         2.70 o                         
  -1  14  10         90.24         88.45         2.98 o                         
   0  14  10         26.72         33.64         1.61 o                         
   1  14  10        111.64        121.02         3.40 o                         
   2  14  10         13.29         13.83         0.92 o                         
   3  14  10         47.73         47.47         2.79 o                         
   4  14  10         83.66         84.02         2.79 o                         
   0  15  10          0.93          1.92         0.32 o                         
   1  15  10        735.05        744.69         7.36 o                         
   2  15  10         50.32         54.26         1.80 o                         
   3  15  10         27.92         28.11         1.74 o                         
   1  16  10        180.60        182.47         4.13 o                         
   2  16  10        116.96        104.55         2.04 o                         
   0 -13  11        311.43        285.01         4.92 o                         
  -2 -12  11        108.16         96.28         3.31 o                         
  -1 -12  11        311.04        303.61         6.02 o                         
   0 -12  11        166.84        155.40         3.12 o                         
   1 -12  11        170.30        154.97         3.04 o                         
  -2 -11  11        205.76        205.04         3.48 o                         
  -1 -11  11        296.73        300.17         4.73 o                         
   0 -11  11         67.45         66.22         2.38 o                         
   1 -11  11        433.78        435.17         8.45 o                         
   2 -11  11         17.64         18.43         1.06 o                         
  -3 -10  11         44.21         52.76         1.57 o                         
  -2 -10  11        422.40        434.35         8.18 o                         
  -1 -10  11        205.86        212.43         3.51 o                         
   0 -10  11         40.05         39.16         2.01 o                         
   1 -10  11        113.56        122.70         5.02 o                         
   2 -10  11          8.03          8.16         0.86 o                         
   3 -10  11          0.10          2.22         0.50 o                         
  -3  -9  11         29.76         28.18         1.92 o                         
  -2  -9  11         30.35         28.71         1.65 o                         
  -1  -9  11        114.65        124.50         4.02 o                         
   0  -9  11         22.44         24.28         1.69 o                         
   1  -9  11         58.76         67.87         2.19 o                         
   2  -9  11         16.71         12.19         1.18 o                         
   3  -9  11         56.00         56.71         2.75 o                         
  -3  -8  11          4.03          5.53         0.72 o                         
  -2  -8  11          0.18          0.71         0.55 o                         
  -1  -8  11        804.51        806.75        25.40 o                         
   0  -8  11        232.90        244.46         5.45 o                         
   1  -8  11        237.29        223.22         4.30 o                         
   2  -8  11        565.74        576.58         6.54 o                         
   3  -8  11         74.26         70.00         2.83 o                         
   4  -8  11        533.50        457.85        42.41 o                         
  -4  -7  11         69.22         59.14         2.06 o                         
  -3  -7  11         10.39          6.12         0.82 o                         
  -2  -7  11         99.09        103.13         3.39 o                         
  -1  -7  11          7.59          9.17         1.58 o                         
   0  -7  11        152.99        153.38         8.59 o                         
   1  -7  11          0.01          2.63         1.37 o                         
   2  -7  11         10.06          9.53         0.95 o                         
   3  -7  11         40.99         47.17         2.25 o                         
   4  -7  11        184.40        188.76        10.48 o                         
  -4  -6  11         77.39         76.90         1.43 o                         
  -3  -6  11        603.18        605.57        10.38 o                         
  -2  -6  11          1.69          1.79         1.77 o                         
  -1  -6  11        422.18        425.59         7.61 o                         
   0  -6  11        456.54        451.37        14.53 o                         
   1  -6  11        139.04        161.49         9.01 o                         
   2  -6  11          5.41          6.91         1.14 o                         
   3  -6  11       1096.56       1036.72        17.12 o                         
   4  -6  11          1.21          1.52         0.72 o                         
  -4  -5  11        164.41        146.95         2.63 o                         
  -3  -5  11        658.74        668.35         9.05 o                         
  -2  -5  11         27.94         26.43         1.84 o                         
  -1  -5  11        480.06        473.78        12.99 o                         
   0  -5  11         79.83         84.94         6.25 o                         
   1  -5  11       1332.19       1372.15        25.82 o                         
   2  -5  11        961.83        929.16         8.19 o                         
   3  -5  11        247.85        269.38         9.35 o                         
   4  -5  11         86.53         83.49         4.13 o                         
  -4  -4  11        378.63        387.00         4.58 o                         
  -3  -4  11         42.18         44.71         2.15 o                         
  -2  -4  11        440.08        447.80         6.41 o                         
  -1  -4  11        552.75        539.65        13.73 o                         
   0  -4  11        280.42        301.05        11.39 o                         
   1  -4  11        228.90        240.88        10.63 o                         
   2  -4  11       1089.92       1107.67        23.30 o                         
   3  -4  11         19.58         50.77         4.35 o                         
   4  -4  11        179.45        194.58         4.70 o                         
   5  -4  11         50.90         55.03         1.62 o                         
  -4  -3  11         26.73         26.85         1.79 o                         
  -3  -3  11          0.42          0.76         0.49 o                         
  -2  -3  11          0.12          0.07         0.54 o                         
  -1  -3  11        290.18        308.45        10.36 o                         
   0  -3  11         48.94         46.97         2.85 o                         
   1  -3  11         26.03         27.24         3.60 o                         
   2  -3  11         19.16         23.88         3.46 o                         
   3  -3  11         49.12         46.96         2.81 o                         
   4  -3  11       1369.92       1327.65        13.48 o                         
   5  -3  11          3.18          5.10         0.85 o                         
  -4  -2  11        135.53        129.06         4.01 o                         
  -3  -2  11        213.47        211.52         6.92 o                         
  -2  -2  11        812.15        757.53        12.13 o                         
  -1  -2  11       2332.75       2303.27        26.94 o                         
   0  -2  11        144.46        154.41         7.83 o                         
   1  -2  11       1351.53       1404.23        24.61 o                         
   2  -2  11        691.15        702.54        18.01 o                         
   3  -2  11        269.51        248.22         6.65 o                         
   4  -2  11          1.70          2.85         0.61 o                         
   5  -2  11         50.11         47.46         3.90 o                         
  -4  -1  11        198.75        200.55         5.20 o                         
  -3  -1  11        860.06        870.59        10.16 o                         
  -2  -1  11        154.41        148.61         8.16 o                         
  -1  -1  11        757.20        785.37        16.41 o                         
   0  -1  11         16.74         11.16         2.20 o                         
   1  -1  11          4.59          4.15         1.46 o                         
   2  -1  11         43.80         45.89         4.54 o                         
   3  -1  11       1215.20       1213.80        18.63 o                         
   4  -1  11         10.23          8.14         1.27 o                         
   5  -1  11         15.24         16.73         0.84 o                         
  -4   0  11          5.15          4.15         0.85 o                         
  -3   0  11          0.07          1.23         0.54 o                         
  -2   0  11        768.94        767.73        19.38 o                         
  -1   0  11        176.86        185.32         8.29 o                         
   0   0  11       1231.56       1328.41        21.91 o                         
   1   0  11         28.19         36.23         3.82 o                         
   2   0  11       1521.13       1524.02        25.39 o                         
   3   0  11          9.56         14.07         2.02 o                         
   4   0  11          3.26          4.43         0.80 o                         
   5   0  11        594.78        609.61         7.30 o                         
  -4   1  11        162.15        157.93         4.70 o                         
  -3   1  11          2.47          2.83         1.29 o                         
  -2   1  11        174.08        175.81         9.33 o                         
  -1   1  11         67.32         71.74         5.16 o                         
   0   1  11        824.29        857.47        17.34 o                         
   1   1  11         35.87         23.23         3.12 o                         
   2   1  11       1292.58       1286.87        23.03 o                         
   3   1  11         12.90         10.50         2.25 o                         
   4   1  11         42.19         41.49         2.15 o                         
   5   1  11        182.69        190.06         3.58 o                         
  -4   2  11        181.57        187.35         5.09 o                         
  -3   2  11          6.42          8.29         1.61 o                         
  -2   2  11        916.85        895.37        20.58 o                         
  -1   2  11        372.74        390.98        11.92 o                         
   0   2  11         17.08         18.86         2.61 o                         
   1   2  11          5.84          9.92         2.06 o                         
   2   2  11        781.79        819.33        18.05 o                         
   3   2  11         41.95         31.66         3.60 o                         
   4   2  11         41.43         48.59         1.93 o                         
   5   2  11        180.28        191.09         3.65 o                         
  -4   3  11        283.99        277.29         6.10 o                         
  -3   3  11        614.79        605.34        11.73 o                         
  -2   3  11         11.63         12.33         2.54 o                         
  -1   3  11         17.66         29.58         3.48 o                         
   0   3  11          1.90          1.88         0.71 o                         
   1   3  11        230.04        233.14         6.14 o                         
   2   3  11         64.76         61.86         4.93 o                         
   3   3  11        684.28        677.63        16.25 o                         
   4   3  11        900.27        862.88        10.87 o                         
   5   3  11        252.29        243.19         5.27 o                         
  -4   4  11        343.32        309.82         6.14 o                         
  -3   4  11         47.76         44.01         3.19 o                         
  -2   4  11          1.02          0.62         0.42 o                         
  -1   4  11        986.62        979.66        18.53 o                         
   0   4  11        512.99        508.78         9.27 o                         
   1   4  11        307.54        312.42         7.19 o                         
   2   4  11       2345.57       2344.48        29.90 o                         
   3   4  11         14.07         20.00         2.80 o                         
   4   4  11          0.49          2.09         0.80 o                         
   5   4  11         18.73         18.34         1.24 o                         
  -4   5  11        126.79        120.36         6.37 o                         
  -3   5  11        126.68        129.29         5.36 o                         
  -2   5  11        125.03        122.41         3.02 o                         
  -1   5  11        884.33        869.04        12.78 o                         
   0   5  11        365.05        365.32         8.03 o                         
   1   5  11         26.43         28.36         2.25 o                         
   2   5  11         93.91         82.16         5.61 o                         
   3   5  11       1306.65       1261.14        21.68 o                         
   4   5  11        245.13        208.83         4.82 o                         
   5   5  11          6.51          4.78         0.70 o                         
  -4   6  11         28.87         22.18         1.40 o                         
  -3   6  11        259.70        256.00         7.24 o                         
  -2   6  11        148.96        145.43         3.63 o                         
  -1   6  11         75.62         71.19         3.71 o                         
   0   6  11       1518.80       1435.26        16.10 o                         
   1   6  11        116.90        137.32         4.98 o                         
   2   6  11       1802.43       1721.18        25.61 o                         
   3   6  11        111.99        136.65         7.13 o                         
   4   6  11          9.92         16.66         2.63 o                         
   5   6  11        678.94        670.33        19.30 o                         
  -3   7  11          2.71          3.80         1.05 o                         
  -2   7  11        644.60        622.74         7.36 o                         
  -1   7  11          7.96          9.61         1.39 o                         
   0   7  11       1783.93       1731.43        28.65 o                         
   1   7  11         87.86         95.21         4.27 o                         
   2   7  11       2350.09       2283.03        29.78 o                         
   3   7  11        424.07        458.65        13.85 o                         
   4   7  11         31.84         35.26         2.35 o                         
   5   7  11         11.53         13.83         1.31 o                         
  -3   8  11        150.76        152.82         4.95 o                         
  -2   8  11       1242.35       1213.17        14.84 o                         
  -1   8  11        509.83        508.25        10.26 o                         
   0   8  11        756.75        742.61        11.98 o                         
   1   8  11        791.09        782.97        12.38 o                         
   2   8  11        516.98        535.51        14.52 o                         
   3   8  11        162.41        144.64         7.69 o                         
   4   8  11         24.17         20.76         1.83 o                         
   5   8  11         33.08         37.12         1.98 o                         
  -3   9  11         21.29         25.68         1.86 o                         
  -2   9  11         17.70         21.07         1.57 o                         
  -1   9  11          6.94          8.50         1.24 o                         
   0   9  11          3.68          5.08         1.53 o                         
   1   9  11          5.54          5.52         1.19 o                         
   2   9  11         37.54         32.04         2.60 o                         
   3   9  11       1893.66       1878.40        36.04 o                         
   4   9  11        147.14        142.58         4.66 o                         
   5   9  11        207.14        195.60        14.23 o                         
  -3  10  11          6.04          7.24         0.83 o                         
  -2  10  11          6.61          7.04         0.92 o                         
  -1  10  11        678.15        661.00         9.04 o                         
   1  10  11        493.07        508.48        12.39 o                         
   2  10  11          0.86          1.38         1.08 o                         
   3  10  11        196.19        192.33         5.47 o                         
   4  10  11         11.38          9.78         1.17 o                         
   5  10  11         41.21         33.25         2.26 o                         
  -2  11  11         48.85         60.31         3.00 o                         
  -1  11  11        289.95        303.20         5.70 o                         
   0  11  11        161.93        154.75         6.49 o                         
   1  11  11        155.17        154.91         4.46 o                         
   2  11  11         36.82         45.06         2.60 o                         
   3  11  11          2.51          6.61         2.91 o                         
   4  11  11        393.46        385.42        22.16 o                         
  -2  12  11         47.25         46.97         2.24 o                         
  -1  12  11        326.95        327.51         5.32 o                         
   0  12  11        305.45        323.71         8.82 o                         
   1  12  11         26.21         31.57         1.53 o                         
   2  12  11         90.41         96.49         3.70 o                         
   3  12  11        475.31        486.40        15.39 o                         
   4  12  11        294.80        279.44        17.82 o                         
  -1  13  11         20.10         17.18         1.05 o                         
   0  13  11        176.76        193.96         4.16 o                         
   1  13  11        222.50        245.30         6.71 o                         
   2  13  11        245.44        244.91         5.10 o                         
   3  13  11        526.90        540.89        17.18 o                         
   4  13  11         63.69         65.30         2.68 o                         
  -1  14  11         39.25         37.51         1.76 o                         
   0  14  11         25.10         26.33         1.07 o                         
   1  14  11        146.36        155.89         3.76 o                         
   2  14  11         57.58         57.94         1.66 o                         
   3  14  11        369.53        380.32         6.85 o                         
   0  15  11        116.60        111.14         2.25 o                         
   1  15  11        364.37        354.40         4.13 o                         
   2  15  11        331.43        352.25         4.31 o                         
  -1 -12  12         12.02         12.95         1.05 o                         
   0 -12  12          0.07          0.24         0.24 o                         
  -2 -11  12        213.05        208.49         3.32 o                         
  -1 -11  12         57.23         58.22         2.27 o                         
   0 -11  12        180.07        173.66         3.37 o                         
   1 -11  12         42.50         44.89         2.47 o                         
   2 -11  12          2.40          1.90         0.50 o                         
  -2 -10  12         51.06         58.66         2.33 o                         
  -1 -10  12         12.36         14.07         1.04 o                         
   0 -10  12        269.14        273.11         4.73 o                         
   1 -10  12         11.16         15.01         1.10 o                         
   2 -10  12         25.46         21.78         1.19 o                         
  -3  -9  12        164.36        138.44         3.63 o                         
  -2  -9  12         22.52         22.43         1.90 o                         
  -1  -9  12          1.34          2.44         0.60 o                         
   0  -9  12          1.61          1.98         0.56 o                         
   1  -9  12         97.34        110.06         2.64 o                         
   2  -9  12          1.55          2.58         0.53 o                         
   3  -9  12        168.23        151.93         2.61 o                         
  -3  -8  12        177.06        156.71         2.95 o                         
  -2  -8  12        150.73        146.67         3.58 o                         
  -1  -8  12        176.16        189.28         6.16 o                         
   0  -8  12         27.48         29.35         1.82 o                         
   1  -8  12        455.07        436.23         5.73 o                         
   2  -8  12        144.76        156.53         3.19 o                         
   3  -8  12          1.29          1.43         0.40 o                         
  -3  -7  12        424.24        423.58         5.35 o                         
  -2  -7  12          2.81          3.39         0.71 o                         
  -1  -7  12        123.40        123.89         5.04 o                         
   0  -7  12        110.80        118.55         5.47 o                         
   1  -7  12          0.29          3.76         1.44 o                         
   2  -7  12        108.93        110.33         2.95 o                         
   3  -7  12         41.63         30.98         1.66 o                         
   4  -7  12          9.49         10.84         1.08 o                         
  -3  -6  12          3.65          6.62         1.12 o                         
  -2  -6  12        210.24        214.87         5.74 o                         
  -1  -6  12        448.03        459.91        15.08 o                         
   0  -6  12        152.05        153.27         5.09 o                         
   1  -6  12          6.11         10.81         1.88 o                         
   2  -6  12        138.41        150.98         4.60 o                         
   3  -6  12         69.95         66.99         4.12 o                         
   4  -6  12        224.81        209.71         4.48 o                         
  -4  -5  12         37.74         40.46         1.76 o                         
  -3  -5  12        489.48        527.90        11.70 o                         
  -2  -5  12          7.07          6.65         0.96 o                         
  -1  -5  12         45.29         48.27         2.07 o                         
   0  -5  12       1321.95       1329.85        15.13 o                         
   1  -5  12         13.49         20.00         1.99 o                         
   2  -5  12        457.36        433.64         6.57 o                         
   3  -5  12         44.67         52.33         3.94 o                         
   4  -5  12         52.11         52.26         2.98 o                         
  -4  -4  12        205.63        207.21         3.67 o                         
  -3  -4  12          2.71          4.62         0.78 o                         
  -2  -4  12        645.96        653.20         8.99 o                         
  -1  -4  12          0.35          1.43         0.44 o                         
   0  -4  12       1358.72       1376.58        25.09 o                         
   1  -4  12        136.46        134.56         8.23 o                         
   2  -4  12         93.32         87.08         3.22 o                         
   3  -4  12         86.08         81.04         5.22 o                         
   4  -4  12         42.04         41.06         2.00 o                         
  -4  -3  12        228.01        233.87         4.60 o                         
  -3  -3  12         42.63         45.99         3.25 o                         
  -2  -3  12        293.02        303.85         6.10 o                         
  -1  -3  12        409.57        412.65        12.30 o                         
   0  -3  12       1178.64       1242.68        23.64 o                         
   1  -3  12         67.26         69.82         5.86 o                         
   2  -3  12         61.23         55.95         5.39 o                         
   3  -3  12        422.12        417.21        10.58 o                         
   4  -3  12          0.56          2.05         0.68 o                         
   5  -3  12        306.82        264.05         3.64 o                         
  -4  -2  12         45.64         41.08         1.86 o                         
  -3  -2  12        136.67        140.55         3.67 o                         
  -2  -2  12          7.27          8.80         1.38 o                         
  -1  -2  12        340.96        326.69        10.42 o                         
   0  -2  12        354.39        372.60        12.72 o                         
   1  -2  12       2157.88       2139.37        31.66 o                         
   2  -2  12        490.33        520.52        16.08 o                         
   3  -2  12          0.98          2.15         0.75 o                         
   4  -2  12         93.63         99.60         3.72 o                         
   5  -2  12          0.12          0.65         0.35 o                         
  -4  -1  12         22.85         23.17         1.47 o                         
  -3  -1  12        472.66        509.65         7.14 o                         
  -2  -1  12          5.22          5.79         0.77 o                         
  -1  -1  12        451.24        453.44        12.71 o                         
   0  -1  12          3.36         12.83         2.41 o                         
   1  -1  12        117.90        123.68         7.52 o                         
   2  -1  12        110.38        108.47         7.28 o                         
   3  -1  12         92.68         79.61         4.45 o                         
   4  -1  12         33.17         35.57         1.74 o                         
   5  -1  12         46.23         46.18         1.43 o                         
  -4   0  12         17.92         19.80         1.40 o                         
  -3   0  12        125.08        128.05         2.92 o                         
  -2   0  12        482.65        487.83         7.13 o                         
  -1   0  12        188.75        212.44         8.98 o                         
   0   0  12        215.58        245.35         9.97 o                         
   1   0  12        677.18        758.17        18.28 o                         
   2   0  12        199.56        186.35         9.40 o                         
   3   0  12         20.19         21.95         1.77 o                         
   4   0  12        393.90        380.37         9.33 o                         
   5   0  12        268.81        285.32         4.57 o                         
  -4   1  12         14.66         16.08         1.28 o                         
  -3   1  12        594.08        596.06         7.22 o                         
  -2   1  12        120.17        122.14         3.57 o                         
  -1   1  12        183.13        180.91         8.36 o                         
   0   1  12        693.46        695.85        16.45 o                         
   1   1  12        609.21        624.32        16.32 o                         
   2   1  12       2310.08       2300.91        32.38 o                         
   3   1  12         30.70         30.39         2.56 o                         
   4   1  12         37.83         35.55         1.90 o                         
   5   1  12          8.62          6.23         0.60 o                         
  -4   2  12          1.14          1.97         0.57 o                         
  -3   2  12        104.77        105.89         3.19 o                         
  -2   2  12         49.92         49.85         2.37 o                         
  -1   2  12         12.68         20.37         2.91 o                         
   0   2  12        358.16        405.89        12.35 o                         
   1   2  12        109.41        109.27         6.74 o                         
   2   2  12        442.23        427.73        13.73 o                         
   3   2  12         14.54         17.54         2.29 o                         
   4   2  12        349.64        312.89         5.54 o                         
   5   2  12        225.36        230.60         3.53 o                         
  -4   3  12         12.03         13.54         1.14 o                         
  -3   3  12         98.92         97.13         4.52 o                         
  -2   3  12         73.99         77.37         3.34 o                         
  -1   3  12       1468.41       1394.17        22.96 o                         
   0   3  12        127.82        115.45         6.53 o                         
   1   3  12        702.73        679.58        16.50 o                         
   2   3  12        281.05        257.76        10.49 o                         
   3   3  12        455.07        487.56        17.69 o                         
   4   3  12        494.95        459.93         6.73 o                         
   5   3  12       1295.23       1255.78        11.38 o                         
  -4   4  12         14.26         13.43         1.06 o                         
  -3   4  12         25.55         25.61         2.22 o                         
  -2   4  12        266.39        266.27         5.86 o                         
  -1   4  12        318.18        330.72        11.05 o                         
   0   4  12        320.29        338.98         7.93 o                         
   1   4  12        886.02        911.97        22.95 o                         
   2   4  12         83.49         82.02         5.82 o                         
   3   4  12       3274.73       3086.71        24.47 o                         
   4   4  12        133.02        116.35         4.54 o                         
   5   4  12          8.19         12.05         0.92 o                         
  -3   5  12        878.70        875.67        12.35 o                         
  -2   5  12         57.23         57.57         2.19 o                         
  -1   5  12        474.37        477.54        13.27 o                         
   0   5  12         22.24         24.80         1.75 o                         
   1   5  12         16.36         31.70         3.89 o                         
   2   5  12        135.14        126.75         7.17 o                         
   3   5  12        192.65        162.66         4.66 o                         
   4   5  12         13.03         16.63         1.35 o                         
   5   5  12         16.18         13.39         0.94 o                         
  -3   6  12         14.74         15.60         1.65 o                         
  -2   6  12          1.58          1.67         0.60 o                         
  -1   6  12         28.80         24.64         1.39 o                         
   0   6  12         35.52         39.16         2.18 o                         
   1   6  12         81.61         78.73         3.91 o                         
   2   6  12        835.66        799.12        18.06 o                         
   3   6  12        172.31        176.83         4.80 o                         
   4   6  12        265.11        265.86         7.44 o                         
   5   6  12        268.93        267.48         5.00 o                         
  -3   7  12        130.66        130.71         4.33 o                         
  -2   7  12         10.31         11.11         0.99 o                         
  -1   7  12         21.38         22.87         1.83 o                         
   0   7  12        447.15        484.63         9.71 o                         
   1   7  12        577.65        600.12        10.85 o                         
   2   7  12         71.30         73.05         5.47 o                         
   3   7  12          6.67          8.27         2.02 o                         
   4   7  12        449.25        444.78        13.44 o                         
   5   7  12        125.97        121.08         3.27 o                         
  -3   8  12         23.24         28.53         1.83 o                         
  -2   8  12        226.87        235.24         4.04 o                         
  -1   8  12          2.27          1.36         0.67 o                         
   0   8  12        182.20        171.30         3.68 o                         
   1   8  12        157.94        181.85         4.64 o                         
   2   8  12         10.47         11.95         1.60 o                         
   3   8  12         17.66         15.97         2.61 o                         
   4   8  12         62.08         70.66         4.95 o                         
   5   8  12         91.98         91.46         2.67 o                         
  -3   9  12         11.55         10.65         0.96 o                         
  -2   9  12        260.31        266.69         4.83 o                         
  -1   9  12        247.86        226.59         5.31 o                         
   0   9  12        355.35        383.70         6.96 o                         
   2   9  12        136.64        135.04         7.31 o                         
   3   9  12        410.90        420.10        12.81 o                         
   4   9  12         63.67         66.45         4.49 o                         
   5   9  12        365.42        349.57        21.14 o                         
  -2  10  12        338.36        338.49         6.94 o                         
  -1  10  12         42.88         32.92         1.95 o                         
   0  10  12          1.00          3.35         1.17 o                         
   1  10  12        221.18        244.08         7.29 o                         
   2  10  12        235.29        229.90         9.16 o                         
   3  10  12        338.19        356.30        12.16 o                         
   4  10  12         85.98         91.22         8.20 o                         
  -2  11  12        240.75        237.74         5.02 o                         
  -1  11  12         24.14         30.18         2.46 o                         
   0  11  12          0.00          0.57         0.73 o                         
   1  11  12         20.30         20.86         1.60 o                         
   2  11  12         48.18         44.08         3.85 o                         
   3  11  12        113.06        125.08         3.82 o                         
   4  11  12         27.99         22.04         2.04 o                         
  -1  12  12        495.26        483.20         5.90 o                         
   0  12  12         95.14        102.85         3.17 o                         
   1  12  12        537.26        564.71         7.33 o                         
   2  12  12        417.23        422.90        10.68 o                         
   3  12  12         50.16         55.36         2.29 o                         
   4  12  12        733.87        712.41         8.85 o                         
  -1  13  12          3.55          7.54         0.53 o                         
   0  13  12         64.44         69.60         2.32 o                         
   1  13  12          1.94          1.80         0.57 o                         
   2  13  12        155.69        172.74         3.11 o                         
   3  13  12          5.43          4.93         0.64 o                         
   0  14  12         85.18         90.74         2.48 o                         
   1  14  12          2.30          2.47         0.53 o                         
   2  14  12        183.74        196.14         2.77 o                         
   3  14  12          0.90          1.85         0.35 o                         
   1  15  12          5.07          5.22         0.49 o                         
   2  15  12          0.67          1.44         0.37 o                         
  -1 -11  13          3.02          2.50         0.51 o                         
   0 -11  13        143.68        142.99         3.69 o                         
   1 -11  13          5.13          4.76         0.52 o                         
  -2 -10  13        330.88        324.21         3.44 o                         
  -1 -10  13         78.04         77.30         2.98 o                         
   0 -10  13         48.75         48.68         1.42 o                         
   1 -10  13          0.26          0.25         0.29 o                         
   2 -10  13         28.36         24.96         1.06 o                         
  -2  -9  13        268.24        259.65         6.71 o                         
  -1  -9  13         30.44         33.45         1.53 o                         
   0  -9  13        159.38        163.67         2.93 o                         
   1  -9  13        181.67        191.88         3.16 o                         
   2  -9  13          3.31          3.37         0.73 o                         
  -2  -8  13         70.48         74.26         3.26 o                         
  -1  -8  13          4.97          7.19         1.17 o                         
   0  -8  13        114.29        125.00         3.39 o                         
   1  -8  13        162.13        158.78         3.24 o                         
   2  -8  13          2.74          3.05         0.61 o                         
   3  -8  13        165.88        139.48         3.74 o                         
  -3  -7  13        247.22        236.06         3.37 o                         
  -2  -7  13          8.84          7.65         0.88 o                         
  -1  -7  13       1255.01       1186.13        14.27 o                         
   0  -7  13        397.51        398.26         9.48 o                         
   1  -7  13        152.14        152.62         4.17 o                         
   2  -7  13        376.81        358.93         5.71 o                         
   3  -7  13         19.57         25.11         1.90 o                         
  -3  -6  13         13.32         14.85         0.98 o                         
  -2  -6  13         57.79         56.74         2.30 o                         
  -1  -6  13          7.84          9.81         1.08 o                         
   0  -6  13         24.43         23.30         2.47 o                         
   1  -6  13        406.40        404.70        13.09 o                         
   2  -6  13        417.13        430.82         5.84 o                         
   3  -6  13        198.51        189.90         6.30 o                         
   4  -6  13        590.84        558.33        13.47 o                         
  -3  -5  13         10.02          7.13         1.05 o                         
  -2  -5  13        381.71        393.15         6.20 o                         
  -1  -5  13         50.65         52.54         2.38 o                         
   0  -5  13        516.69        498.96        11.71 o                         
   1  -5  13        482.84        522.55        15.02 o                         
   2  -5  13         53.77         68.39         2.54 o                         
   3  -5  13          0.74          2.66         1.08 o                         
   4  -5  13        200.92        183.00         4.79 o                         
  -3  -4  13         39.28         41.44         1.81 o                         
  -2  -4  13        241.12        246.54         5.05 o                         
  -1  -4  13        155.46        160.36         4.19 o                         
   0  -4  13        780.28        793.39        11.76 o                         
   1  -4  13        159.45        150.94         5.29 o                         
   2  -4  13        315.43        316.24         5.59 o                         
   3  -4  13        662.27        636.39        13.50 o                         
   4  -4  13        113.87        118.00         2.97 o                         
  -3  -3  13          7.91         11.10         1.14 o                         
  -2  -3  13        123.07        123.29         2.98 o                         
  -1  -3  13        581.25        593.10         8.65 o                         
   0  -3  13        336.14        330.13         7.68 o                         
   1  -3  13         15.35         14.33         1.71 o                         
   2  -3  13         64.61         65.69         4.44 o                         
   3  -3  13        185.60        183.18         4.98 o                         
   4  -3  13         85.90         86.29         2.86 o                         
  -3  -2  13         23.89         26.95         2.34 o                         
  -2  -2  13         68.35         72.25         2.94 o                         
  -1  -2  13        252.28        255.52         4.94 o                         
   0  -2  13        284.91        298.98        11.68 o                         
   1  -2  13       1433.35       1468.66        27.13 o                         
   2  -2  13          4.01          5.42         0.85 o                         
   3  -2  13        179.51        158.09         4.88 o                         
   4  -2  13        313.86        328.65         7.89 o                         
   5  -2  13          3.56          2.56         0.51 o                         
  -4  -1  13         12.59         14.25         1.01 o                         
  -3  -1  13         59.71         54.09         2.15 o                         
  -2  -1  13        104.91        108.71         3.67 o                         
  -1  -1  13         44.67         43.31         2.68 o                         
   0  -1  13        183.63        203.35         9.51 o                         
   1  -1  13         56.38         64.00         5.68 o                         
   2  -1  13        125.04        126.27         3.90 o                         
   3  -1  13         26.16         26.14         2.69 o                         
   4  -1  13         10.13         11.36         2.00 o                         
   5  -1  13          0.58          0.46         0.43 o                         
  -4   0  13        196.76        190.42         3.57 o                         
  -3   0  13         15.67         12.85         0.86 o                         
  -2   0  13        113.51        113.15         3.80 o                         
  -1   0  13        929.54        924.82        29.76 o                         
   0   0  13         95.48         94.63         6.42 o                         
   1   0  13       1367.48       1366.65        25.64 o                         
   2   0  13         28.92         24.61         3.62 o                         
   3   0  13          4.78          6.13         1.17 o                         
   4   0  13       1768.42       1778.33        15.44 o                         
   5   0  13         96.81        114.07         2.45 o                         
  -3   1  13        200.33        203.99         3.30 o                         
  -2   1  13         34.66         36.01         2.21 o                         
  -1   1  13         11.76         13.87         1.25 o                         
   0   1  13        639.98        642.40        16.24 o                         
   1   1  13         48.58         52.12         4.99 o                         
   2   1  13        976.39       1040.70        22.41 o                         
   3   1  13        428.46        421.47        12.21 o                         
   4   1  13        495.79        502.75         6.46 o                         
   5   1  13          0.45          1.17         0.54 o                         
  -3   2  13         82.15         76.79         2.41 o                         
  -2   2  13        377.58        384.67         6.92 o                         
  -1   2  13          3.33          2.40         0.78 o                         
   0   2  13        226.50        242.19         9.92 o                         
   1   2  13         71.06         76.80         5.91 o                         
   2   2  13          5.93          4.51         1.74 o                         
   3   2  13        472.16        497.89         8.90 o                         
   4   2  13        246.60        235.33         4.49 o                         
   5   2  13        344.03        372.32         5.20 o                         
  -3   3  13        211.38        209.29         3.93 o                         
  -2   3  13         16.51         18.30         2.06 o                         
  -1   3  13        165.73        154.36         3.34 o                         
   0   3  13         99.87        100.77         6.25 o                         
   1   3  13        517.84        551.89        15.47 o                         
   2   3  13         40.76         41.77         4.40 o                         
   3   3  13          3.19          3.24         1.60 o                         
   4   3  13        116.34        111.94         3.10 o                         
   5   3  13        517.12        520.81         6.43 o                         
  -3   4  13         26.24         25.88         1.38 o                         
  -2   4  13         91.21         92.26         6.05 o                         
  -1   4  13          0.70          8.67         1.42 o                         
   0   4  13         58.27         78.88         3.78 o                         
   1   4  13         92.04        101.37         6.62 o                         
   2   4  13         68.25         65.19         5.38 o                         
   3   4  13          9.60         11.33         1.56 o                         
   4   4  13        138.22        132.10         4.50 o                         
   5   4  13         11.38         12.85         0.70 o                         
  -3   5  13         24.22         29.23         1.41 o                         
  -2   5  13         67.53         68.48         4.15 o                         
  -1   5  13        232.72        207.44         6.59 o                         
   0   5  13        125.90        154.42         5.23 o                         
   1   5  13         72.80         92.60         4.29 o                         
   2   5  13        307.65        328.21         5.80 o                         
   3   5  13          6.68         28.41        23.01 o                         
   4   5  13        142.00        140.45        12.08 o                         
   5   5  13        120.14        132.49         2.79 o                         
  -3   6  13        218.62        215.08         3.53 o                         
  -2   6  13         18.92         21.44         1.54 o                         
  -1   6  13        390.06        386.87         5.67 o                         
   0   6  13         10.28          5.74         0.67 o                         
   1   6  13       1045.22       1044.94        14.49 o                         
   2   6  13          2.16          5.11         0.91 o                         
   3   6  13        251.26        228.98        13.22 o                         
   4   6  13        203.11        185.37         8.33 o                         
   5   6  13         98.76        110.70         2.65 o                         
  -3   7  13       1143.56       1119.09         7.24 o                         
  -2   7  13         12.73         15.70         1.30 o                         
  -1   7  13        213.31        224.94         4.24 o                         
   0   7  13        185.27        164.28         4.70 o                         
   1   7  13        276.52        243.25         3.93 o                         
   2   7  13        128.63        148.48         5.16 o                         
   3   7  13          4.34          2.51         0.83 o                         
   4   7  13         76.32         78.95         3.05 o                         
   5   7  13        118.89        134.54         7.42 o                         
  -2   8  13        131.69        134.72         4.51 o                         
  -1   8  13         41.06         48.20         2.40 o                         
   0   8  13        204.94        181.13         6.49 o                         
   1   8  13         28.53         40.83         1.94 o                         
   2   8  13        167.03        166.27         7.74 o                         
   3   8  13        145.86        160.11         7.56 o                         
   4   8  13        340.35        350.31         6.25 o                         
   5   8  13         23.41         21.15         1.34 o                         
  -2   9  13        318.25        307.49        13.57 o                         
  -1   9  13         15.28         15.56         1.37 o                         
   0   9  13        631.99        663.24         9.43 o                         
   1   9  13         68.77         61.16         2.76 o                         
   2   9  13        861.33        897.59        17.85 o                         
   3   9  13          7.91         11.41         2.11 o                         
   4   9  13        252.40        276.19         5.30 o                         
  -2  10  13        264.95        254.10         4.90 o                         
  -1  10  13        110.86        103.05         3.13 o                         
   0  10  13        173.97        192.93         4.49 o                         
   1  10  13        157.23        183.74         4.59 o                         
   2  10  13          8.01         15.86         2.41 o                         
   3  10  13         78.92         78.95         4.86 o                         
   4  10  13         15.44         15.03         0.88 o                         
  -1  11  13          0.23          1.56         0.52 o                         
   0  11  13        124.90        131.16         3.62 o                         
   1  11  13         85.34         95.61         3.11 o                         
   2  11  13         27.63         27.80         1.44 o                         
   3  11  13         49.40         50.31         3.55 o                         
   4  11  13         60.32         56.99         1.50 o                         
  -1  12  13        251.31        240.86         3.62 o                         
   0  12  13         32.36         33.21         1.68 o                         
   1  12  13        154.37        167.42         3.20 o                         
   2  12  13        320.45        331.48         4.43 o                         
   3  12  13        209.50        200.94         6.16 o                         
   4  12  13         32.43         26.87         1.38 o                         
   0  13  13         15.67         14.48         0.98 o                         
   1  13  13          4.51          7.45         0.88 o                         
   2  13  13         13.11         11.83         0.76 o                         
   3  13  13         56.78         60.14         1.81 o                         
   1  14  13        354.35        364.22         3.59 o                         
   2  14  13        277.93        252.15         4.32 o                         
  -1 -10  14        233.13        222.13         3.89 o                         
   0 -10  14         29.34         27.29         1.10 o                         
   1 -10  14         41.21         35.36         1.85 o                         
  -1  -9  14          4.46          6.03         0.89 o                         
   0  -9  14        100.79        108.95         2.11 o                         
   1  -9  14         82.35         84.60         1.84 o                         
   2  -9  14        320.54        296.60         8.90 o                         
  -2  -8  14        144.06        148.95         2.68 o                         
  -1  -8  14        227.24        238.05         5.25 o                         
   0  -8  14          8.09         10.27         0.96 o                         
   1  -8  14          4.77          5.18         0.60 o                         
   2  -8  14         27.75         28.15         1.36 o                         
  -2  -7  14          3.91          4.06         0.83 o                         
  -1  -7  14        963.01       1005.08        12.40 o                         
   0  -7  14        345.52        352.02         8.16 o                         
   1  -7  14         27.31         25.64         1.33 o                         
   2  -7  14        308.03        295.99         4.69 o                         
   3  -7  14        209.75        203.56         4.45 o                         
  -3  -6  14         32.84         20.92         0.90 o                         
  -2  -6  14          3.43          4.72         0.67 o                         
  -1  -6  14        105.87        106.24         4.06 o                         
   0  -6  14        661.23        701.85         8.63 o                         
   1  -6  14        154.85        170.75         4.42 o                         
   2  -6  14         45.06         45.07         1.77 o                         
   3  -6  14        157.13        161.55         4.86 o                         
  -3  -5  14        237.19        234.12         3.29 o                         
  -2  -5  14          1.47          2.95         0.70 o                         
  -1  -5  14        372.02        381.63         8.30 o                         
   0  -5  14        347.81        360.12         9.32 o                         
   1  -5  14        156.91        159.39         4.77 o                         
   2  -5  14        889.63        849.63        10.13 o                         
   3  -5  14          1.89          1.03         0.75 o                         
   4  -5  14         31.50         29.55         1.65 o                         
  -3  -4  14         86.12         87.13         2.96 o                         
  -2  -4  14        163.95        152.55         3.65 o                         
  -1  -4  14         95.62         99.42         4.76 o                         
   0  -4  14          9.51         16.48         2.20 o                         
   1  -4  14         61.48         66.64         3.00 o                         
   2  -4  14         72.76         77.07         2.64 o                         
   3  -4  14          5.06          5.43         1.30 o                         
   4  -4  14         47.52         47.40         2.43 o                         
  -3  -3  14          0.09          1.43         0.41 o                         
  -2  -3  14        579.00        612.67         7.47 o                         
  -1  -3  14       1081.98       1110.11        16.20 o                         
   0  -3  14       1419.36       1432.85        20.02 o                         
   1  -3  14         64.76         62.17         2.98 o                         
   2  -3  14         83.36         83.69         3.12 o                         
   3  -3  14        483.53        463.04         7.24 o                         
   4  -3  14        148.09        155.95         3.27 o                         
  -3  -2  14         26.84         28.37         1.38 o                         
  -2  -2  14        512.25        536.21         7.97 o                         
  -1  -2  14          6.46         15.59         6.33 o                         
   0  -2  14         77.94         85.05         2.73 o                         
   1  -2  14         36.60         39.36         2.13 o                         
   2  -2  14          6.70          6.37         0.91 o                         
   3  -2  14        432.40        404.32         7.24 o                         
   4  -2  14         32.55         32.67         1.72 o                         
  -3  -1  14         13.55         12.01         0.93 o                         
  -2  -1  14          1.47          2.34         0.65 o                         
  -1  -1  14        552.06        557.05        12.25 o                         
   0  -1  14        162.16        173.73         4.47 o                         
   1  -1  14          0.18          1.58         0.71 o                         
   2  -1  14         11.03         11.88         1.16 o                         
   3  -1  14        314.51        296.19         5.62 o                         
   4  -1  14        246.29        255.38         5.11 o                         
  -3   0  14          4.10          5.28         0.65 o                         
  -2   0  14          6.59          8.84         1.06 o                         
  -1   0  14        237.83        225.59         5.37 o                         
   0   0  14         46.13         45.52         1.91 o                         
   1   0  14        845.44        798.17        10.95 o                         
   2   0  14          7.65          7.28         0.92 o                         
   3   0  14         37.78         35.89         2.37 o                         
   4   0  14        135.15        131.75         3.81 o                         
  -3   1  14          3.83          4.86         0.62 o                         
  -2   1  14        123.15        128.75         4.13 o                         
  -1   1  14        518.05        540.60        11.59 o                         
   0   1  14         68.61         64.87         1.97 o                         
   1   1  14         33.92         38.76         2.13 o                         
   2   1  14         74.15         72.87         2.96 o                         
   3   1  14        246.25        237.19         5.88 o                         
   4   1  14        164.58        168.77         4.37 o                         
   5   1  14         25.78         22.75         1.67 o                         
  -3   2  14        218.95        209.81         5.02 o                         
  -2   2  14        158.33        157.33         4.18 o                         
  -1   2  14         59.98         63.97         2.99 o                         
   0   2  14          4.02          2.96         0.51 o                         
   1   2  14         63.89         69.89         2.75 o                         
   2   2  14          5.56         11.50         1.26 o                         
   3   2  14        546.50        527.19        13.59 o                         
   4   2  14        799.74        809.66         7.50 o                         
   5   2  14         52.34         53.44         1.64 o                         
  -3   3  14         61.39         59.27         2.66 o                         
  -2   3  14        263.02        270.35         5.74 o                         
  -1   3  14        330.44        355.04         6.84 o                         
   0   3  14       1328.23       1248.09        10.32 o                         
   1   3  14          0.11          1.21         0.56 o                         
   2   3  14        757.12        815.09         9.87 o                         
   3   3  14        303.67        310.05         6.90 o                         
   4   3  14         30.98         29.40         1.89 o                         
   5   3  14          5.09          5.21         0.61 o                         
  -3   4  14        173.38        170.13         4.33 o                         
  -2   4  14        556.28        579.66         7.63 o                         
  -1   4  14        150.98        154.28         4.47 o                         
   0   4  14        309.58        280.62         4.39 o                         
   1   4  14         88.66         96.39         3.24 o                         
   2   4  14          1.80          2.37         1.93 o                         
   3   4  14         82.31         83.22         3.68 o                         
   4   4  14         74.66         62.80         2.81 o                         
   5   4  14        310.34        324.83         7.67 o                         
  -3   5  14         91.96         84.87         2.64 o                         
  -2   5  14        208.89        222.60         6.48 o                         
  -1   5  14         24.29         24.73         1.80 o                         
   0   5  14         66.63         48.33         2.03 o                         
   1   5  14        759.70        720.72        13.01 o                         
   2   5  14         23.55         18.38         1.40 o                         
   3   5  14        528.68        548.16        13.98 o                         
   4   5  14        486.99        449.73        20.05 o                         
   5   5  14        254.17        246.06         5.06 o                         
  -3   6  14         55.44         53.09         2.08 o                         
  -2   6  14        174.78        189.48         5.71 o                         
  -1   6  14        538.03        532.60        11.76 o                         
   0   6  14        454.97        488.27         7.97 o                         
   1   6  14        646.78        589.69         7.38 o                         
   2   6  14        488.14        449.88         7.21 o                         
   3   6  14        504.80        539.75        11.56 o                         
   4   6  14         63.75         66.93         2.78 o                         
   5   6  14         92.56         94.67         3.07 o                         
  -2   7  14          1.47          9.00         1.26 o                         
  -1   7  14       1534.59       1497.28        12.67 o                         
   0   7  14         12.64         12.96         1.35 o                         
   1   7  14         96.41         87.39         2.48 o                         
   2   7  14        276.53        286.43         5.19 o                         
   3   7  14         13.73         12.84         1.09 o                         
   4   7  14         23.80         25.13         2.48 o                         
  -2   8  14         45.68         45.41         2.43 o                         
  -1   8  14          6.92          9.55         1.10 o                         
   0   8  14          0.11          1.12         0.56 o                         
   1   8  14          0.98          3.73         0.71 o                         
   2   8  14        127.83        122.08         3.30 o                         
   3   8  14         46.53         52.84         2.47 o                         
   4   8  14        789.67        780.67        12.99 o                         
  -2   9  14         48.91         52.90         2.27 o                         
  -1   9  14        326.65        309.50         5.24 o                         
   0   9  14        200.87        214.61         3.83 o                         
   1   9  14         24.60         22.16         1.62 o                         
   2   9  14        726.16        745.11         9.54 o                         
   3   9  14         98.92         97.67         3.24 o                         
   4   9  14          7.25          7.14         0.75 o                         
  -1  10  14         54.62         57.22         1.61 o                         
   0  10  14        453.26        453.10         5.17 o                         
   1  10  14         63.63         70.57         2.30 o                         
   2  10  14        147.67        167.75         6.89 o                         
   3  10  14         13.95         16.00         1.27 o                         
   4  10  14         70.09         68.09         2.27 o                         
  -1  11  14         26.77         22.63         1.16 o                         
   0  11  14        184.79        184.55         3.87 o                         
   1  11  14        175.58        168.47         3.25 o                         
   2  11  14         98.38         95.81         3.02 o                         
   3  11  14        577.60        612.18         6.91 o                         
   4  11  14        197.55        193.65         4.35 o                         
   0  12  14        154.35        159.09         3.19 o                         
   1  12  14        212.78        226.17         3.35 o                         
   2  12  14          0.40          1.36         0.39 o                         
   3  12  14        467.31        469.25        12.94 o                         
   0  13  14          0.62          0.88         0.24 o                         
   1  13  14          1.20          1.69         0.34 o                         
   2  13  14         39.32         37.38         2.02 o                         
   0  -9  15        158.85        153.60         5.18 o                         
   1  -9  15         77.38         73.30         2.56 o                         
  -1  -8  15         14.22         13.53         1.12 o                         
   0  -8  15        293.55        289.18         5.31 o                         
   1  -8  15        397.46        377.19         3.88 o                         
   2  -8  15         17.84         16.73         0.69 o                         
  -2  -7  15          1.65          1.64         0.34 o                         
  -1  -7  15         68.69         70.07         1.91 o                         
   0  -7  15         11.08         12.48         1.02 o                         
   1  -7  15        265.67        274.06         3.78 o                         
   2  -7  15        389.07        359.88        12.02 o                         
  -2  -6  15        227.07        236.11         5.04 o                         
  -1  -6  15         88.18         95.61         3.66 o                         
   0  -6  15        943.98        947.88         9.12 o                         
   1  -6  15        138.85        149.59         4.80 o                         
   2  -6  15        106.31        102.26         2.34 o                         
   3  -6  15        554.38        522.95         7.15 o                         
  -2  -5  15        357.10        360.77        13.60 o                         
  -1  -5  15        695.58        728.52        10.74 o                         
   0  -5  15        225.00        230.91         6.85 o                         
   1  -5  15        195.75        200.96         4.62 o                         
   2  -5  15        235.07        227.96         4.76 o                         
   3  -5  15        112.23        118.27         4.06 o                         
  -2  -4  15         82.04         81.04         2.31 o                         
  -1  -4  15         85.19         83.61         3.96 o                         
   0  -4  15        515.82        510.56        10.90 o                         
   1  -4  15        194.60        200.46         4.86 o                         
   2  -4  15        133.03        131.49         3.15 o                         
   3  -4  15        185.73        173.47         2.99 o                         
  -3  -3  15         35.15         31.75         1.06 o                         
  -2  -3  15         32.97         37.94         1.99 o                         
  -1  -3  15         13.67         16.68         1.92 o                         
   0  -3  15        242.39        257.79         8.11 o                         
   1  -3  15        269.21        265.08         5.79 o                         
   2  -3  15        219.72        212.72         4.63 o                         
   3  -3  15        149.58        136.86         5.39 o                         
   4  -3  15         32.47         27.56         1.62 o                         
  -3  -2  15        112.54        114.15         2.80 o                         
  -2  -2  15        918.92        965.30        14.50 o                         
  -1  -2  15        311.41        322.24         5.93 o                         
   0  -2  15        150.00        161.11         4.45 o                         
   1  -2  15          4.78         15.82         3.63 o                         
   2  -2  15         58.56         59.79         1.97 o                         
   3  -2  15        332.24        317.72         5.77 o                         
   4  -2  15          6.34          8.86         0.78 o                         
  -3  -1  15        327.53        296.04         3.69 o                         
  -2  -1  15         59.92         58.16         2.31 o                         
  -1  -1  15         20.64         20.99         1.32 o                         
   0  -1  15         48.13         48.24         2.03 o                         
   1  -1  15         55.59         56.22         2.24 o                         
   2  -1  15         55.33         53.66         1.92 o                         
   3  -1  15        588.76        551.61        31.57 o                         
   4  -1  15          7.42         10.86         0.96 o                         
  -3   0  15         22.74         18.23         1.03 o                         
  -2   0  15        126.61        137.01         3.56 o                         
  -1   0  15        668.91        663.17         8.78 o                         
   0   0  15        155.48        149.16         3.61 o                         
   1   0  15       1062.07       1070.51        12.38 o                         
   2   0  15          3.80          5.00         0.67 o                         
   3   0  15        935.75        963.65         8.63 o                         
   4   0  15        122.11        107.40         2.99 o                         
  -3   1  15        129.21        108.65         1.94 o                         
  -2   1  15        256.03        261.72         4.91 o                         
  -1   1  15        318.65        332.01         6.22 o                         
   0   1  15         89.67         89.15         3.40 o                         
   1   1  15          4.26          9.44         1.04 o                         
   2   1  15         26.86         21.40         1.81 o                         
   3   1  15         44.45         45.79         5.33 o                         
   4   1  15          5.50          7.68         0.89 o                         
  -3   2  15        337.96        304.50         4.84 o                         
  -2   2  15        103.57        104.60         3.10 o                         
  -1   2  15         39.84         37.37         3.00 o                         
   0   2  15          7.93         13.62         1.10 o                         
   1   2  15        124.78        118.92         4.04 o                         
   2   2  15        637.65        634.64         9.74 o                         
   3   2  15        239.64        236.18         8.34 o                         
   4   2  15       1276.45       1285.19        29.99 o                         
  -3   3  15          3.99          4.92         0.66 o                         
  -2   3  15         58.09         62.43         2.35 o                         
  -1   3  15        514.55        540.62        10.88 o                         
   0   3  15        238.73        219.55         4.25 o                         
   1   3  15        432.08        397.19         7.36 o                         
   2   3  15        815.53        831.23        11.17 o                         
   3   3  15        115.44         98.66         5.57 o                         
   4   3  15        396.65        430.09        13.09 o                         
  -2   4  15        336.46        328.55         5.10 o                         
  -1   4  15        105.69        114.38         3.67 o                         
   0   4  15        455.12        451.58         6.00 o                         
   1   4  15          3.54          6.58         1.61 o                         
   2   4  15         53.99         51.47         2.16 o                         
   3   4  15        199.98        189.14         5.01 o                         
   4   4  15         79.16         70.93         2.61 o                         
  -2   5  15          4.71          6.19         1.12 o                         
  -1   5  15          4.07         10.40         1.24 o                         
   0   5  15         30.03         32.75         1.62 o                         
   1   5  15        177.93        170.41         7.33 o                         
   2   5  15          2.69          2.95         0.79 o                         
   3   5  15        410.78        384.58         7.28 o                         
   4   5  15         10.47          7.16         0.89 o                         
  -2   6  15        312.90        309.84         6.42 o                         
  -1   6  15         14.64         17.30         1.39 o                         
   0   6  15        191.79        198.00         4.87 o                         
   1   6  15        103.73         93.99         2.84 o                         
   2   6  15          4.25          3.18         0.85 o                         
   3   6  15        214.98        215.96         3.96 o                         
   4   6  15         47.71         43.42         1.95 o                         
  -2   7  15         33.34         30.49         1.90 o                         
  -1   7  15        141.47        147.53         3.70 o                         
   0   7  15          0.96          0.53         0.47 o                         
   1   7  15        636.86        641.04         6.29 o                         
   2   7  15          1.25          1.16         0.46 o                         
   3   7  15         99.92        102.52         2.66 o                         
   4   7  15          0.13          0.11         0.53 o                         
  -2   8  15         57.86         60.97         2.29 o                         
  -1   8  15        134.47        137.26         2.63 o                         
   0   8  15         14.51         15.13         0.90 o                         
   1   8  15        237.97        245.39         4.38 o                         
   2   8  15         32.80         36.73         1.72 o                         
   3   8  15        147.50        155.98         3.82 o                         
   4   8  15        392.42        414.65         8.07 o                         
  -1   9  15        600.74        622.27         5.70 o                         
   0   9  15        170.36        174.19         2.76 o                         
   1   9  15        212.47        213.39         3.34 o                         
   2   9  15        850.50        853.40        13.74 o                         
   3   9  15         81.83         82.46         2.69 o                         
   4   9  15        107.68        103.27         3.66 o                         
  -1  10  15          2.16          2.36         0.35 o                         
   0  10  15         21.88         23.55         1.07 o                         
   1  10  15         19.96         24.58         1.26 o                         
   2  10  15          1.28          1.22         0.55 o                         
   3  10  15         35.81         33.93         1.61 o                         
   0  11  15         35.57         36.04         1.27 o                         
   1  11  15        117.75        131.65         2.57 o                         
   2  11  15        155.91        150.40         3.39 o                         
   3  11  15        515.88        512.25         5.48 o                         
   0  12  15        256.08        253.04         2.77 o                         
   1  12  15         59.63         51.46         1.17 o                         
   2  12  15        119.03        118.05         2.59 o                         
  -1  -7  16         96.21         91.63         2.75 o                         
   0  -7  16         23.31         25.27         0.96 o                         
   1  -7  16        331.43        323.02         4.00 o                         
  -1  -6  16         87.26         85.59         1.99 o                         
   0  -6  16        130.71        125.70         2.84 o                         
   1  -6  16         84.41         84.85         2.12 o                         
   2  -6  16        239.99        229.15         6.35 o                         
  -2  -5  16        813.55        817.90         7.97 o                         
  -1  -5  16         13.39         17.60         1.44 o                         
   0  -5  16        207.59        217.84         3.45 o                         
   1  -5  16        226.54        226.31         3.74 o                         
   2  -5  16          0.90          1.62         0.46 o                         
   3  -5  16         29.88         28.41         1.58 o                         
  -2  -4  16          8.04          7.47         0.94 o                         
  -1  -4  16         21.62         23.10         1.86 o                         
   0  -4  16         15.81         15.39         1.23 o                         
   1  -4  16         87.07         94.60         3.04 o                         
   2  -4  16         26.89         25.09         2.24 o                         
   3  -4  16         31.25         29.55         1.20 o                         
  -2  -3  16         19.70         18.24         1.51 o                         
  -1  -3  16        135.76        143.13         4.83 o                         
   0  -3  16         59.97         66.39         2.56 o                         
   1  -3  16         70.63         70.58         2.75 o                         
   2  -3  16        974.38        978.28         9.45 o                         
   3  -3  16        128.59        135.91         2.98 o                         
  -2  -2  16         65.12         67.77         3.00 o                         
  -1  -2  16        357.50        372.83         8.20 o                         
   0  -2  16         31.30         34.76         1.54 o                         
   1  -2  16          0.94          1.18         0.78 o                         
   2  -2  16         12.63         14.34         1.06 o                         
   3  -2  16          9.49          9.63         0.76 o                         
  -2  -1  16          1.80          0.90         0.59 o                         
  -1  -1  16          4.14          4.50         0.77 o                         
   0  -1  16         76.17         77.64         2.97 o                         
   1  -1  16          2.24          5.10         0.75 o                         
   2  -1  16        661.69        617.44         5.83 o                         
   3  -1  16        163.79        168.46         3.25 o                         
   4  -1  16       1066.25       1045.78        14.75 o                         
  -2   0  16         22.52         24.81         1.34 o                         
  -1   0  16        121.47        120.72         2.84 o                         
   0   0  16        698.02        711.03         7.45 o                         
   1   0  16        113.28        116.98         3.90 o                         
   2   0  16        141.36        135.82         3.31 o                         
   3   0  16        244.69        245.45         8.86 o                         
   4   0  16        194.20        188.01         3.62 o                         
  -2   1  16        381.07        368.16         5.03 o                         
  -1   1  16         96.51         93.76         2.20 o                         
   0   1  16        623.88        603.33         6.88 o                         
   1   1  16        185.24        191.11         5.08 o                         
   2   1  16          1.39          2.55         0.75 o                         
   3   1  16         10.27          9.82         1.01 o                         
   4   1  16          0.01          0.43         0.46 o                         
  -2   2  16         46.06         45.88         1.79 o                         
  -1   2  16         91.66         96.14         3.09 o                         
   0   2  16        214.70        209.90         4.89 o                         
   1   2  16          0.98          4.98         0.92 o                         
   2   2  16         91.74         79.14         3.25 o                         
   3   2  16        394.14        361.58         9.21 o                         
   4   2  16          1.28          1.60         0.67 o                         
  -2   3  16        141.34        134.06         2.92 o                         
  -1   3  16         53.51         49.94         2.21 o                         
   0   3  16         76.57         82.26         3.08 o                         
   1   3  16        296.87        308.94         5.11 o                         
   2   3  16        100.24        100.35         3.65 o                         
   3   3  16          4.91          7.03         1.47 o                         
   4   3  16         11.66          9.81         1.33 o                         
  -2   4  16          4.03          5.49         0.63 o                         
  -1   4  16         54.17         53.39         2.23 o                         
   0   4  16         79.75         88.05         2.22 o                         
   1   4  16        300.59        285.24         5.97 o                         
   2   4  16          1.59          0.98         0.43 o                         
   3   4  16         18.83         16.75         2.18 o                         
   4   4  16         12.90         15.87         1.04 o                         
  -2   5  16         20.82         23.39         1.61 o                         
  -1   5  16        115.21        116.46         3.15 o                         
   0   5  16        413.32        428.71         6.24 o                         
   1   5  16        922.09        915.50        10.60 o                         
   2   5  16         25.68         37.25         2.11 o                         
   3   5  16         44.31         44.47         2.18 o                         
   4   5  16        279.47        276.51        13.65 o                         
  -2   6  16        939.68        979.60         9.26 o                         
  -1   6  16        138.09        140.71         3.23 o                         
   0   6  16         21.55         28.87         1.47 o                         
   1   6  16        554.33        585.87         6.58 o                         
   2   6  16        214.57        221.74         4.02 o                         
   3   6  16        308.41        293.71         6.45 o                         
   4   6  16        170.41        166.19        10.69 o                         
  -1   7  16          0.09          2.94         0.62 o                         
   0   7  16        110.37        113.28         2.73 o                         
   1   7  16          3.52          3.70         0.61 o                         
   2   7  16         14.66         16.49         1.11 o                         
   3   7  16         39.79         36.46         1.40 o                         
   4   7  16         42.69         40.33         2.11 o                         
  -1   8  16         88.70         85.99         2.18 o                         
   0   8  16         56.59         52.89         1.75 o                         
   1   8  16        412.05        436.13         4.56 o                         
   2   8  16          2.24          4.90         0.79 o                         
   3   8  16        696.02        708.15         7.08 o                         
  -1   9  16        472.09        421.04         6.25 o                         
   0   9  16         32.14         25.68         0.94 o                         
   1   9  16        767.93        756.68         5.56 o                         
   2   9  16         58.66         54.12         2.15 o                         
   3   9  16         50.33         41.85         1.65 o                         
   0  10  16         36.36         34.09         1.11 o                         
   1  10  16         26.84         38.24         1.12 o                         
   2  10  16        345.74        378.41         5.15 o                         
   3  10  16         10.59         11.50         0.80 o                         
   1  11  16         46.84         38.27         0.97 o                         
   2  11  16        691.59        704.99         7.04 o                         
   0  -6  17         83.45         81.69         2.11 o                         
   1  -6  17        538.31        507.94         3.91 o                         
  -1  -5  17          8.15          6.73         0.71 o                         
   0  -5  17          1.18          1.88         0.38 o                         
   1  -5  17          0.36          1.23         0.43 o                         
   2  -5  17          1.56          2.52         0.41 o                         
  -1  -4  17          8.98          7.47         0.49 o                         
   0  -4  17         34.09         36.83         1.23 o                         
   1  -4  17        106.82        103.08         2.61 o                         
   2  -4  17         22.81         24.51         1.98 o                         
  -1  -3  17        258.60        266.68         5.41 o                         
   0  -3  17         67.46         71.99         2.28 o                         
   1  -3  17         93.87         92.08         2.73 o                         
   2  -3  17        112.61        111.36         4.10 o                         
   3  -3  17        651.80        616.18         7.22 o                         
  -1  -2  17        141.20        144.40         4.33 o                         
   0  -2  17         66.58         71.10         2.38 o                         
   1  -2  17          3.22          4.33         0.72 o                         
   2  -2  17        175.31        170.43         5.85 o                         
   3  -2  17          5.98          6.23         0.58 o                         
  -2  -1  17          3.71          3.60         0.62 o                         
  -1  -1  17          9.81         12.17         0.96 o                         
   0  -1  17         85.93         89.99         2.85 o                         
   1  -1  17         10.87         11.21         1.65 o                         
   2  -1  17        127.52        118.92         2.61 o                         
   3  -1  17         87.74         85.71         3.44 o                         
  -2   0  17          7.32          6.99         0.85 o                         
  -1   0  17         14.41         15.24         1.10 o                         
   0   0  17        193.66        214.29         3.68 o                         
   1   0  17          3.89          5.79         0.87 o                         
   2   0  17        197.19        192.69         3.45 o                         
   3   0  17          0.64          0.55         0.34 o                         
  -2   1  17        211.05        207.47         4.29 o                         
  -1   1  17          0.66          0.73         0.29 o                         
   0   1  17         53.67         56.57         1.97 o                         
   1   1  17         98.23         95.08         3.27 o                         
   2   1  17        154.36        139.92         3.77 o                         
   3   1  17        131.73        116.76         4.28 o                         
  -2   2  17         29.23         26.69         1.51 o                         
  -1   2  17          1.99          3.81         0.50 o                         
   0   2  17        417.27        420.01         5.22 o                         
   1   2  17        195.64        215.09         9.67 o                         
   2   2  17        115.53        120.82         3.77 o                         
   3   2  17        210.41        208.75         6.03 o                         
  -2   3  17        775.16        757.21         7.67 o                         
  -1   3  17          1.23          2.88         0.48 o                         
   0   3  17         44.30         46.03         2.08 o                         
   1   3  17        199.61        244.25         5.32 o                         
   2   3  17          1.41          1.85         0.63 o                         
   3   3  17        536.45        515.00         9.69 o                         
  -1   4  17        443.93        465.11         6.54 o                         
   0   4  17         13.35         15.04         1.21 o                         
   1   4  17         55.03         47.08         1.84 o                         
   2   4  17          2.45          3.81         0.64 o                         
   3   4  17         60.58         63.31         3.48 o                         
  -1   5  17        169.41        167.17         2.70 o                         
   0   5  17         79.43         77.35         2.53 o                         
   1   5  17         29.59         29.26         1.45 o                         
   2   5  17        271.87        304.17         4.25 o                         
   3   5  17        136.75        121.07         4.65 o                         
  -1   6  17        154.33        151.61         2.73 o                         
   0   6  17        553.57        558.72        10.35 o                         
   1   6  17          6.62         10.08         2.49 o                         
   2   6  17        456.64        462.73         6.35 o                         
   3   6  17          1.62          1.37         0.40 o                         
  -1   7  17          1.02          2.24         0.38 o                         
   0   7  17         64.70         57.01         2.16 o                         
   1   7  17         16.87         19.61         1.33 o                         
   2   7  17        106.79        120.88         3.11 o                         
   3   7  17         17.70         19.45         0.90 o                         
   0   8  17        153.88        140.11         3.97 o                         
   1   8  17        369.84        386.42         3.65 o                         
   2   8  17        626.91        614.55         8.84 o                         
   3   8  17        260.24        228.43        11.18 o                         
   0   9  17          6.53          5.45         0.86 o                         
   1   9  17        277.32        284.24         3.78 o                         
   2   9  17         37.59         42.87         1.58 o                         
   1  10  17         40.04         43.19         1.88 o                         
   2  10  17         83.64         77.20         1.85 o                         
   0  -4  18          1.83          5.18         0.76 o                         
   1  -4  18         50.23         48.35         1.49 o                         
   0  -3  18         17.65         20.64         1.42 o                         
   1  -3  18        113.90        110.61         2.83 o                         
   2  -3  18          0.99          0.84         0.28 o                         
  -1  -2  18         55.35         52.88         1.93 o                         
   0  -2  18         27.75         25.64         1.98 o                         
   1  -2  18         14.50         14.89         1.05 o                         
   2  -2  18        162.24        152.79         2.68 o                         
  -1  -1  18        220.59        222.78         4.44 o                         
   0  -1  18          5.02          5.43         0.62 o                         
   1  -1  18        136.95        139.79         3.19 o                         
   2  -1  18        191.01        182.54         3.28 o                         
  -1   0  18        384.68        389.97         6.19 o                         
   0   0  18        123.64        146.23         3.16 o                         
   1   0  18         58.00         60.97         1.73 o                         
   2   0  18        297.21        281.80         5.01 o                         
   3   0  18         96.95         87.71         2.61 o                         
  -1   1  18         37.22         40.81         1.42 o                         
   0   1  18         17.92         24.36         1.10 o                         
   1   1  18         16.36         18.45         0.99 o                         
   2   1  18        117.58         98.06         2.68 o                         
   3   1  18        212.81        208.23         4.54 o                         
  -1   2  18         80.74         74.96         1.87 o                         
   0   2  18         11.37          9.15         0.72 o                         
   1   2  18         10.31         10.04         0.77 o                         
   2   2  18         92.06         90.37         3.97 o                         
   3   2  18        256.47        236.57         5.18 o                         
  -1   3  18        136.04        117.03         1.97 o                         
   0   3  18        434.68        444.49         5.87 o                         
   1   3  18        221.40        218.10         4.41 o                         
   2   3  18         83.18         86.87         2.60 o                         
   3   3  18        123.28        106.24         3.60 o                         
  -1   4  18         11.93         16.43         0.85 o                         
   0   4  18        121.55        126.25         2.51 o                         
   1   4  18         55.92         52.71         2.32 o                         
   2   4  18         77.64         77.04         2.42 o                         
   3   4  18         49.89         45.21         2.34 o                         
   0   5  18         26.32         29.29         1.19 o                         
   1   5  18         81.21         91.53         2.77 o                         
   2   5  18         39.01         35.74         2.50 o                         
   3   5  18        133.38        126.29         3.71 o                         
   0   6  18        133.42        153.82         2.53 o                         
   1   6  18        150.28        139.71         3.22 o                         
   2   6  18        713.57        715.48         8.26 o                         
   3   6  18        255.87        226.51         4.47 o                         
   0   7  18          3.40          4.83         0.44 o                         
   1   7  18         23.13         23.42         1.22 o                         
   2   7  18        168.95        150.33         5.73 o                         
   1   8  18         52.62         50.36         2.24 o                         
   2   8  18        425.81        423.17         5.80 o                         
   1  -1  19         43.02         38.49         1.90 o                         
   0   0  19          0.54          0.85         0.39 o                         
   1   0  19        483.01        464.92         6.96 o                         
   0   1  19         12.17         10.02         0.66 o                         
   1   1  19          6.70          9.22         1.28 o                         
   2   1  19         10.93         10.40         0.96 o                         
   0   2  19        173.92        182.64         2.85 o                         
   1   2  19        105.43        105.40         2.28 o                         
   2   2  19         16.29         15.48         0.84 o                         
   0   3  19         28.46         30.06         0.96 o                         
   1   3  19        321.35        312.23         3.26 o                         
   2   3  19        569.09        515.99         7.26 o                         
   1   4  19          3.00          5.26         0.48 o                         
   2   4  19          1.23          0.96         0.46 o                         
   1   5  19        642.72        615.82         5.55 o                         
                                                                                
