# Supplementary material for: Two polymorphic forms of the oxathiin systemic fungicide active carboxine
Source: Acta Crystallogr E Crystallogr Commun. 2018 Nov 9;74(Pt 12):1741–5. doi: 10.1107/S2056989018015451 (PMC6281101; doi:10.1107/S2056989018015451)
Supplement: Supplementary file 3 [file e-74-01741-b17007rsup3.hkl]

data_b17007r                                                                    
_shelx_title ' b17007r in I2/a'                                                 
_shelx_refln_list_code          4                                               
_shelx_F_calc_maximum      327.80                                               
_exptl_crystal_F_000       992.00                                               
_reflns_d_resolution_high  0.8001                                               
                                                                                
loop_                                                                           
 _space_group_symop_operation_xyz                                               
 'x, y, z'                                                                      
 '-x+1/2, y, -z'                                                                
 'x+1/2, y+1/2, z+1/2'                                                          
 '-x+1, y+1/2, -z+1/2'                                                          
 '-x, -y, -z'                                                                   
 'x-1/2, -y, z'                                                                 
 '-x+1/2, -y+1/2, -z+1/2'                                                       
 'x, -y+1/2, z+1/2'                                                             
                                                                                
_cell_length_a     9.6424                                                       
_cell_length_b    11.4059                                                       
_cell_length_c    21.6672                                                       
_cell_angle_alpha  90.000                                                       
_cell_angle_beta   94.711                                                       
_cell_angle_gamma  90.000                                                       
                                                                                
_shelx_F_squared_multiplier     1.000                                           
                                                                                
loop_                                                                           
 _refln_index_h                                                                 
 _refln_index_k                                                                 
 _refln_index_l                                                                 
 _refln_F_squared_calc                                                          
 _refln_F_squared_meas                                                          
 _refln_F_squared_sigma                                                         
 _refln_observed_status                                                         
   2   0   0     107455.84      98849.86       906.64 o                         
   4   0   0       4892.88       4099.79        56.65 o                         
   6   0   0       9376.33       9044.82       165.22 o                         
   8   0   0      14047.27      14072.80       251.30 o                         
  10   0   0        768.08        709.55        19.59 o                         
   1   1   0       2241.10       2236.77        34.13 o                         
   3   1   0        364.51        386.78         7.68 o                         
   5   1   0        159.18        349.22        13.32 o                         
   7   1   0        250.88        266.04        16.43 o                         
   9   1   0        104.37        122.07         4.75 o                         
  11   1   0         31.73         79.87         7.91 o                         
   0   2   0      29878.11      33163.70       444.23 o                         
   2   2   0       4920.12       5575.60        61.79 o                         
   4   2   0       2010.56       1943.01        40.14 o                         
   6   2   0       3661.49       3795.41        80.14 o                         
   8   2   0        147.76        153.79        13.63 o                         
  10   2   0         74.02         98.94         5.71 o                         
   1   3   0         60.78         83.11         9.89 o                         
   3   3   0       4553.55       4655.52        37.73 o                         
   5   3   0       4815.45       5136.82        60.71 o                         
   7   3   0         20.89         27.79         4.92 o                         
   9   3   0         91.56        109.41         6.14 o                         
  11   3   0          1.87          8.90         3.96 o                         
   0   4   0       4221.86       5428.03        71.24 o                         
   2   4   0       3998.42       4642.13        59.27 o                         
   4   4   0         60.22         96.30         9.40 o                         
   6   4   0       1081.05       1072.11        26.19 o                         
   8   4   0         80.29         68.17         5.11 o                         
  10   4   0        199.29        195.90        13.85 o                         
   1   5   0       1962.21       2256.18        38.40 o                         
   3   5   0          6.79          5.94         3.96 o                         
   5   5   0        285.79        318.59        17.04 o                         
   7   5   0         21.23         32.65        11.87 o                         
   9   5   0         75.98         76.04         7.32 o                         
  11   5   0         30.13         61.34         5.94 o                         
   0   6   0      18441.14      21837.38       319.57 o                         
   2   6   0       2574.77       3051.22        76.18 o                         
   4   6   0       1569.03       1416.78        52.44 o                         
   6   6   0       3565.61       3357.92        99.93 o                         
   8   6   0        653.06        671.86        20.85 o                         
  10   6   0        216.09        248.33        12.86 o                         
   1   7   0         22.34         29.52         4.51 o                         
   3   7   0       2683.33       2707.91        77.17 o                         
   5   7   0       1956.03       2280.50        73.21 o                         
   7   7   0        507.99        465.81        17.81 o                         
   9   7   0        123.46        123.19         9.40 o                         
   0   8   0       4722.93       5300.06       116.75 o                         
   2   8   0       1630.61       1830.34        64.31 o                         
   4   8   0        485.83        494.69        33.64 o                         
   6   8   0       2468.01       2360.65        50.28 o                         
   8   8   0        376.32        364.72        17.31 o                         
   1   9   0        345.92        329.46        26.71 o                         
   3   9   0       1167.19       1239.68        55.40 o                         
   5   9   0        877.56        834.04        32.65 o                         
   7   9   0          8.71          4.95         3.96 o                         
   9   9   0        299.96        269.11        12.86 o                         
   0  10   0        299.93        366.07        28.69 o                         
   2  10   0        473.59        462.04        33.64 o                         
   4  10   0        315.52        289.58        14.35 o                         
   6  10   0        151.86        151.37        12.86 o                         
   8  10   0         32.31         28.69         4.95 o                         
   1  11   0       1049.97       1091.83        28.69 o                         
   3  11   0        929.55        979.27        36.11 o                         
   5  11   0        137.44        159.92         8.72 o                         
   7  11   0        298.82        312.64        13.85 o                         
   0  12   0       1970.08       2292.37        57.38 o                         
   2  12   0        730.05        850.92        21.55 o                         
   4  12   0        441.24        442.68        27.70 o                         
   6  12   0       1887.18       1760.09        35.62 o                         
   1  13   0        146.88        122.75         6.31 o                         
   3  13   0        698.61        614.34        39.57 o                         
   0  14   0        508.09        515.46        15.83 o                         
   2  14   0          8.94         14.84         2.97 o                         
 -10   1   1        107.15         88.20         4.42 o                         
  -8   1   1          5.20         -3.46         4.20 o                         
  -6   1   1        369.89        358.15        17.49 o                         
  -4   1   1        553.64        694.76        11.78 o                         
  -2   1   1       3450.63       3723.81        40.40 o                         
   0   1   1       3347.53       3870.31        58.37 o                         
   2   1   1      11904.49      11994.65       106.16 o                         
   4   1   1        146.90        126.35         6.43 o                         
   6   1   1        140.97        173.49        12.23 o                         
   8   1   1        634.38        625.70        27.63 o                         
  10   1   1        559.06        601.30        12.35 o                         
 -11   2   1        212.60        264.16        14.84 o                         
  -9   2   1        335.70        376.51         9.51 o                         
  -7   2   1        145.61        129.22        11.53 o                         
  -5   2   1        560.46        813.92        19.61 o                         
  -3   2   1       4804.45       5199.66        44.26 o                         
  -1   2   1        223.60        279.99        16.82 o                         
   1   2   1       2513.90       2902.81        62.33 o                         
   3   2   1        698.73        633.24        10.36 o                         
   5   2   1       2059.61       2186.65        34.65 o                         
   7   2   1         55.34         35.34         6.62 o                         
   9   2   1        126.77        119.85         6.81 o                         
  11   2   1         48.64         64.31         7.91 o                         
 -10   3   1         43.14         26.71         5.94 o                         
  -8   3   1       4395.34       4464.45        80.10 o                         
  -6   3   1       1538.67       1532.19        31.14 o                         
  -4   3   1         83.08         34.78         2.90 o                         
  -2   3   1         46.05         19.18         3.20 o                         
   0   3   1        736.45        827.84        32.15 o                         
   2   3   1       6354.92       6904.18        74.11 o                         
   4   3   1       3697.34       3357.60        47.88 o                         
   6   3   1       2589.39       2642.29        43.56 o                         
   8   3   1       1259.11       1224.52        38.48 o                         
  10   3   1         37.81         47.26         5.94 o                         
 -11   4   1         67.88        117.74         8.90 o                         
  -9   4   1        186.39        195.58         7.63 o                         
  -7   4   1        412.75        462.60        22.54 o                         
  -5   4   1        172.72        136.90        10.13 o                         
  -3   4   1         87.75         64.71         3.91 o                         
  -1   4   1       4254.66       4566.04        63.67 o                         
   1   4   1        181.42        159.29        11.87 o                         
   3   4   1       1449.71       1365.50        23.14 o                         
   5   4   1        117.68        138.56         9.10 o                         
   7   4   1         46.89         42.86         6.47 o                         
   9   4   1         79.26        100.57         6.60 o                         
  11   4   1        173.68        222.61        12.86 o                         
 -10   5   1          6.26          9.89         3.96 o                         
  -8   5   1        116.26        134.16         6.40 o                         
  -6   5   1        220.23        190.95        20.78 o                         
  -4   5   1        519.07        391.79        24.73 o                         
  -2   5   1       2409.06       2382.40        61.34 o                         
   0   5   1       5290.76       6430.42        79.75 o                         
   2   5   1       5499.23       5680.96       109.82 o                         
   4   5   1        653.03        585.22        20.99 o                         
   6   5   1        238.81        215.68        22.76 o                         
   8   5   1       2906.05       2848.94        44.67 o                         
  10   5   1       1449.02       1477.13        39.57 o                         
  -9   6   1         57.13         44.08         5.92 o                         
  -7   6   1        398.01        473.91        37.60 o                         
  -5   6   1       1021.69        975.10        51.94 o                         
  -3   6   1        484.20        496.66        29.68 o                         
  -1   6   1        897.52       1159.16        28.28 o                         
   1   6   1       3022.10       3882.35        59.35 o                         
   3   6   1         22.58          6.93         3.96 o                         
   5   6   1        535.28        534.26        30.67 o                         
   7   6   1         11.52         32.35        10.39 o                         
   9   6   1        329.71        342.04        27.70 o                         
 -10   7   1        215.43        174.13         9.89 o                         
  -8   7   1         25.52         23.58         4.03 o                         
  -6   7   1       1922.82       1801.64        72.22 o                         
  -4   7   1        714.64        745.99        39.57 o                         
  -2   7   1        366.58        492.71        29.68 o                         
   0   7   1        116.17        164.26        11.19 o                         
   2   7   1       2566.47       2756.39        78.16 o                         
   4   7   1        647.21        700.47        37.60 o                         
   6   7   1         25.93         36.61        11.87 o                         
   8   7   1        344.99        323.43        13.94 o                         
  10   7   1         27.97         13.85         2.97 o                         
  -9   8   1        360.52        366.88        11.40 o                         
  -7   8   1        464.63        436.31        22.76 o                         
  -5   8   1         15.23          9.89         3.96 o                         
  -3   8   1          3.98          0.00         4.95 o                         
  -1   8   1        689.45        698.72        25.47 o                         
   1   8   1       1328.42       1535.79        61.84 o                         
   3   8   1         22.21         16.82         6.93 o                         
   5   8   1       1323.12       1332.68        56.39 o                         
   7   8   1        199.95        203.42        10.83 o                         
   9   8   1          4.12          0.00         2.10 o                         
  -8   9   1        405.57        420.48        18.80 o                         
  -6   9   1         12.17         22.62         4.51 o                         
  -4   9   1         65.57         77.17        13.85 o                         
  -2   9   1        685.65        688.60        40.56 o                         
   0   9   1        117.57        159.39        12.59 o                         
   2   9   1       2728.33       2985.92        90.03 o                         
   4   9   1          3.05         11.87         6.93 o                         
   6   9   1       1540.63       1462.29        44.52 o                         
   8   9   1       1000.26        937.61        19.44 o                         
  -7  10   1        146.02        131.59        10.88 o                         
  -5  10   1        916.38        818.46        21.65 o                         
  -3  10   1       2119.54       2165.64        47.98 o                         
  -1  10   1         25.86         40.56         8.90 o                         
   1  10   1         50.85         62.33        11.87 o                         
   3  10   1        670.44        686.36        24.88 o                         
   5  10   1         71.99         76.54         7.32 o                         
   7  10   1          5.25         14.84         4.95 o                         
  -6  11   1         36.70         38.59         5.94 o                         
  -4  11   1        548.15        564.13        15.58 o                         
  -2  11   1         87.00        123.76         8.72 o                         
   0  11   1         85.17         86.80         7.70 o                         
   2  11   1       1790.11       1959.94        55.40 o                         
   4  11   1        795.60        815.87        36.11 o                         
   6  11   1        706.02        734.11        24.73 o                         
  -5  12   1         77.85         75.07         5.21 o                         
  -3  12   1         44.01         37.26         6.43 o                         
  -1  12   1         86.23         96.76         7.32 o                         
   1  12   1         69.48         85.74        10.39 o                         
   3  12   1          3.32          4.82         2.55 o                         
   5  12   1        120.67        128.30         8.90 o                         
  -4  13   1        527.65        561.67        20.28 o                         
  -2  13   1          1.22         -0.49         2.10 o                         
   0  13   1         65.69         69.27         5.60 o                         
   2  13   1         13.40          6.22         2.37 o                         
   4  13   1         58.69         60.67         3.80 o                         
  -1  14   1          0.96          0.99         1.98 o                         
   1  14   1        126.38        120.70         7.91 o                         
 -10   0   2        466.36        574.12        17.83 o                         
  -8   0   2         53.12        145.44        20.78 o                         
  -6   0   2       4535.01       4595.62       101.91 o                         
  -4   0   2       9620.31       8749.55       101.43 o                         
  -2   0   2         17.34         23.49         2.55 o                         
   0   0   2       7495.08       7767.55       109.82 o                         
   2   0   2      19171.17      18382.54       155.53 o                         
   4   0   2        142.35        300.93        12.59 o                         
   6   0   2       1264.23       1234.73        47.49 o                         
   8   0   2          3.38         15.83         8.90 o                         
  10   0   2        223.35        269.24        11.53 o                         
 -11   1   2        199.68        223.09        16.32 o                         
  -9   1   2       2960.00       3029.60        24.44 o                         
  -7   1   2         64.59         36.74         6.62 o                         
  -5   1   2      12020.63      12105.16        98.18 o                         
  -3   1   2       4212.05       3792.02        31.02 o                         
  -1   1   2          0.83          1.98         1.48 o                         
   1   1   2       2789.11       2766.28        57.38 o                         
   3   1   2      26206.15      25098.91       120.02 o                         
   5   1   2         16.60         96.89         8.36 o                         
   7   1   2       1313.57       1355.60        39.18 o                         
   9   1   2        170.71        162.00         8.00 o                         
  11   1   2        107.89        147.42         9.89 o                         
 -10   2   2        615.13        714.44        15.78 o                         
  -8   2   2        398.85        396.70        21.33 o                         
  -6   2   2       3763.40       3754.01        52.53 o                         
  -4   2   2        360.91        504.52         9.09 o                         
  -2   2   2       1178.43       1227.60        25.14 o                         
   0   2   2       1168.02       1325.92        24.49 o                         
   2   2   2      16259.17      17192.13       203.32 o                         
   4   2   2       2677.24       2602.26        48.22 o                         
   6   2   2        352.92        362.33        14.83 o                         
   8   2   2        427.96        446.61        23.43 o                         
  10   2   2         35.74         28.40         4.27 o                         
 -11   3   2         13.96         17.81         4.95 o                         
  -9   3   2         82.93         70.04         4.33 o                         
  -7   3   2        321.67        313.12        14.83 o                         
  -5   3   2        464.00        588.37        14.91 o                         
  -3   3   2        194.76        189.88         6.26 o                         
  -1   3   2       1968.16       2015.28        36.90 o                         
   1   3   2       4238.89       4421.16        96.46 o                         
   3   3   2        348.02        363.97         9.12 o                         
   5   3   2          4.12         36.25         5.88 o                         
   7   3   2        861.59        871.90        25.82 o                         
   9   3   2        595.01        608.70        15.97 o                         
  11   3   2         78.44         80.14         7.91 o                         
 -10   4   2        735.13        757.16        50.95 o                         
  -8   4   2         69.02         72.85         7.84 o                         
  -6   4   2        766.29        769.38        27.26 o                         
  -4   4   2        103.64        132.78         7.38 o                         
  -2   4   2          2.45          1.48         1.48 o                         
   0   4   2       1041.32       1277.77        19.91 o                         
   2   4   2       4603.42       4701.49        91.02 o                         
   4   4   2         42.28         21.17         3.33 o                         
   6   4   2         14.43         16.82         4.35 o                         
   8   4   2         19.78         16.61         2.80 o                         
  10   4   2        197.93        177.10        12.86 o                         
 -11   5   2        248.01        310.66        12.86 o                         
  -9   5   2         19.77         14.43         3.01 o                         
  -7   5   2        333.82        298.79        28.69 o                         
  -5   5   2       1691.68       1617.53        39.10 o                         
  -3   5   2       5714.29       5412.84       110.81 o                         
  -1   5   2       7874.44       9543.30       109.78 o                         
   1   5   2      29254.96      32947.25       320.73 o                         
   3   5   2       3943.97       4199.14        62.95 o                         
   5   5   2        153.06        202.24        13.78 o                         
   7   5   2        918.01        770.72        46.50 o                         
   9   5   2       1274.13       1213.15        34.00 o                         
  11   5   2         15.72         33.64         4.95 o                         
 -10   6   2         21.31         31.55         4.20 o                         
  -8   6   2         29.82         28.21         6.41 o                         
  -6   6   2       1348.42       1312.89        58.37 o                         
  -4   6   2        849.78        760.83        37.60 o                         
  -2   6   2       2761.31       3225.35        79.15 o                         
   0   6   2       8730.85      10143.98       121.20 o                         
   2   6   2       2264.01       2550.60        69.26 o                         
   4   6   2        611.88        540.73        21.65 o                         
   6   6   2       2376.09       2090.54        77.17 o                         
   8   6   2        675.00        619.11        20.25 o                         
  10   6   2         19.66         29.68         4.95 o                         
  -9   7   2        267.37        267.36        12.07 o                         
  -7   7   2        261.61        247.93        13.62 o                         
  -5   7   2       6682.40       6641.79       288.40 o                         
  -3   7   2       2108.21       2072.73        69.26 o                         
  -1   7   2        679.10        959.40        28.58 o                         
   1   7   2       7309.87       8600.54       110.48 o                         
   3   7   2       5212.75       5722.52       124.66 o                         
   5   7   2       1311.12       1308.94        53.43 o                         
   7   7   2       3271.88       3040.26        51.25 o                         
   9   7   2        643.23        603.37        26.22 o                         
  -8   8   2        471.49        409.18        27.21 o                         
  -6   8   2       6014.28       5578.14        66.56 o                         
  -4   8   2      14219.71      14804.94       262.18 o                         
  -2   8   2       2263.56       2659.43        80.14 o                         
   0   8   2       1574.89       1751.25        41.98 o                         
   2   8   2       3431.05       3943.63       102.89 o                         
   4   8   2       4354.35       4710.39       117.74 o                         
   6   8   2       1345.17       1274.31        43.53 o                         
   8   8   2         41.20         30.26         4.51 o                         
  -9   9   2          6.74          4.95         2.97 o                         
  -7   9   2         11.80          8.46         3.96 o                         
  -5   9   2          0.89          9.83         3.20 o                         
  -3   9   2       2452.68       2547.63        83.11 o                         
  -1   9   2          9.00         15.83         6.93 o                         
   1   9   2       1355.49       1386.11        57.38 o                         
   3   9   2        881.58        996.30        50.46 o                         
   5   9   2        235.73        255.26        17.81 o                         
   7   9   2        112.92        107.43         6.89 o                         
   9   9   2        406.00        326.90        11.87 o                         
  -8  10   2         12.75          8.90         2.97 o                         
  -6  10   2         12.10         11.87         3.50 o                         
  -4  10   2        251.23        250.28        12.37 o                         
  -2  10   2        347.45        459.54        20.13 o                         
   0  10   2         24.27         63.22         8.02 o                         
   2  10   2          2.76         11.87         3.80 o                         
   4  10   2        162.80        163.47        13.85 o                         
   6  10   2        230.50        213.70        14.84 o                         
   8  10   2          5.95          3.96         2.97 o                         
  -7  11   2        144.63        138.51         8.90 o                         
  -5  11   2        194.77        190.48         7.52 o                         
  -3  11   2       1063.30       1083.91        26.06 o                         
  -1  11   2        672.22        670.23        20.99 o                         
   1  11   2        110.22         77.69         7.00 o                         
   3  11   2         19.12         34.88         4.90 o                         
   5  11   2          7.35         11.38         2.80 o                         
   7  11   2         71.69         60.35         5.94 o                         
  -6  12   2        894.72        822.17        20.78 o                         
  -4  12   2          7.83         11.15         2.50 o                         
  -2  12   2        129.76        174.76        15.83 o                         
   0  12   2        512.53        622.88        18.89 o                         
   2  12   2        347.39        370.02        20.78 o                         
   4  12   2        731.70        765.19        26.22 o                         
   6  12   2        251.75        220.63        10.88 o                         
  -3  13   2       1184.63       1218.26        22.26 o                         
  -1  13   2        112.97        132.81         7.91 o                         
   1  13   2        693.70        774.84        14.63 o                         
   3  13   2       1059.22       1058.43        39.08 o                         
  -2  14   2        738.75        699.48        19.79 o                         
   0  14   2        713.51        707.23        32.65 o                         
   2  14   2        127.47        149.39         7.91 o                         
 -10   1   3        138.10        149.69         6.49 o                         
  -8   1   3         32.55         31.69         6.30 o                         
  -6   1   3        862.35        799.76        26.23 o                         
  -4   1   3       1324.90       1222.88        15.97 o                         
  -2   1   3          7.93          2.97         2.10 o                         
   0   1   3      15648.97      16881.82       212.22 o                         
   2   1   3       3030.22       2686.49        33.50 o                         
   4   1   3       6117.88       6246.50        65.08 o                         
   6   1   3        636.51        755.98        26.58 o                         
   8   1   3       1277.92       1248.99        40.22 o                         
  10   1   3        136.88        142.09         7.03 o                         
 -11   2   3         72.28        102.89         8.90 o                         
  -9   2   3          7.90         17.40         3.54 o                         
  -7   2   3        302.52        248.96        15.73 o                         
  -5   2   3        849.82       1094.53        20.12 o                         
  -3   2   3      11274.88      11369.90        79.73 o                         
  -1   2   3        555.85        552.73        18.30 o                         
   1   2   3      13340.12      13847.72       258.72 o                         
   3   2   3      17066.30      16139.87       106.86 o                         
   5   2   3       7307.85       7385.72        79.39 o                         
   7   2   3         19.52         29.90         7.12 o                         
   9   2   3        856.53        908.14        19.23 o                         
  11   2   3        117.71        106.85         8.90 o                         
 -10   3   3        732.25        708.39        27.70 o                         
  -8   3   3       2546.52       2547.50        57.01 o                         
  -6   3   3         48.80        159.75        14.12 o                         
  -4   3   3       3357.27       3376.48        41.83 o                         
  -2   3   3      12952.99      12345.32       105.63 o                         
   0   3   3       7931.55       8865.24       104.59 o                         
   2   3   3       9815.50       9908.45        97.77 o                         
   4   3   3      12878.54      13186.42       102.81 o                         
   6   3   3       1528.00       1703.32        41.91 o                         
   8   3   3        176.42        157.40        14.35 o                         
  10   3   3        102.66         89.05         7.00 o                         
 -11   4   3         69.63        116.75         8.90 o                         
  -9   4   3        240.58        203.41         9.25 o                         
  -7   4   3       1283.15       1262.52        38.31 o                         
  -5   4   3       4177.62       4067.61        46.75 o                         
  -3   4   3       1745.20       1724.77        34.26 o                         
  -1   4   3       9618.76      10364.64       230.52 o                         
   1   4   3        630.25        768.74        28.69 o                         
   3   4   3       1321.89       1257.78        30.15 o                         
   5   4   3       1407.75       1267.69        73.71 o                         
   7   4   3          2.49         10.14         5.47 o                         
   9   4   3       2091.77       2326.74        33.31 o                         
  11   4   3        300.06        247.34        12.86 o                         
 -10   5   3         52.81         45.53         4.90 o                         
  -8   5   3        138.29        101.22         6.85 o                         
  -6   5   3          0.19         10.22         4.03 o                         
  -4   5   3        902.57        997.55        22.33 o                         
  -2   5   3       1735.21       1810.92        39.57 o                         
   0   5   3        293.07        323.54        13.29 o                         
   2   5   3        551.26        548.11        26.71 o                         
   4   5   3        170.91        208.76        12.93 o                         
   6   5   3         34.69         39.57        10.88 o                         
   8   5   3        185.76        195.00         7.84 o                         
  10   5   3        106.88         87.06         8.90 o                         
  -9   6   3        358.80        309.14        12.00 o                         
  -7   6   3       1362.11       1345.54        61.34 o                         
  -5   6   3         14.06         17.81         5.47 o                         
  -3   6   3          3.02          0.00         4.95 o                         
  -1   6   3       2754.90       3320.42       109.33 o                         
   1   6   3       6528.41       7362.97        94.70 o                         
   3   6   3       1807.22       1910.76        42.05 o                         
   5   6   3        324.02        339.35        24.73 o                         
   7   6   3        168.98        195.63        10.20 o                         
   9   6   3         51.28         30.92         5.94 o                         
 -10   7   3        132.11         97.95         6.93 o                         
  -8   7   3       1658.28       1496.16        34.13 o                         
  -6   7   3        669.38        561.96        37.60 o                         
  -4   7   3        423.60        418.50        30.67 o                         
  -2   7   3         15.51         32.65         8.90 o                         
   0   7   3          0.44         10.49         3.29 o                         
   2   7   3         44.51         58.37         9.89 o                         
   4   7   3        718.99        713.34        37.60 o                         
   6   7   3         71.07         93.99        17.81 o                         
   8   7   3        498.08        443.31        16.05 o                         
  10   7   3         17.19         13.85         2.97 o                         
  -9   8   3          2.44          2.12         2.47 o                         
  -7   8   3       1064.63        884.05        61.34 o                         
  -5   8   3         45.14         45.94         8.72 o                         
  -3   8   3       1137.92       1190.21        54.42 o                         
  -1   8   3         90.32         96.91         9.40 o                         
   1   8   3        293.88        335.40        25.72 o                         
   3   8   3         36.05         51.45        11.87 o                         
   5   8   3        717.15        748.95        41.55 o                         
   7   8   3         80.89         76.61         6.62 o                         
   9   8   3        119.09        121.48        12.37 o                         
  -8   9   3        399.48        358.89        22.76 o                         
  -6   9   3         24.21         50.96         6.30 o                         
  -4   9   3       2873.64       3120.47        95.97 o                         
  -2   9   3       1060.59       1134.81        52.44 o                         
   0   9   3         17.70          5.14         3.96 o                         
   2   9   3        209.26        275.04        25.72 o                         
   4   9   3        961.78       1043.34        31.08 o                         
   6   9   3         73.99         74.20         9.89 o                         
   8   9   3        667.67        619.26        15.34 o                         
  -7  10   3        805.70        757.20        37.10 o                         
  -5  10   3       1202.16       1093.45        25.53 o                         
  -3  10   3       1448.11       1501.74        28.93 o                         
  -1  10   3       3364.56       3399.48        97.95 o                         
   1  10   3        109.45         85.09        15.83 o                         
   3  10   3         13.78         24.73         6.93 o                         
   5  10   3        899.60        931.99        33.64 o                         
   7  10   3        185.24        192.44         7.84 o                         
  -6  11   3        351.72        354.71        11.19 o                         
  -4  11   3         30.20         32.97         4.51 o                         
  -2  11   3         84.14         75.24         7.00 o                         
   0  11   3        103.76         77.06         7.00 o                         
   2  11   3        664.42        695.53        30.67 o                         
   4  11   3         10.07         11.87         3.50 o                         
   6  11   3        840.78        816.23        25.72 o                         
  -5  12   3        516.88        492.47        11.89 o                         
  -3  12   3         27.29         33.64         5.94 o                         
  -1  12   3        335.10        327.44        13.63 o                         
   1  12   3        844.41        912.32        23.05 o                         
   3  12   3          5.20          4.95         2.80 o                         
   5  12   3        165.74        152.36         9.89 o                         
  -4  13   3         41.44         41.55         3.96 o                         
  -2  13   3         16.12         14.84         2.80 o                         
   0  13   3        121.02        111.98         6.62 o                         
   2  13   3          5.96          4.10         2.47 o                         
   4  13   3        162.29        189.50         7.00 o                         
  -1  14   3          1.16          1.32         1.14 o                         
   1  14   3         30.25         23.35         2.37 o                         
 -10   0   4        494.80        581.27        18.53 o                         
  -8   0   4       4465.63       4536.26       114.77 o                         
  -6   0   4         66.82         92.01        12.86 o                         
  -4   0   4         17.55         26.56         4.16 o                         
  -2   0   4       4758.11       4618.38        81.13 o                         
   0   0   4      84125.54      81831.05       744.67 o                         
   2   0   4      65484.74      60967.29      1306.47 o                         
   4   0   4       3274.19       3052.21        69.26 o                         
   6   0   4       3724.49       3580.53        92.01 o                         
   8   0   4       1348.85       1462.29        62.33 o                         
  10   0   4       3518.96       3933.74        79.15 o                         
 -11   1   4        578.18        697.61        39.08 o                         
  -9   1   4        732.33        810.41        12.28 o                         
  -7   1   4        195.45        185.67        13.99 o                         
  -5   1   4       5382.29       5195.04        56.51 o                         
  -3   1   4      21887.47      20208.28       108.86 o                         
  -1   1   4       9739.87       9707.04       132.08 o                         
   1   1   4      48533.22      47926.42       370.14 o                         
   3   1   4      11135.29      10686.09       102.10 o                         
   5   1   4        553.37        687.63        18.83 o                         
   7   1   4       2482.74       2532.70        57.01 o                         
   9   1   4       2419.54       2515.73        35.41 o                         
  11   1   4          3.28          0.00         1.65 o                         
 -10   2   4          0.30         13.01         4.23 o                         
  -8   2   4        264.12        258.23        17.13 o                         
  -6   2   4         18.28         18.12         3.49 o                         
  -4   2   4         16.65          7.81         2.07 o                         
  -2   2   4       1244.20       1173.85        21.42 o                         
   0   2   4       1314.54       1420.74        38.59 o                         
   2   2   4       1917.23       1987.02        45.09 o                         
   4   2   4        211.78        144.64         6.61 o                         
   6   2   4         71.28         93.73         7.96 o                         
   8   2   4         29.01         13.57         5.44 o                         
  10   2   4         56.35         70.33         4.74 o                         
 -11   3   4         51.13         82.12         7.91 o                         
  -9   3   4          8.80         11.28         4.81 o                         
  -7   3   4         83.70         68.63         8.72 o                         
  -5   3   4       2953.23       3334.49        44.36 o                         
  -3   3   4      14457.95      15114.86       160.16 o                         
  -1   3   4       1459.49       1409.96        39.08 o                         
   1   3   4        785.94        925.32        22.81 o                         
   3   3   4       1345.68       1291.09        19.20 o                         
   5   3   4       4338.27       4676.83        58.99 o                         
   7   3   4          3.96          6.73         3.08 o                         
   9   3   4         15.17         12.16         2.88 o                         
  11   3   4         16.45         20.78         3.96 o                         
 -10   4   4          0.12          7.65         6.43 o                         
  -8   4   4       1184.49       1050.33        17.62 o                         
  -6   4   4        394.15        320.28        14.61 o                         
  -4   4   4        536.26        505.63        13.21 o                         
  -2   4   4         30.96         13.27         4.45 o                         
   0   4   4       8123.01       9200.25        91.90 o                         
   2   4   4          2.90          4.95         3.96 o                         
   4   4   4       1946.37       1864.15        31.70 o                         
   6   4   4        288.16        245.88        16.09 o                         
   8   4   4        639.57        572.61        12.89 o                         
  10   4   4        157.77        143.99         8.02 o                         
 -11   5   4        258.43        281.97        11.87 o                         
  -9   5   4         63.76         76.94         5.65 o                         
  -7   5   4         40.91         50.73         8.40 o                         
  -5   5   4       2097.70       2075.78        39.86 o                         
  -3   5   4       4961.39       5157.65        82.61 o                         
  -1   5   4       2362.73       2426.93        59.36 o                         
   1   5   4       4681.77       5169.13       115.76 o                         
   3   5   4       3065.95       3337.40        56.31 o                         
   5   5   4        790.36        894.39        43.53 o                         
   7   5   4        643.15        613.41        40.56 o                         
   9   5   4         80.31         80.56         5.50 o                         
 -10   6   4         30.15         17.44         3.09 o                         
  -8   6   4        641.41        572.49        16.47 o                         
  -6   6   4        612.83        569.88        36.61 o                         
  -4   6   4         38.59         52.44         9.89 o                         
  -2   6   4       5963.36       6587.23       131.59 o                         
   0   6   4       3299.43       3658.75        59.81 o                         
   2   6   4        576.25        559.98        29.68 o                         
   4   6   4       3361.65       3377.23       122.68 o                         
   6   6   4       1550.48       1394.02        61.34 o                         
   8   6   4          3.80          4.24         2.96 o                         
  10   6   4        226.35        236.46        12.86 o                         
  -9   7   4        867.50        772.85        27.70 o                         
  -7   7   4        166.81        180.15        11.89 o                         
  -5   7   4        801.08        802.91        38.09 o                         
  -3   7   4       1300.58       1412.82        56.39 o                         
  -1   7   4       1385.31       1534.17        37.70 o                         
   1   7   4       3394.67       3575.77        68.76 o                         
   3   7   4       2000.68       2118.24        69.26 o                         
   5   7   4        984.22        970.57        45.51 o                         
   7   7   4        362.12        356.37        15.03 o                         
   9   7   4         66.58         76.18         8.90 o                         
  -8   8   4        311.70        306.02        21.77 o                         
  -6   8   4          2.73         34.03         6.62 o                         
  -4   8   4        916.38       1091.28        52.44 o                         
  -2   8   4       1121.46       1028.95        48.48 o                         
   0   8   4        282.81        248.61        15.83 o                         
   2   8   4        658.14        653.97        37.60 o                         
   4   8   4       3139.01       3261.95        93.99 o                         
   6   8   4        252.87        296.81        19.79 o                         
   8   8   4        434.30        411.31        27.21 o                         
  -9   9   4          9.49         11.87         2.97 o                         
  -7   9   4         82.60         67.98         5.92 o                         
  -5   9   4         82.24         73.91         5.88 o                         
  -3   9   4        158.19        145.44        19.79 o                         
  -1   9   4          0.36          0.00         4.95 o                         
   1   9   4          2.69          7.91         6.93 o                         
   3   9   4        223.36        223.60        23.74 o                         
   5   9   4        141.73        143.46        13.85 o                         
   7   9   4        708.82        643.40        17.45 o                         
  -8  10   4          6.69          2.77         1.65 o                         
  -6  10   4        765.20        695.16        18.19 o                         
  -4  10   4        385.73        356.17        21.77 o                         
  -2  10   4       1497.55       1523.85        30.01 o                         
   0  10   4        535.05        632.21        38.59 o                         
   2  10   4        530.69        575.45        22.81 o                         
   4  10   4        713.44        728.61        35.62 o                         
   6  10   4        387.55        377.18        12.53 o                         
   8  10   4        186.81        167.20         8.90 o                         
  -7  11   4         60.61         51.47         3.50 o                         
  -5  11   4         24.69         21.46         3.01 o                         
  -3  11   4        178.56        189.96        15.83 o                         
  -1  11   4        777.10        782.26        22.73 o                         
   1  11   4         77.90        108.83        11.87 o                         
   3  11   4        220.66        222.61        15.83 o                         
   5  11   4         50.91         74.20         8.90 o                         
   7  11   4        508.66        445.22        15.83 o                         
  -6  12   4          2.69          2.97         1.98 o                         
  -4  12   4        428.13        479.42        14.23 o                         
  -2  12   4       1849.03       1893.54        49.96 o                         
   0  12   4       1496.75       1604.87        72.22 o                         
   2  12   4        282.48        298.79        17.81 o                         
   4  12   4       1431.32       1503.84        52.93 o                         
   6  12   4        173.57        133.56         7.91 o                         
  -3  13   4        816.07        851.41        17.75 o                         
  -1  13   4         56.17         97.96         6.30 o                         
   1  13   4        647.42        746.97        25.72 o                         
   3  13   4        666.35        804.53        16.43 o                         
   0  14   4        275.76        292.83         7.60 o                         
 -10   1   5         59.82         73.66         5.02 o                         
  -8   1   5        268.40        268.68        17.45 o                         
  -6   1   5          1.02         18.35         4.35 o                         
  -4   1   5       1831.89       1742.29        24.24 o                         
  -2   1   5        379.70        451.93        13.00 o                         
   0   1   5          2.53          4.62         1.77 o                         
   2   1   5        479.40        508.37        16.71 o                         
   4   1   5        100.86        101.08         5.67 o                         
   6   1   5        450.59        422.09        20.63 o                         
   8   1   5          9.90          6.50         6.43 o                         
  10   1   5        292.65        360.13        13.63 o                         
 -11   2   5        412.54        553.78        24.73 o                         
  -9   2   5       1284.98       1287.44        19.05 o                         
  -7   2   5       4979.68       4890.21        81.15 o                         
  -5   2   5       6089.12       6260.07        60.50 o                         
  -3   2   5       1534.49       1643.38        23.80 o                         
  -1   2   5      21232.21      21447.57       294.83 o                         
   1   2   5       9195.23       9067.80        89.47 o                         
   3   2   5       3158.56       2803.19        30.69 o                         
   5   2   5       1198.29       1113.89        24.91 o                         
   7   2   5        668.48        628.15        27.26 o                         
   9   2   5          8.89          8.37         3.14 o                         
  11   2   5        110.29        115.11         5.92 o                         
 -10   3   5       1442.42       1561.37        30.82 o                         
  -8   3   5         48.44         64.31        11.87 o                         
  -6   3   5       1061.32       1040.49        26.58 o                         
  -4   3   5        163.47        134.86         7.60 o                         
  -2   3   5       1755.99       1767.08        44.03 o                         
   0   3   5       1304.45       1367.31        28.28 o                         
   2   3   5       1050.47        938.91        31.66 o                         
   4   3   5       4011.52       4019.54        38.48 o                         
   6   3   5        224.92        176.52        10.98 o                         
   8   3   5         17.97         26.71         3.34 o                         
  10   3   5         27.39         45.81         5.44 o                         
 -11   4   5        616.55        719.27        21.77 o                         
  -9   4   5        206.37        198.42         9.84 o                         
  -7   4   5       1740.96       1611.56        46.50 o                         
  -5   4   5       4224.33       4029.02        59.41 o                         
  -3   4   5        223.64        169.18        14.84 o                         
  -1   4   5       1220.71       1116.35        46.50 o                         
   1   4   5        242.50        242.40        15.83 o                         
   3   4   5        899.97        819.57        22.30 o                         
   5   4   5       3262.44       3002.58        47.68 o                         
   7   4   5         45.66         46.82         7.60 o                         
   9   4   5        853.05        920.37        23.05 o                         
  11   4   5        261.07        209.75         9.89 o                         
 -10   5   5        138.99        121.29        11.38 o                         
  -8   5   5        303.57        240.79        10.25 o                         
  -6   5   5        337.32        334.65        15.52 o                         
  -4   5   5       1108.70       1106.06        31.46 o                         
  -2   5   5        139.49        124.79         8.40 o                         
   0   5   5       1149.38       1628.50        48.48 o                         
   2   5   5       1759.64       2417.03        64.31 o                         
   4   5   5        999.13       1160.06        26.19 o                         
   6   5   5       1073.83       1032.90        49.47 o                         
   8   5   5        178.47        176.99         7.40 o                         
  10   5   5       1642.15       1631.47        40.56 o                         
  -9   6   5          4.33          6.49         3.96 o                         
  -7   6   5         56.76         37.87         6.83 o                         
  -5   6   5         17.23         18.01         5.21 o                         
  -3   6   5         29.96         67.28        11.87 o                         
  -1   6   5       1392.71       1424.93        44.03 o                         
   1   6   5       4059.33       4441.04        87.56 o                         
   3   6   5         83.21         89.14         9.09 o                         
   5   6   5         20.59         14.44         4.07 o                         
   7   6   5          3.67          8.93         3.50 o                         
   9   6   5          0.86          5.28         3.09 o                         
 -10   7   5         23.99         18.80         3.96 o                         
  -8   7   5         54.81         48.31         5.92 o                         
  -6   7   5       2821.63       2701.97        86.08 o                         
  -4   7   5       2946.86       2933.48        89.04 o                         
  -2   7   5        111.75        120.70        15.83 o                         
   0   7   5        321.32        407.64        18.53 o                         
   2   7   5        386.18        342.32        25.72 o                         
   4   7   5       1872.36       1793.17        45.47 o                         
   6   7   5        247.78        232.17        14.45 o                         
   8   7   5        318.42        297.27        16.32 o                         
  10   7   5        161.79        125.65         6.93 o                         
  -9   8   5        814.43        713.31        29.68 o                         
  -7   8   5        231.92        207.89        11.13 o                         
  -5   8   5         80.29         75.16        12.37 o                         
  -3   8   5         65.97         59.36        11.87 o                         
  -1   8   5       4907.64       5006.63        82.12 o                         
   1   8   5          2.45         10.88         6.93 o                         
   3   8   5       3607.06       3879.32       104.87 o                         
   5   8   5          2.61          8.75         3.78 o                         
   7   8   5         57.02         45.26         5.21 o                         
   9   8   5         40.08         52.98         4.95 o                         
  -8   9   5          6.65          8.06         2.47 o                         
  -6   9   5        136.37        135.63         8.72 o                         
  -4   9   5       2349.41       2396.75        79.15 o                         
  -2   9   5       2084.59       2282.48        79.15 o                         
   0   9   5         17.05         10.47         5.44 o                         
   2   9   5         75.57         77.17        13.85 o                         
   4   9   5         19.32         27.47         8.90 o                         
   6   9   5        249.14        277.02        17.81 o                         
   8   9   5        113.15        109.51         6.30 o                         
  -7  10   5       1256.84       1168.15        22.03 o                         
  -5  10   5        624.57        583.42        19.15 o                         
  -3  10   5       2614.80       2728.08        47.83 o                         
  -1  10   5       5968.54       6210.57        77.72 o                         
   1  10   5       1407.51       1430.98        91.02 o                         
   3  10   5          9.14         14.84         5.94 o                         
   5  10   5        804.01        795.45        30.67 o                         
   7  10   5        182.61        162.73         7.32 o                         
  -6  11   5        111.65        109.82         8.90 o                         
  -4  11   5        536.27        537.23        25.72 o                         
  -2  11   5        622.36        583.93        19.23 o                         
   0  11   5         93.44         90.59         7.70 o                         
   2  11   5         15.14         11.87         4.95 o                         
   4  11   5        607.44        677.34        31.17 o                         
   6  11   5         26.76         17.81         3.96 o                         
  -5  12   5        179.38        180.07        10.88 o                         
  -3  12   5         71.18         81.13         8.90 o                         
  -1  12   5         57.28         62.92         5.60 o                         
   1  12   5          0.91          0.99         2.97 o                         
   3  12   5         55.69         56.89         5.60 o                         
   5  12   5         19.55         21.77         3.96 o                         
  -4  13   5        248.15        251.30        10.88 o                         
  -2  13   5        108.70        103.45         5.92 o                         
   0  13   5         14.37         23.02         5.94 o                         
   2  13   5        175.47        207.30         8.40 o                         
   4  13   5         20.30         22.76         3.96 o                         
 -10   0   6         16.57          5.67         3.80 o                         
  -8   0   6       2732.89       2734.62        85.09 o                         
  -6   0   6       1596.52       1517.71        58.87 o                         
  -4   0   6       4059.15       3955.64        57.95 o                         
  -2   0   6       3294.52       1667.61       169.18 o                         
   0   0   6      20153.25      19087.59       187.87 o                         
   2   0   6          6.93          7.05         2.53 o                         
   4   0   6      13509.68      12921.18       206.78 o                         
   6   0   6       1421.46       1498.90        58.37 o                         
   8   0   6        202.43        188.97        22.76 o                         
  10   0   6        398.00        376.95        19.79 o                         
 -11   1   6        408.89        473.92        30.67 o                         
  -9   1   6         24.81         36.73         4.17 o                         
  -7   1   6       2123.92       2023.17        47.92 o                         
  -5   1   6       1860.97       1458.00        24.20 o                         
  -3   1   6       1093.55        920.93        11.35 o                         
  -1   1   6       3827.28       3444.00        60.35 o                         
   1   1   6      50792.85      45947.74       449.14 o                         
   3   1   6       1186.02       1220.34        23.00 o                         
   5   1   6       3465.11       3658.37        50.54 o                         
   7   1   6       1662.50       1717.23        47.56 o                         
   9   1   6       1163.93       1176.86        27.98 o                         
  11   1   6         53.97         36.31         3.80 o                         
 -10   2   6        393.55        447.40        15.34 o                         
  -8   2   6       1043.03       1069.07        35.32 o                         
  -6   2   6        571.50        595.19        18.93 o                         
  -4   2   6        270.52        254.03         7.62 o                         
  -2   2   6       6502.97       6530.91        86.08 o                         
   0   2   6      15463.61      15805.45       103.11 o                         
   2   2   6       6424.47       5986.91        61.92 o                         
   4   2   6       2683.97       2539.31        32.41 o                         
   6   2   6         87.48         93.68         8.33 o                         
   8   2   6        606.34        614.91        12.57 o                         
  10   2   6          3.77          4.35         2.04 o                         
 -11   3   6          0.01          9.63         3.96 o                         
  -9   3   6          2.97          7.01         2.49 o                         
  -7   3   6         34.29         20.78         7.91 o                         
  -5   3   6          6.44         63.54        11.37 o                         
  -3   3   6          0.12          1.70         2.37 o                         
  -1   3   6       1102.79       1031.79        23.37 o                         
   1   3   6        688.07        621.13        19.72 o                         
   3   3   6         38.79         45.76         5.07 o                         
   5   3   6          2.76          9.51         3.19 o                         
   7   3   6        157.28        160.04        13.94 o                         
   9   3   6        286.18        296.14        12.93 o                         
 -10   4   6        240.99        224.18         8.33 o                         
  -8   4   6        636.32        546.35        11.09 o                         
  -6   4   6        126.08        113.17         9.10 o                         
  -4   4   6          6.45          1.21         3.09 o                         
  -2   4   6        480.28        390.80        19.79 o                         
   0   4   6       1542.32       1674.01        46.50 o                         
   2   4   6        358.57        406.63        21.77 o                         
   4   4   6        608.70        574.65        17.54 o                         
   6   4   6        768.84        795.08        30.06 o                         
   8   4   6        357.14        338.18        12.06 o                         
  10   4   6          3.86          6.36         2.37 o                         
 -11   5   6        126.78         97.95         6.93 o                         
  -9   5   6        888.86        810.31        17.78 o                         
  -7   5   6          5.26         16.82         7.91 o                         
  -5   5   6       4707.65       4681.92        91.83 o                         
  -3   5   6         23.86          6.93         5.94 o                         
  -1   5   6        452.15        384.87        21.77 o                         
   1   5   6        381.72        327.48        20.78 o                         
   3   5   6       1300.73       1223.60        31.13 o                         
   5   5   6       1396.35       1358.63        39.70 o                         
   7   5   6       2310.21       2287.39        48.97 o                         
   9   5   6          0.37          4.20         2.55 o                         
 -10   6   6         35.83         43.55         5.44 o                         
  -8   6   6        461.97        446.38        17.13 o                         
  -6   6   6        468.74        496.66        33.64 o                         
  -4   6   6       2062.13       1976.31        67.77 o                         
  -2   6   6       2365.05       2401.69        48.32 o                         
   0   6   6        172.89        228.94        13.63 o                         
   2   6   6       1166.53       1114.03        45.51 o                         
   4   6   6       3143.66       2989.45        59.74 o                         
   6   6   6        170.68        193.92        21.77 o                         
   8   6   6        382.78        400.47        12.37 o                         
  10   6   6        119.49        117.74         7.91 o                         
  -9   7   6        160.81        159.29        12.86 o                         
  -7   7   6        228.98        223.51        12.11 o                         
  -5   7   6       1529.49       1517.82       135.54 o                         
  -3   7   6       2713.65       2797.94        85.09 o                         
  -1   7   6        192.25        178.00        18.80 o                         
   1   7   6       5385.36       5354.47       119.71 o                         
   3   7   6        703.80        676.64        26.93 o                         
   5   7   6         77.68         98.30        14.84 o                         
   7   7   6         59.51         46.39         5.21 o                         
   9   7   6        123.00        114.84         6.30 o                         
  -8   8   6         42.10         61.14         5.92 o                         
  -6   8   6        511.46        449.42        16.34 o                         
  -4   8   6      12139.25      13299.12       247.34 o                         
  -2   8   6      15807.78      16532.38       283.95 o                         
   0   8   6       1224.55       1322.73        47.49 o                         
   2   8   6       2143.08       2234.00        75.19 o                         
   4   8   6       6963.38       6971.10       152.36 o                         
   6   8   6       3251.59       2987.90        69.26 o                         
   8   8   6          1.00          0.14         2.47 o                         
  -9   9   6         46.44         27.70         3.96 o                         
  -7   9   6        441.66        389.89        13.24 o                         
  -5   9   6        697.36        660.73        21.33 o                         
  -3   9   6        254.98        295.82        27.70 o                         
  -1   9   6         54.87         83.62         9.43 o                         
   1   9   6        562.04        644.08        39.57 o                         
   3   9   6       1306.19       1310.92        58.37 o                         
   5   9   6       1663.07       1501.86        45.51 o                         
   7   9   6         29.01         18.80         3.09 o                         
  -8  10   6          7.28          3.96         1.98 o                         
  -6  10   6         18.14         22.76         5.94 o                         
  -4  10   6        452.52        447.20        25.72 o                         
  -2  10   6       1244.85       1241.41        26.88 o                         
   0  10   6         33.91         22.17         3.92 o                         
   2  10   6        611.87        560.97        27.70 o                         
   4  10   6         65.58         46.50         7.91 o                         
   6  10   6         89.16         86.20         5.92 o                         
  -7  11   6       1303.53       1144.70        26.71 o                         
  -5  11   6       2132.93       2177.60        50.46 o                         
  -3  11   6         13.19         17.22         4.95 o                         
  -1  11   6       1465.42       1571.02        85.09 o                         
   1  11   6       4362.35       4818.23        96.96 o                         
   3  11   6       1644.89       1844.19        49.47 o                         
   5  11   6        341.60        350.24        16.82 o                         
  -6  12   6          5.33          5.35         3.96 o                         
  -4  12   6         37.36         32.65         5.94 o                         
  -2  12   6        423.43        403.16        13.94 o                         
   0  12   6       1149.64       1210.66        27.21 o                         
   2  12   6         13.34          9.89         3.96 o                         
   4  12   6         18.18         10.88         2.37 o                         
  -3  13   6        360.13        381.90        14.84 o                         
  -1  13   6        453.21        506.72        13.63 o                         
   1  13   6       1694.00       1833.30        42.54 o                         
   3  13   6        264.89        315.18         9.09 o                         
 -10   1   7       1149.49       1282.47        19.63 o                         
  -8   1   7       2952.13       2910.14        61.91 o                         
  -6   1   7        153.66        153.87         8.75 o                         
  -4   1   7         26.47         15.23         2.49 o                         
  -2   1   7        362.98        421.90        13.42 o                         
   0   1   7      22790.62      22387.97       218.97 o                         
   2   1   7       3414.61       3342.77        39.54 o                         
   4   1   7       2265.17       2549.40        39.01 o                         
   6   1   7       2784.75       3012.91        62.59 o                         
   8   1   7        220.77        256.55         9.23 o                         
  10   1   7        404.96        447.78        14.69 o                         
 -11   2   7         10.46         50.26        11.38 o                         
  -9   2   7        406.05        402.58         9.21 o                         
  -7   2   7       2302.38       2357.43        44.05 o                         
  -5   2   7       3126.08       3145.08        39.06 o                         
  -3   2   7        600.60        693.94        15.12 o                         
  -1   2   7         11.83         15.23         3.71 o                         
   1   2   7        132.26        133.87         5.49 o                         
   3   2   7         15.26          4.68         2.26 o                         
   5   2   7          2.75          9.40         4.20 o                         
   7   2   7        287.83        300.75        19.44 o                         
   9   2   7        246.54        275.31        10.20 o                         
  11   2   7          7.46          9.89         2.97 o                         
 -10   3   7        750.56        859.07        19.22 o                         
  -8   3   7         62.32         61.88         4.02 o                         
  -6   3   7        690.13        673.68        32.15 o                         
  -4   3   7       2579.67       2111.41        33.32 o                         
  -2   3   7         72.53         65.13         6.89 o                         
   0   3   7      10338.39       9955.43        97.07 o                         
   2   3   7       1032.25        934.95        32.65 o                         
   4   3   7       3535.28       3652.00        64.88 o                         
   6   3   7       6481.94       6982.21       105.78 o                         
   8   3   7       2440.98       2296.17        29.64 o                         
  10   3   7          0.40         11.44         2.80 o                         
 -11   4   7          4.80         22.76         4.95 o                         
  -9   4   7          7.03          7.35         2.88 o                         
  -7   4   7        841.50        853.83        49.47 o                         
  -5   4   7        658.72        824.59        23.20 o                         
  -3   4   7       3926.64       4195.92        93.00 o                         
  -1   4   7        153.48        119.71        11.87 o                         
   1   4   7        103.89        110.81        11.87 o                         
   3   4   7        957.54        854.82        34.63 o                         
   5   4   7       1653.55       1648.62        35.37 o                         
   7   4   7         37.08         52.44        10.88 o                         
   9   4   7          5.77          4.58         3.46 o                         
 -10   5   7        688.94        738.06        18.03 o                         
  -8   5   7        705.55        633.81        16.71 o                         
  -6   5   7        700.17        803.87        31.39 o                         
  -4   5   7       1919.11       1681.58        60.71 o                         
  -2   5   7        125.32        203.81        15.83 o                         
   0   5   7       4058.14       4469.98        94.98 o                         
   2   5   7       2858.09       2941.40        75.19 o                         
   4   5   7         18.03         26.12         4.29 o                         
   6   5   7       2057.79       2148.13        52.46 o                         
   8   5   7        351.28        326.86        15.03 o                         
  10   5   7         54.53         67.28         6.93 o                         
  -9   6   7        159.86        123.67        11.87 o                         
  -7   6   7       1098.94        976.81        25.77 o                         
  -5   6   7        416.65        429.63        22.76 o                         
  -3   6   7        275.02        309.67        25.72 o                         
  -1   6   7        124.25         87.06        11.87 o                         
   1   6   7       2621.30       2755.96        52.41 o                         
   3   6   7        896.72        996.06        31.78 o                         
   5   6   7       1793.84       1717.63        46.62 o                         
   7   6   7         63.86         52.16         5.92 o                         
   9   6   7         20.59         16.82         4.95 o                         
 -10   7   7          0.79          0.00         2.97 o                         
  -8   7   7         86.72         73.55         6.30 o                         
  -6   7   7        845.76        746.97        32.65 o                         
  -4   7   7          8.28         14.84         7.91 o                         
  -2   7   7         12.55         23.74         7.91 o                         
   0   7   7        391.63        437.12        21.27 o                         
   2   7   7        463.76        484.79        31.66 o                         
   4   7   7         34.74         39.82         7.60 o                         
   6   7   7         25.23         29.19         5.60 o                         
   8   7   7        129.10        136.32         6.65 o                         
  -9   8   7        180.60        129.61         9.89 o                         
  -7   8   7        189.87        190.31        10.88 o                         
  -5   8   7         16.80         19.53         4.02 o                         
  -3   8   7        376.51        408.61        31.66 o                         
  -1   8   7        754.88        794.64        36.61 o                         
   1   8   7         23.57          7.91         4.95 o                         
   3   8   7       1320.30       1313.79        40.22 o                         
   5   8   7        389.61        358.59        15.34 o                         
   7   8   7         87.68         81.84         5.90 o                         
   9   8   7        209.76        200.84         9.89 o                         
  -8   9   7        221.14        203.00         8.31 o                         
  -6   9   7       1402.50       1381.16        42.54 o                         
  -4   9   7        831.05        828.70        28.70 o                         
  -2   9   7          0.88          7.91         6.93 o                         
   0   9   7        457.46        537.45        24.49 o                         
   2   9   7       2598.87       2563.46        85.09 o                         
   4   9   7         27.05         25.72         5.94 o                         
   6   9   7        830.08        827.11        29.68 o                         
   8   9   7          0.90          3.76         1.65 o                         
  -7  10   7        232.67        190.95        11.87 o                         
  -5  10   7          4.94         27.70         6.93 o                         
  -3  10   7         29.51         31.03         5.21 o                         
  -1  10   7        254.66        190.35         9.95 o                         
   1  10   7          4.92         25.52         5.47 o                         
   3  10   7        232.05        245.36        16.82 o                         
   5  10   7         74.21         89.04         8.90 o                         
   7  10   7       1554.40       1459.64        63.81 o                         
  -6  11   7         19.45         22.76         4.95 o                         
  -4  11   7       1131.77       1108.49        30.67 o                         
  -2  11   7        694.71        680.52        20.63 o                         
   0  11   7        807.84        908.55        24.13 o                         
   2  11   7        610.74        717.29        29.68 o                         
   4  11   7         30.90         34.63         5.94 o                         
   6  11   7         81.94         81.88         4.51 o                         
  -5  12   7        194.00        197.44        10.88 o                         
  -3  12   7         31.76         36.91         3.20 o                         
  -1  12   7         40.32         58.97        10.88 o                         
   1  12   7        236.62        224.59        14.84 o                         
   3  12   7        153.89        170.17         8.02 o                         
   5  12   7         12.62          4.95         1.98 o                         
  -4  13   7         36.86         40.56         3.96 o                         
  -2  13   7        117.51        111.80         7.91 o                         
   0  13   7        104.47        113.78         8.90 o                         
   2  13   7        207.02        212.22         7.70 o                         
 -10   0   8       1287.23       1572.73        31.46 o                         
  -8   0   8      10869.62      10639.69       202.82 o                         
  -6   0   8       3355.82       3070.70        83.60 o                         
  -4   0   8      12853.31      12606.97       142.59 o                         
  -2   0   8      15900.64      15271.92       225.58 o                         
   0   0   8      11634.24      10838.13       256.25 o                         
   2   0   8       3375.45       3478.10        43.01 o                         
   4   0   8       6859.06       6193.46       123.67 o                         
   6   0   8          8.69          7.91         4.95 o                         
   8   0   8        788.62        926.08        29.10 o                         
  10   0   8         80.58         70.25         7.91 o                         
 -11   1   8         18.56         31.82         5.94 o                         
  -9   1   8        230.91        233.20         6.72 o                         
  -7   1   8        135.67        147.61        10.73 o                         
  -5   1   8       3913.90       3792.65        44.52 o                         
  -3   1   8         75.17         53.11         5.94 o                         
  -1   1   8       1017.54        808.58        19.93 o                         
   1   1   8       1496.82       1661.24        25.74 o                         
   3   1   8         28.47         27.18         2.91 o                         
   5   1   8       1278.06       1218.25        35.66 o                         
   7   1   8       1113.98       1135.01        39.16 o                         
   9   1   8        161.54        240.94        11.89 o                         
  11   1   8         97.91        123.44         5.21 o                         
 -10   2   8        293.46        318.41        10.65 o                         
  -8   2   8        702.48        625.28        36.61 o                         
  -6   2   8        792.81        731.85        22.55 o                         
  -4   2   8       2706.40       2725.59        50.84 o                         
  -2   2   8      12768.30      12317.66       188.97 o                         
   0   2   8        437.65        478.19        11.84 o                         
   2   2   8         41.89         29.48         3.43 o                         
   4   2   8       2299.39       2393.13        59.66 o                         
   6   2   8       1606.81       1741.93        46.73 o                         
   8   2   8        502.82        544.34        15.40 o                         
  10   2   8        223.82        239.12        10.88 o                         
 -11   3   8        140.30        145.44         9.89 o                         
  -9   3   8         51.25         55.19         4.93 o                         
  -7   3   8         20.94         20.19         5.92 o                         
  -5   3   8        511.55        564.52        22.26 o                         
  -3   3   8       9470.58       9515.76       158.30 o                         
  -1   3   8       1504.31       1522.64        44.52 o                         
   1   3   8        107.31        158.30        13.85 o                         
   3   3   8         24.67         19.79         4.95 o                         
   5   3   8       1489.62       1540.75        43.36 o                         
   7   3   8         27.40         34.63         9.89 o                         
   9   3   8        174.78        176.57         7.43 o                         
 -10   4   8        302.48        355.52        10.40 o                         
  -8   4   8        339.92        317.91         8.74 o                         
  -6   4   8        367.92        412.66        21.96 o                         
  -4   4   8        735.15        709.38        37.60 o                         
  -2   4   8       1934.24       1764.05        51.45 o                         
   0   4   8       7393.54       7816.03       139.50 o                         
   2   4   8       4858.03       4850.88       100.92 o                         
   4   4   8          1.44          3.85         3.06 o                         
   6   4   8         10.87          9.89         5.94 o                         
   8   4   8        644.68        642.13        16.71 o                         
  10   4   8        673.98        628.76        13.99 o                         
  -9   5   8        498.34        497.57        13.08 o                         
  -7   5   8        271.04        264.83        13.13 o                         
  -5   5   8       3529.50       3511.17        69.95 o                         
  -3   5   8       1107.84       1253.53        48.48 o                         
  -1   5   8         30.89         37.60         8.90 o                         
   1   5   8       2123.14       2153.86        64.31 o                         
   3   5   8       1146.11       1165.60        54.91 o                         
   5   5   8        734.47        690.89        29.98 o                         
   7   5   8        702.31        655.95        31.66 o                         
   9   5   8        285.96        246.01        15.34 o                         
 -10   6   8        306.12        329.46        15.83 o                         
  -8   6   8        849.72        732.43        20.63 o                         
  -6   6   8        343.48        322.53        29.68 o                         
  -4   6   8       1384.93       1464.92        45.02 o                         
  -2   6   8       4024.89       3673.53        89.04 o                         
   0   6   8         24.80         18.80         5.94 o                         
   2   6   8       1300.37       1123.92        47.49 o                         
   4   6   8        676.53        564.25        25.72 o                         
   6   6   8        108.07        126.64        13.85 o                         
   8   6   8        598.13        586.74        18.53 o                         
  10   6   8         84.94         59.36         4.95 o                         
  -9   7   8         54.60         45.51         6.93 o                         
  -7   7   8        187.66        161.27        14.84 o                         
  -5   7   8       1680.17       1602.78        67.28 o                         
  -3   7   8       1307.34       1299.04        57.38 o                         
  -1   7   8       6620.65       6531.91        98.25 o                         
   1   7   8       7016.77       7153.15       150.38 o                         
   3   7   8        303.26        380.24        21.26 o                         
   5   7   8          7.81         23.17         6.40 o                         
   7   7   8        539.13        513.48        24.73 o                         
   9   7   8        197.27        157.31         9.89 o                         
  -8   8   8        454.75        442.25        20.78 o                         
  -6   8   8        213.60        262.18        19.79 o                         
  -4   8   8        161.02        154.34        19.79 o                         
  -2   8   8       2893.65       2838.50        89.04 o                         
   0   8   8       1716.27       1830.64        46.87 o                         
   2   8   8        291.80        275.04        25.72 o                         
   4   8   8        360.55        331.27        11.62 o                         
   6   8   8          2.23         13.63         7.42 o                         
   8   8   8          0.64          5.94         2.10 o                         
  -7   9   8        426.54        431.37        19.79 o                         
  -5   9   8         18.87         35.62         7.91 o                         
  -3   9   8        534.95        529.77        22.81 o                         
  -1   9   8        298.26        233.54        16.34 o                         
   1   9   8        910.44        886.48        47.49 o                         
   3   9   8         65.20         56.33         5.66 o                         
   5   9   8        430.58        400.81        14.69 o                         
   7   9   8        186.08        162.51        19.29 o                         
  -8  10   8         94.27         68.37        12.86 o                         
  -6  10   8        612.28        624.29        23.74 o                         
  -4  10   8       1486.33       1462.29        47.49 o                         
  -2  10   8        176.54        144.45        13.85 o                         
   0  10   8       1430.86       1462.27        46.01 o                         
   2  10   8        454.18        514.47        25.72 o                         
   4  10   8        590.60        630.23        25.72 o                         
   6  10   8          0.97          9.05         2.47 o                         
  -7  11   8         54.54         38.15         2.80 o                         
  -5  11   8       1032.66       1001.24        29.68 o                         
  -3  11   8         65.47         58.79         6.30 o                         
  -1  11   8         95.26        116.09         6.60 o                         
   1  11   8       1123.41       1256.50        40.56 o                         
   3  11   8       1872.09       2063.53        43.04 o                         
   5  11   8          6.27          2.97         2.97 o                         
  -4  12   8        296.61        283.34        11.87 o                         
  -2  12   8        799.60        818.73        15.75 o                         
   0  12   8        114.65        103.88         9.89 o                         
   2  12   8        462.44        495.67        20.78 o                         
   4  12   8        114.44        105.86         7.91 o                         
  -3  13   8          0.62          0.99         1.98 o                         
  -1  13   8        868.58        866.69        24.73 o                         
   1  13   8       1039.08       1156.00        31.17 o                         
   3  13   8         35.96         41.55         3.96 o                         
 -10   1   9         28.16         36.30         5.06 o                         
  -8   1   9        147.25        155.84         5.09 o                         
  -6   1   9        695.27        707.45        19.06 o                         
  -4   1   9        114.45         96.06         8.72 o                         
  -2   1   9         32.17         32.16         4.90 o                         
   0   1   9        506.98        418.32        12.87 o                         
   2   1   9        360.46        343.22        12.93 o                         
   4   1   9        952.87        869.93        22.43 o                         
   6   1   9        173.79        182.72        15.34 o                         
   8   1   9          5.48          3.50         2.92 o                         
  10   1   9         79.15         58.87         4.90 o                         
 -11   2   9        249.69        216.67        12.86 o                         
  -9   2   9        463.73        491.51        11.14 o                         
  -7   2   9        132.81        108.83        17.81 o                         
  -5   2   9        468.01        470.82        28.48 o                         
  -3   2   9      12718.62      12096.18       135.70 o                         
  -1   2   9       3995.27       4093.03        58.77 o                         
   1   2   9       9547.22       8816.08       133.07 o                         
   3   2   9       4089.23       3779.78        57.51 o                         
   5   2   9        695.05        691.14        22.22 o                         
   7   2   9        438.07        437.53        24.37 o                         
   9   2   9       2089.12       2089.41        69.75 o                         
 -10   3   9         32.35         24.81         3.11 o                         
  -8   3   9          2.59          6.01         2.08 o                         
  -6   3   9         47.68        143.46        24.73 o                         
  -4   3   9       3311.46       3117.51        85.09 o                         
  -2   3   9         41.91         29.68         7.91 o                         
   0   3   9       1806.26       1624.55        48.48 o                         
   2   3   9        215.40        249.32        17.81 o                         
   4   3   9         39.28         55.47         7.60 o                         
   6   3   9        343.88        377.94        33.64 o                         
   8   3   9        273.52        256.00         8.65 o                         
  10   3   9         86.43        124.23         6.93 o                         
  -9   4   9       3743.47       3747.78        50.25 o                         
  -7   4   9       2633.32       2443.74        89.04 o                         
  -5   4   9        272.90        345.29        28.69 o                         
  -3   4   9       4070.31       4400.72       101.91 o                         
  -1   4   9       8965.06       8867.73       156.32 o                         
   1   4   9        153.81        136.53        13.85 o                         
   3   4   9       2254.13       2238.94        64.31 o                         
   5   4   9         14.37         21.09         5.92 o                         
   7   4   9        279.58        334.52        13.36 o                         
   9   4   9         18.78         18.21         3.09 o                         
 -10   5   9        421.95        462.33        33.64 o                         
  -8   5   9          1.09          6.48         4.95 o                         
  -6   5   9        413.22        432.35        35.62 o                         
  -4   5   9        371.78        380.91        28.69 o                         
  -2   5   9        392.46        423.45        25.72 o                         
   0   5   9       1718.64       1870.90        59.36 o                         
   2   5   9       6215.59       6703.97       135.54 o                         
   4   5   9        579.50        667.91        21.90 o                         
   6   5   9         74.22         82.12        15.83 o                         
   8   5   9          7.66          5.94         3.96 o                         
  10   5   9        316.28        250.31         9.89 o                         
  -9   6   9         42.19         51.60         5.21 o                         
  -7   6   9         10.93         12.70         4.03 o                         
  -5   6   9         81.14         87.56        11.19 o                         
  -3   6   9        632.08        702.45        37.60 o                         
  -1   6   9        173.31        186.00        17.81 o                         
   1   6   9       1701.28       1724.47        60.35 o                         
   3   6   9        477.05        463.17        18.07 o                         
   5   6   9         20.78         22.76        10.88 o                         
   7   6   9         23.57         33.64         7.91 o                         
   9   6   9          0.59          3.96         2.97 o                         
 -10   7   9         31.79         26.71         3.96 o                         
  -8   7   9         19.83         17.81         4.95 o                         
  -6   7   9       1041.51        924.54        83.60 o                         
  -4   7   9       4143.50       4109.84       113.78 o                         
  -2   7   9       1009.64       1007.04        33.18 o                         
   0   7   9        424.73        456.59        21.69 o                         
   2   7   9        740.61        790.51        42.54 o                         
   4   7   9        389.15        375.35        21.26 o                         
   6   7   9        715.30        668.81        30.67 o                         
   8   7   9        371.14        360.06        12.59 o                         
  -9   8   9         61.79         42.54         5.94 o                         
  -7   8   9        943.96        858.77        30.67 o                         
  -5   8   9       1082.14        972.55        36.61 o                         
  -3   8   9       3008.51       2982.95        94.98 o                         
  -1   8   9       1310.54       1298.35        39.16 o                         
   1   8   9         35.41         37.60         8.90 o                         
   3   8   9        201.82        187.14        15.73 o                         
   5   8   9        688.56        677.51        22.26 o                         
   7   8   9        108.05         97.73        12.37 o                         
  -8   9   9          9.16          2.97         2.97 o                         
  -6   9   9         36.59         45.51         7.91 o                         
  -4   9   9         36.90         39.57         7.91 o                         
  -2   9   9       2486.40       2444.43        52.06 o                         
   0   9   9       2232.14       2082.62        76.18 o                         
   2   9   9         52.00         47.76         6.40 o                         
   4   9   9        406.46        384.65        14.69 o                         
   6   9   9       1083.27       1082.34        27.70 o                         
   8   9   9        297.92        272.08        10.88 o                         
  -7  10   9        222.01        156.32         9.89 o                         
  -5  10   9        278.19        302.75        16.82 o                         
  -3  10   9        880.80        882.52        35.62 o                         
  -1  10   9         51.19         48.48         5.92 o                         
   1  10   9        986.26        988.38        36.61 o                         
   3  10   9       2472.84       2550.04       106.85 o                         
   5  10   9        367.75        337.38        16.82 o                         
   7  10   9        131.12        136.53         7.91 o                         
  -6  11   9        262.95        255.35         8.40 o                         
  -4  11   9        544.73        553.29        15.73 o                         
  -2  11   9        506.43        506.75        16.84 o                         
   0  11   9       1487.63       1582.00        46.50 o                         
   2  11   9        950.31       1150.64        36.61 o                         
   4  11   9        427.70        475.89        18.80 o                         
   6  11   9        220.25        195.90         7.91 o                         
  -5  12   9         38.13         36.61         2.80 o                         
  -3  12   9        360.41        367.03         9.32 o                         
  -1  12   9         17.97         18.80         4.95 o                         
   1  12   9         52.70         51.45         6.93 o                         
   3  12   9         12.13         10.60         2.10 o                         
  -2  13   9        180.53        183.55         6.93 o                         
   0  13   9          9.73         17.81         3.96 o                         
   2  13   9        753.70        796.45        14.33 o                         
 -10   0  10        692.59        878.56        31.66 o                         
  -8   0  10        743.81        778.48        16.30 o                         
  -6   0  10        185.95        198.86        22.76 o                         
  -4   0  10        267.67        232.85        13.63 o                         
  -2   0  10       5161.63       4933.00        97.95 o                         
   0   0  10         15.08         11.87         3.96 o                         
   2   0  10       9974.90       9558.23       221.62 o                         
   4   0  10         84.27         75.65         8.02 o                         
   6   0  10        939.01       1031.91        52.44 o                         
   8   0  10        799.23        852.84        34.63 o                         
  10   0  10       1832.97       1711.61        41.55 o                         
 -11   1  10        210.96        291.63        14.84 o                         
  -9   1  10        114.39        125.81         5.36 o                         
  -7   1  10       1022.34       1047.74        55.40 o                         
  -5   1  10       4129.81       3871.32        70.62 o                         
  -3   1  10        973.14        913.62        26.95 o                         
  -1   1  10      10949.25      10323.38       197.87 o                         
   1   1  10       4269.56       4064.46        58.41 o                         
   3   1  10        398.18        415.72        16.83 o                         
   5   1  10        231.82        204.74        15.39 o                         
   7   1  10        416.88        353.95        22.35 o                         
   9   1  10          0.34          2.35         2.55 o                         
 -10   2  10         34.38         35.22         6.67 o                         
  -8   2  10        220.95        223.17         7.06 o                         
  -6   2  10        440.15        399.71        33.64 o                         
  -4   2  10         37.47         34.63         8.90 o                         
  -2   2  10        121.36         66.29         9.89 o                         
   0   2  10       7975.71       8166.52       100.03 o                         
   2   2  10       1682.58       1591.28        27.03 o                         
   4   2  10         13.74         17.07         3.79 o                         
   6   2  10          4.31          3.15         3.80 o                         
   8   2  10       1356.81       1389.71        25.50 o                         
  10   2  10        656.35        620.12        24.73 o                         
 -11   3  10         15.02         14.84         3.96 o                         
  -9   3  10         10.63          3.51         2.00 o                         
  -7   3  10          2.31          0.00         6.93 o                         
  -5   3  10        124.98        140.49        18.80 o                         
  -3   3  10        206.93        167.20        15.83 o                         
  -1   3  10       1862.99       1955.00        56.39 o                         
   1   3  10        253.75        255.26        18.80 o                         
   3   3  10        697.35        695.53        32.65 o                         
   5   3  10        114.29        126.98        12.93 o                         
   7   3  10         17.73         22.45         3.19 o                         
   9   3  10         76.29         71.76         5.60 o                         
 -10   4  10          7.95          5.94         3.29 o                         
  -8   4  10          3.33         -0.72         3.80 o                         
  -6   4  10         28.29         14.84         5.94 o                         
  -4   4  10        630.03        578.78        35.62 o                         
  -2   4  10        101.46         90.03        11.87 o                         
   0   4  10         94.74         82.12        11.87 o                         
   2   4  10        185.96        173.14        16.82 o                         
   4   4  10          2.56          1.92         3.01 o                         
   6   4  10        651.91        697.51        45.51 o                         
   8   4  10        784.81        827.74        17.65 o                         
  10   4  10         60.17         59.36         4.95 o                         
  -9   5  10        227.73        176.31         9.79 o                         
  -7   5  10       2848.01       2525.26        71.73 o                         
  -5   5  10        136.06         81.45        10.42 o                         
  -3   5  10         14.04         12.86         3.96 o                         
  -1   5  10       1887.66       1784.82        58.37 o                         
   1   5  10       6712.05       7043.33       141.48 o                         
   3   5  10        387.56        341.33        25.72 o                         
   5   5  10       1639.13       1519.52        58.37 o                         
   7   5  10         60.96         49.47         8.90 o                         
   9   5  10         78.76         76.18         6.93 o                         
 -10   6  10        191.59        185.01        10.88 o                         
  -8   6  10       1025.27        962.17        83.60 o                         
  -6   6  10         18.21         30.68         4.61 o                         
  -4   6  10        402.34        447.15        23.43 o                         
  -2   6  10       1265.80       1193.18        48.48 o                         
   0   6  10        407.50        437.30        29.68 o                         
   2   6  10       1880.06       1814.51        64.31 o                         
   4   6  10       1015.94       1001.21        28.61 o                         
   6   6  10         18.20         32.65         7.91 o                         
   8   6  10         42.93         44.30         4.75 o                         
  -9   7  10          5.02          2.97         3.96 o                         
  -7   7  10        728.63        725.87        44.03 o                         
  -5   7  10        815.17        767.94        26.17 o                         
  -3   7  10       1647.42       1566.17        65.30 o                         
  -1   7  10       7793.29       7173.21       108.34 o                         
   1   7  10       1429.02       1337.63        57.38 o                         
   3   7  10        274.38        253.69        18.80 o                         
   5   7  10       3829.79       3591.41        82.12 o                         
   7   7  10       1560.94       1489.00        43.53 o                         
   9   7  10         85.55         96.96         5.94 o                         
  -8   8  10        752.48        717.29        24.73 o                         
  -6   8  10        777.80        674.15        19.55 o                         
  -4   8  10        681.84        675.74        43.53 o                         
  -2   8  10        748.94        740.05        43.53 o                         
   0   8  10         81.76         92.74        10.13 o                         
   2   8  10         86.86         72.22        13.85 o                         
   4   8  10        128.70        154.34        14.84 o                         
   6   8  10        189.86        181.05        13.85 o                         
   8   8  10        158.26        143.58         9.40 o                         
  -7   9  10        997.45        980.47        29.68 o                         
  -5   9  10         22.21         22.76         6.93 o                         
  -3   9  10       1061.00       1060.60        41.55 o                         
  -1   9  10       1662.49       1679.53        28.19 o                         
   1   9  10       1831.80       1778.09        40.45 o                         
   3   9  10        159.89        132.58        13.85 o                         
   5   9  10       2363.91       2257.23        40.07 o                         
   7   9  10        277.81        252.96        14.84 o                         
  -6  10  10        329.10        336.39        15.83 o                         
  -4  10  10        313.69        341.33        18.80 o                         
  -2  10  10        882.52        936.15        45.02 o                         
   0  10  10          0.98          2.47         2.80 o                         
   2  10  10       1286.99       1320.81        42.54 o                         
   4  10  10         35.36         28.21         4.20 o                         
   6  10  10          5.25          6.53         1.98 o                         
  -5  11  10        187.46        198.38         8.40 o                         
  -3  11  10         24.35         15.96         3.96 o                         
  -1  11  10         10.06         11.03         4.45 o                         
   1  11  10         37.84         36.61         6.93 o                         
   3  11  10        355.74        344.85         9.68 o                         
   5  11  10         21.45         12.86         2.97 o                         
  -4  12  10       1648.07       1645.00        26.71 o                         
  -2  12  10       2459.93       2472.88        35.28 o                         
   0  12  10          4.49          7.91         3.96 o                         
   2  12  10       1085.54       1154.17        21.33 o                         
   4  12  10       1510.88       1460.31        28.69 o                         
  -1  13  10       1380.05       1338.26        35.12 o                         
   1  13  10        294.51        304.59        10.39 o                         
 -10   1  11         45.73         35.41         4.51 o                         
  -8   1  11       4411.88       4414.08        37.98 o                         
  -6   1  11       3889.75       3661.96        95.97 o                         
  -4   1  11       1392.95       1325.96        29.06 o                         
  -2   1  11         89.93         73.75         7.42 o                         
   0   1  11      17512.90      16965.71       181.54 o                         
   2   1  11       7303.18       7311.11       113.78 o                         
   4   1  11         13.61         33.14         4.93 o                         
   6   1  11        275.72        303.46        19.93 o                         
   8   1  11         24.93         18.19         3.80 o                         
  10   1  11         86.05         70.91         4.90 o                         
 -11   2  11         19.30         21.77         3.96 o                         
  -9   2  11        451.86        458.01         9.53 o                         
  -7   2  11        863.57        767.75        49.47 o                         
  -5   2  11        265.64        309.67        27.70 o                         
  -3   2  11       3478.17       3149.17        79.15 o                         
  -1   2  11       4936.33       4864.29        71.36 o                         
   1   2  11       2800.85       3067.32        71.73 o                         
   3   2  11        339.23        245.03        11.20 o                         
   5   2  11         19.70         15.27         4.02 o                         
   7   2  11         66.03         58.97         5.06 o                         
   9   2  11         14.84         25.05         3.80 o                         
 -10   3  11         93.43        119.71        11.87 o                         
  -8   3  11        795.77        806.04        14.56 o                         
  -6   3  11       5997.77       5728.45       146.43 o                         
  -4   3  11       1128.09       1039.83        51.45 o                         
  -2   3  11       1571.06       1439.53        49.47 o                         
   0   3  11        755.77        727.19        33.64 o                         
   2   3  11        438.90        437.30        26.71 o                         
   4   3  11        435.29        355.37        20.95 o                         
   6   3  11        106.67        106.85        19.79 o                         
   8   3  11       1052.51       1158.72        21.89 o                         
  10   3  11        755.61        758.85        19.79 o                         
  -9   4  11        967.36        992.99        34.13 o                         
  -7   4  11       1002.47        908.14        19.15 o                         
  -5   4  11        142.62        159.29        21.77 o                         
  -3   4  11         37.51         11.87         6.93 o                         
  -1   4  11       1031.32       1154.60        45.51 o                         
   1   4  11        442.42        414.55        26.71 o                         
   3   4  11       1520.10       1523.63        54.42 o                         
   5   4  11        405.07        440.71        30.67 o                         
   7   4  11        627.74        681.08        20.25 o                         
   9   4  11        303.77        320.56        13.85 o                         
 -10   5  11         78.24         84.92         9.89 o                         
  -8   5  11        249.64        230.80        11.89 o                         
  -6   5  11        931.97        864.71        51.45 o                         
  -4   5  11        217.84        216.67        23.74 o                         
  -2   5  11          2.27          5.94         4.95 o                         
   0   5  11          4.41          8.90         5.94 o                         
   2   5  11        171.84        156.32        17.81 o                         
   4   5  11        118.08         97.96         9.02 o                         
   6   5  11         49.25         52.44         8.90 o                         
   8   5  11        164.54        171.00        18.80 o                         
  -9   6  11        117.04        129.82         7.42 o                         
  -7   6  11       1200.16       1091.21        33.64 o                         
  -5   6  11        260.20        300.98        20.99 o                         
  -3   6  11       2728.26       2978.99        91.02 o                         
  -1   6  11        126.47        140.49        16.82 o                         
   1   6  11        155.82        166.21        18.80 o                         
   3   6  11       1164.19       1158.61        30.64 o                         
   5   6  11       2242.71       2065.62        48.11 o                         
   7   6  11         56.10         65.30         9.89 o                         
   9   6  11         96.38         96.96         6.93 o                         
  -8   7  11        263.56        260.01        12.86 o                         
  -6   7  11         33.15         40.22         5.60 o                         
  -4   7  11        102.84        111.80        17.81 o                         
  -2   7  11        334.38        381.10        39.57 o                         
   0   7  11       2165.38       2176.61        75.19 o                         
   2   7  11         13.29          6.93         6.93 o                         
   4   7  11       2128.09       2074.09        39.22 o                         
   6   7  11        620.89        614.40        27.70 o                         
   8   7  11         72.83         70.47         4.90 o                         
  -9   8  11         53.35         53.43         4.95 o                         
  -7   8  11        309.57        285.03        11.13 o                         
  -5   8  11         40.81         47.99         6.30 o                         
  -3   8  11         35.64         25.72         6.93 o                         
  -1   8  11        212.01        213.93        16.09 o                         
   1   8  11        192.84        202.82        21.77 o                         
   3   8  11          2.51          5.44         4.20 o                         
   5   8  11         42.78         50.46         8.90 o                         
   7   8  11          1.22          2.97         2.10 o                         
  -8   9  11        425.78        388.82        14.84 o                         
  -6   9  11        672.30        674.75        25.72 o                         
  -4   9  11        124.78        106.85        10.88 o                         
  -2   9  11        148.71        154.60        13.85 o                         
   0   9  11       2207.58       2181.10        45.73 o                         
   2   9  11          0.64          0.99         3.96 o                         
   4   9  11       1684.50       1677.78        31.78 o                         
   6   9  11        104.17        123.67         9.89 o                         
  -7  10  11        593.38        479.48        34.13 o                         
  -5  10  11          3.02          5.94         3.96 o                         
  -3  10  11       1695.98       1842.21        48.48 o                         
  -1  10  11       3183.68       3270.86        71.23 o                         
   1  10  11        103.48        136.53        12.86 o                         
   3  10  11       1045.93       1109.68        24.13 o                         
   5  10  11        257.00        237.45        12.86 o                         
  -6  11  11        619.58        504.31        27.70 o                         
  -4  11  11        417.88        402.60        12.61 o                         
  -2  11  11        209.73        207.28        14.35 o                         
   0  11  11        227.05        237.98        10.42 o                         
   2  11  11          3.57          1.41         2.37 o                         
   4  11  11          6.28         10.60         2.10 o                         
  -3  12  11        393.34        356.32         8.17 o                         
  -1  12  11         24.77         17.23         3.46 o                         
   1  12  11        247.51        276.03        13.85 o                         
   3  12  11         77.86         74.20         5.94 o                         
   0  13  11        228.15        244.55        16.82 o                         
 -10   0  12         11.63          8.90         3.96 o                         
  -8   0  12        941.34        973.78        26.87 o                         
  -6   0  12       8750.00       8039.62       176.11 o                         
  -4   0  12       4441.72       3870.58       152.86 o                         
  -2   0  12        156.94        175.12        16.82 o                         
   0   0  12      10626.63      10215.25       173.14 o                         
   2   0  12      17373.30      16768.84       258.23 o                         
   4   0  12        309.75        307.69        25.72 o                         
   6   0  12       2023.78       2115.27        80.14 o                         
   8   0  12        725.23        738.07        31.66 o                         
  10   0  12        128.36        109.82         7.91 o                         
 -11   1  12        415.65        434.33        15.83 o                         
  -9   1  12         35.36         31.58         3.48 o                         
  -7   1  12       2452.76       2460.90       108.83 o                         
  -5   1  12       1974.26       1720.05        46.11 o                         
  -3   1  12          1.90          6.60         2.86 o                         
  -1   1  12       1473.81       1301.53        32.53 o                         
   1   1  12      12708.56      12276.00       142.02 o                         
   3   1  12       1475.73       1614.03        38.82 o                         
   5   1  12       1327.24       1386.30        42.29 o                         
   7   1  12        155.80        146.78         8.17 o                         
   9   1  12         42.34         24.53         3.80 o                         
 -10   2  12          1.22          5.72         3.09 o                         
  -8   2  12          1.28          3.48         1.99 o                         
  -6   2  12       1879.54       1750.20        75.19 o                         
  -4   2  12       2726.70       2515.97        84.10 o                         
  -2   2  12       1190.54       1352.47        48.48 o                         
   0   2  12       1997.57       2109.09        43.02 o                         
   2   2  12       3284.11       3330.95        67.77 o                         
   4   2  12        642.46        581.96        26.17 o                         
   6   2  12       1489.76       1548.36        72.22 o                         
   8   2  12        154.72        161.99         7.79 o                         
  10   2  12         84.82         89.60         4.51 o                         
  -9   3  12         78.48         63.06         4.86 o                         
  -7   3  12        416.70        434.67        11.36 o                         
  -5   3  12        366.57        379.92        33.64 o                         
  -3   3  12       2209.28       2036.12        63.32 o                         
  -1   3  12         30.14         34.63         7.91 o                         
   1   3  12       2241.65       2443.74        70.25 o                         
   3   3  12          1.70         -0.33         2.65 o                         
   5   3  12          0.17          6.31         5.47 o                         
   7   3  12         12.00         10.50         2.62 o                         
   9   3  12        268.23        253.67        17.31 o                         
 -10   4  12         33.09         41.55         5.94 o                         
  -8   4  12        524.07        461.58        17.45 o                         
  -6   4  12         95.05         73.21        16.82 o                         
  -4   4  12       1532.26       1488.01        64.31 o                         
  -2   4  12         44.61         48.48         9.89 o                         
   0   4  12        344.34        423.45        28.69 o                         
   2   4  12        964.90       1155.58        48.48 o                         
   4   4  12        110.94         86.57        11.19 o                         
   6   4  12        128.05        124.27         8.26 o                         
   8   4  12        149.79        146.32         6.46 o                         
  -9   5  12         93.84        105.48         7.00 o                         
  -7   5  12        657.34        586.00        22.76 o                         
  -5   5  12        441.20        395.75        33.64 o                         
  -3   5  12        392.46        390.80        30.67 o                         
  -1   5  12       4038.45       3901.09        99.93 o                         
   1   5  12       2096.20       2124.18        70.25 o                         
   3   5  12         14.53         16.12        12.86 o                         
   5   5  12        153.71        162.04        10.79 o                         
   7   5  12        210.90        181.05        14.84 o                         
   9   5  12          7.22          9.89         2.97 o                         
  -8   6  12          8.67         12.96         3.50 o                         
  -6   6  12       2116.90       1899.19        37.38 o                         
  -4   6  12       8642.65       8749.99       186.00 o                         
  -2   6  12       1041.48        923.08        45.51 o                         
   0   6  12       3130.70       3058.14        91.02 o                         
   2   6  12       6220.84       5952.05       138.51 o                         
   4   6  12       2579.28       2541.60        50.12 o                         
   6   6  12          5.07          5.94         4.95 o                         
   8   6  12        425.66        423.56        25.72 o                         
  -9   7  12        187.67        160.95         6.62 o                         
  -7   7  12        497.81        512.58        17.31 o                         
  -5   7  12       1993.45       1917.40        52.44 o                         
  -3   7  12        655.87        666.84        42.54 o                         
  -1   7  12       1184.18       1153.61        53.43 o                         
   1   7  12        335.79        342.32        28.69 o                         
   3   7  12          3.72          8.71         5.21 o                         
   5   7  12       1799.47       1781.86        51.45 o                         
   7   7  12        656.93        619.96        16.75 o                         
  -8   8  12          3.68          3.53         2.97 o                         
  -6   8  12        178.54        162.64         9.09 o                         
  -4   8  12        920.31        869.66        32.65 o                         
  -2   8  12         23.25         16.67         4.45 o                         
   0   8  12       3991.73       3749.71       106.85 o                         
   2   8  12       3152.42       2940.69        90.03 o                         
   4   8  12        221.14        229.53        16.82 o                         
   6   8  12         21.22         33.64         5.94 o                         
  -7   9  12         34.11         22.58         3.09 o                         
  -5   9  12        195.58        202.01         9.79 o                         
  -3   9  12        545.14        537.23        25.72 o                         
  -1   9  12        323.85        346.28        19.79 o                         
   1   9  12          0.41          1.98         3.96 o                         
   3   9  12        451.21        445.22        23.74 o                         
   5   9  12          0.41          1.98         2.97 o                         
   7   9  12        140.80        139.40         7.42 o                         
  -6  10  12         68.70         69.83         4.95 o                         
  -4  10  12        198.89        207.00         7.64 o                         
  -2  10  12         13.11         14.84         4.95 o                         
   0  10  12        138.31        111.80        10.88 o                         
   2  10  12          4.82          4.81         2.37 o                         
   4  10  12         74.73         91.02         8.90 o                         
   6  10  12        409.19        361.77        23.74 o                         
  -5  11  12          2.50          3.96         2.10 o                         
  -3  11  12          0.13         -1.78         2.04 o                         
  -1  11  12         17.51         24.10         4.45 o                         
   1  11  12         14.22         13.85         4.95 o                         
   3  11  12        249.91        220.64        14.84 o                         
   5  11  12        318.26        265.15         9.89 o                         
  -4  12  12        651.17        585.72        11.19 o                         
  -2  12  12          8.90          6.19         1.80 o                         
   0  12  12        473.87        474.47        13.36 o                         
   2  12  12       1010.87       1022.24        17.13 o                         
 -10   1  13         19.58         19.79         3.09 o                         
  -8   1  13          3.23          6.40         2.36 o                         
  -6   1  13         72.97         53.65         9.01 o                         
  -4   1  13        421.02        370.83        16.18 o                         
  -2   1  13       1290.36       1196.16        33.58 o                         
   0   1  13        823.01        778.01        25.53 o                         
   2   1  13        880.01        823.90        25.88 o                         
   4   1  13        111.76         97.75         8.36 o                         
   6   1  13         69.05         66.91         4.50 o                         
   8   1  13         25.85         26.07         4.51 o                         
  10   1  13        506.99        485.29        10.49 o                         
  -9   2  13        231.57        242.65         8.13 o                         
  -7   2  13        484.43        462.58        14.21 o                         
  -5   2  13        395.66        337.38        31.66 o                         
  -3   2  13        845.17        753.90        37.60 o                         
  -1   2  13         41.50         27.89         5.47 o                         
   1   2  13        386.42        455.46        19.23 o                         
   3   2  13        103.36        118.64        10.83 o                         
   5   2  13         22.02         34.63        11.87 o                         
   7   2  13        125.67        134.70         7.60 o                         
   9   2  13        158.05        173.65         7.70 o                         
 -10   3  13        729.27        885.49        27.70 o                         
  -8   3  13         50.71         55.44         4.41 o                         
  -6   3  13       4202.80       4124.68       127.63 o                         
  -4   3  13        158.13        149.39        20.78 o                         
  -2   3  13       2760.88       2589.18        74.20 o                         
   0   3  13        915.21        902.31        41.55 o                         
   2   3  13         21.73         22.76         7.91 o                         
   4   3  13       1059.50        978.07        36.02 o                         
   6   3  13        585.35        559.51        13.06 o                         
   8   3  13        463.22        543.78        13.32 o                         
  -9   4  13         15.86         28.83         4.20 o                         
  -7   4  13         18.79         11.78         3.20 o                         
  -5   4  13        302.67        270.10        28.69 o                         
  -3   4  13       2793.83       2555.54        77.17 o                         
  -1   4  13          6.90          0.99         4.95 o                         
   1   4  13       3499.94       3263.93        92.01 o                         
   3   4  13        486.09        462.60        23.66 o                         
   5   4  13        158.05        156.02        15.34 o                         
   7   4  13         42.78         43.73         4.90 o                         
   9   4  13        259.23        245.36         9.89 o                         
 -10   5  13          0.60          0.99         1.98 o                         
  -8   5  13        319.43        336.20        13.94 o                         
  -6   5  13        575.46        600.26        18.13 o                         
  -4   5  13        244.72        205.79        23.74 o                         
  -2   5  13       1340.13       1303.99        54.42 o                         
   0   5  13        897.36        885.49        46.50 o                         
   2   5  13       1524.49       1521.65        61.34 o                         
   4   5  13       1782.53       1754.31        50.36 o                         
   6   5  13        713.26        723.23        30.67 o                         
   8   5  13         47.93         31.51         3.80 o                         
  -9   6  13        100.81         96.67         5.60 o                         
  -7   6  13        203.39        193.38        10.42 o                         
  -5   6  13         84.23         78.68         7.51 o                         
  -3   6  13        207.13        194.91        21.77 o                         
  -1   6  13         46.92         51.45        10.88 o                         
   1   6  13         42.56         37.60        10.88 o                         
   3   6  13         53.28         57.51         8.43 o                         
   5   6  13         91.30         79.15        10.88 o                         
   7   6  13         68.25         66.87         8.41 o                         
  -8   7  13          4.38          1.41         2.37 o                         
  -6   7  13         34.87         41.86         5.21 o                         
  -4   7  13        663.93        681.77        23.96 o                         
  -2   7  13       2269.61       2196.40        76.18 o                         
   0   7  13       1437.69       1506.81        64.31 o                         
   2   7  13       1612.96       1590.91        66.29 o                         
   4   7  13          0.93          2.97         3.96 o                         
   6   7  13        960.03        992.34        33.64 o                         
   8   7  13        220.16        204.64         6.93 o                         
  -7   8  13         56.60         53.04         3.78 o                         
  -5   8  13       2038.05       1893.77        34.62 o                         
  -3   8  13        470.98        448.18        22.76 o                         
  -1   8  13        260.69        242.23        14.18 o                         
   1   8  13         83.82         79.85         8.23 o                         
   3   8  13       1011.04       1000.35        25.47 o                         
   5   8  13         14.99         10.88         4.95 o                         
   7   8  13        578.36        584.70        13.24 o                         
  -6   9  13       1915.47       1722.71        23.03 o                         
  -4   9  13       1764.94       1740.10        70.74 o                         
  -2   9  13        212.60        236.46        16.82 o                         
   0   9  13          6.14          0.00         3.96 o                         
   2   9  13         21.49         32.09         4.51 o                         
   4   9  13          8.55          7.91         3.96 o                         
   6   9  13          1.12         10.88         3.96 o                         
  -5  10  13         34.73         35.00         2.57 o                         
  -3  10  13        374.54        356.23        12.53 o                         
  -1  10  13          0.67          3.96         3.96 o                         
   1  10  13        359.67        379.37        13.94 o                         
   3  10  13         51.33         70.25         7.91 o                         
   5  10  13        185.89        171.16         9.89 o                         
  -4  11  13         16.93         27.48         2.62 o                         
  -2  11  13          7.52          2.97         1.71 o                         
   0  11  13        122.37        120.31         6.89 o                         
   2  11  13        296.25        317.46        10.70 o                         
   4  11  13       1273.60       1207.03        25.72 o                         
  -3  12  13         37.25         30.46         2.28 o                         
  -1  12  13        101.90        107.80         4.16 o                         
   1  12  13         54.01         48.17         4.12 o                         
 -10   0  14        626.19        715.31        23.74 o                         
  -8   0  14        145.10        125.06         9.43 o                         
  -6   0  14        821.64        808.32        48.48 o                         
  -4   0  14      18169.32      16524.46       283.95 o                         
  -2   0  14       8222.85       7535.04       150.38 o                         
   0   0  14       6504.06       5940.18       124.66 o                         
   2   0  14       6508.67       6074.73       125.65 o                         
   4   0  14       4937.78       4834.06       120.70 o                         
   6   0  14        576.90        560.96        22.69 o                         
   8   0  14        915.34        924.07        32.65 o                         
  -9   1  14         38.05         56.61         4.13 o                         
  -7   1  14         15.45         13.41         2.68 o                         
  -5   1  14        725.38        701.32        50.46 o                         
  -3   1  14       6241.58       6162.56       195.90 o                         
  -1   1  14       1546.34       1417.19        37.42 o                         
   1   1  14       1260.08       1203.77        41.55 o                         
   3   1  14        972.12        927.15        30.08 o                         
   5   1  14        652.44        666.60        29.68 o                         
   7   1  14          0.85          3.96         2.28 o                         
   9   1  14        412.22        483.45        13.29 o                         
 -10   2  14        760.47        858.38        21.27 o                         
  -8   2  14       2462.61       2522.17        52.44 o                         
  -6   2  14         86.01         94.98        18.80 o                         
  -4   2  14       3840.56       3942.72        77.48 o                         
  -2   2  14       1694.57       1597.83        59.36 o                         
   0   2  14        981.10       1009.47        30.78 o                         
   2   2  14          6.67          0.99         2.97 o                         
   4   2  14        449.83        454.25        23.76 o                         
   6   2  14         13.67         19.05         2.91 o                         
   8   2  14          6.49          5.51         2.97 o                         
  -9   3  14          5.18          3.17         2.29 o                         
  -7   3  14        199.03        175.15         9.79 o                         
  -5   3  14        916.70        914.18        55.40 o                         
  -3   3  14        227.73        190.95        20.78 o                         
  -1   3  14        106.66        103.88        14.84 o                         
   1   3  14         60.92         51.45        10.88 o                         
   3   3  14        230.58        224.14        15.34 o                         
   5   3  14          0.19          4.29         3.53 o                         
   7   3  14         32.97         28.54         3.33 o                         
   9   3  14         77.29         76.23         4.20 o                         
 -10   4  14        347.97        352.22        13.85 o                         
  -8   4  14         67.04         60.84         4.87 o                         
  -6   4  14        304.45        264.37        16.82 o                         
  -4   4  14       1057.59       1002.23        55.40 o                         
  -2   4  14       1907.16       1818.46        65.30 o                         
   0   4  14          7.48          0.00         4.95 o                         
   2   4  14       2496.90       2382.40        77.17 o                         
   4   4  14        917.19        916.16        35.68 o                         
   6   4  14        246.42        252.62        10.08 o                         
   8   4  14         39.99         35.75         3.01 o                         
  -9   5  14         15.28         33.85         3.80 o                         
  -7   5  14        393.45        347.38        24.73 o                         
  -5   5  14          4.58          4.95         7.91 o                         
  -3   5  14         16.70          0.00         4.95 o                         
  -1   5  14        682.52        569.88        37.60 o                         
   1   5  14       1466.95       1440.52        60.35 o                         
   3   5  14        646.65        560.75        21.45 o                         
   5   5  14        400.54        432.06        16.79 o                         
   7   5  14        234.32        273.59        10.83 o                         
  -8   6  14        196.65        203.13         9.09 o                         
  -6   6  14        397.96        370.76        14.64 o                         
  -4   6  14       4498.48       4430.40       124.66 o                         
  -2   6  14       3451.45       3220.40        94.98 o                         
   0   6  14       1833.65       1776.91        70.25 o                         
   2   6  14       4422.29       4386.87       117.74 o                         
   4   6  14        465.48        423.45        16.43 o                         
   6   6  14         68.92        100.92        10.88 o                         
   8   6  14        642.02        679.83        28.69 o                         
  -7   7  14        583.39        553.73        15.73 o                         
  -5   7  14          7.99         21.80         8.39 o                         
  -3   7  14         19.52         16.03         4.94 o                         
  -1   7  14         45.45         41.55        11.87 o                         
   1   7  14          5.22         13.62         5.94 o                         
   3   7  14        664.71        621.70        52.93 o                         
   5   7  14         59.12         66.29         9.89 o                         
   7   7  14        249.61        264.17         9.01 o                         
  -8   8  14         42.65         35.19         2.80 o                         
  -6   8  14       1261.22       1166.26        19.03 o                         
  -4   8  14       3401.34       3310.80        49.66 o                         
  -2   8  14       1869.76       1729.42        48.48 o                         
   0   8  14        448.31        433.34        22.76 o                         
   2   8  14       2489.48       2350.74        58.37 o                         
   4   8  14        137.49        137.52        12.86 o                         
   6   8  14        202.57        210.74        12.86 o                         
  -7   9  14          9.04          8.52         1.72 o                         
  -5   9  14         35.59         34.88         3.20 o                         
  -3   9  14         98.55        102.17         7.32 o                         
  -1   9  14          7.30          7.91         4.95 o                         
   1   9  14         10.25          5.94         3.96 o                         
   3   9  14         91.58        106.85        10.88 o                         
   5   9  14          5.41          6.93         3.96 o                         
  -6  10  14        419.36        350.62         8.72 o                         
  -4  10  14         16.04         15.41         2.20 o                         
  -2  10  14         13.98         12.86         4.95 o                         
   0  10  14         52.19         59.80         5.92 o                         
   2  10  14         74.45         74.96         5.92 o                         
   4  10  14         23.49         27.70         4.95 o                         
  -3  11  14        630.68        578.42         9.36 o                         
  -1  11  14       1261.64       1224.29        27.21 o                         
   1  11  14         21.60         12.74         2.59 o                         
   3  11  14        168.40        154.34         8.90 o                         
  -2  12  14        124.31        117.05         5.94 o                         
   0  12  14        744.77        584.30        52.93 o                         
 -10   1  15         52.08         52.44         3.80 o                         
  -8   1  15        264.37        290.43         9.25 o                         
  -6   1  15        111.61        112.79        18.80 o                         
  -4   1  15        191.55        174.18        11.92 o                         
  -2   1  15       2725.91       2491.79        54.91 o                         
   0   1  15        107.08        104.35        10.49 o                         
   2   1  15       1525.24       1495.09        39.18 o                         
   4   1  15        922.93        906.50        33.23 o                         
   6   1  15        780.88        743.92        18.65 o                         
   8   1  15          4.91          5.44         2.10 o                         
  -9   2  15        342.18        379.22        14.62 o                         
  -7   2  15        318.11        320.44        12.37 o                         
  -5   2  15        847.14        774.68        50.46 o                         
  -3   2  15        115.26         98.94        14.84 o                         
  -1   2  15        310.68        315.61        26.71 o                         
   1   2  15       4831.62       4661.24        78.68 o                         
   3   2  15        889.44        901.78        31.13 o                         
   5   2  15        111.84        135.70         7.70 o                         
   7   2  15          7.85          9.56         3.09 o                         
   9   2  15          4.45          3.96         2.47 o                         
 -10   3  15         57.08         91.02         6.93 o                         
  -8   3  15       1442.33       1455.59        32.13 o                         
  -6   3  15        805.48        785.44        18.00 o                         
  -4   3  15         94.44         72.22        14.84 o                         
  -2   3  15       3247.24       3026.48        89.04 o                         
   0   3  15       8630.04       8714.37       173.14 o                         
   2   3  15         17.32         13.85         5.94 o                         
   4   3  15       2019.44       1934.07        52.34 o                         
   6   3  15        390.48        356.11        10.24 o                         
   8   3  15        238.06        195.85         9.40 o                         
  -9   4  15        398.33        449.14        22.26 o                         
  -7   4  15         35.47         42.00         5.92 o                         
  -5   4  15       1219.16       1197.95        26.65 o                         
  -3   4  15       2068.05       2151.88        74.20 o                         
  -1   4  15         33.76         51.45        10.88 o                         
   1   4  15        318.91        273.07        25.72 o                         
   3   4  15          4.22          8.09         4.16 o                         
   5   4  15         11.62         45.70         5.78 o                         
   7   4  15         38.60         33.67         4.20 o                         
  -8   5  15        371.08        399.90        13.24 o                         
  -6   5  15        478.64        500.62        25.72 o                         
  -4   5  15         72.54         59.36        13.85 o                         
  -2   5  15       1986.00       1791.75        67.28 o                         
   0   5  15       1176.96       1248.59        57.38 o                         
   2   5  15         38.80         17.81         7.91 o                         
   4   5  15       1301.45       1314.22        30.43 o                         
   6   5  15        833.85        837.06        21.69 o                         
   8   5  15         20.96         16.82         3.96 o                         
  -9   6  15        158.03        149.39         8.90 o                         
  -7   6  15         61.42         52.72         5.21 o                         
  -5   6  15         76.29         77.17        10.88 o                         
  -3   6  15        441.54        429.49        18.71 o                         
  -1   6  15         96.37         91.02        14.84 o                         
   1   6  15        265.27        241.41        25.72 o                         
   3   6  15         63.67         57.61        11.38 o                         
   5   6  15        907.16        946.84        23.79 o                         
   7   6  15         88.51         92.55         5.47 o                         
  -8   7  15          0.89          0.20         1.65 o                         
  -6   7  15         19.87         19.87         3.96 o                         
  -4   7  15        285.96        312.64        18.80 o                         
  -2   7  15          2.37          4.95         4.95 o                         
   0   7  15         19.99         10.79         4.45 o                         
   2   7  15         42.14         35.62         7.91 o                         
   4   7  15        280.60        286.22        12.93 o                         
   6   7  15        247.48        279.00        14.84 o                         
  -7   8  15          9.65         13.85         2.37 o                         
  -5   8  15        174.58        176.40         7.22 o                         
  -3   8  15        313.21        314.62        18.80 o                         
  -1   8  15         37.62         37.60         6.93 o                         
   1   8  15        581.18        502.60        24.73 o                         
   3   8  15         26.12         33.52         4.51 o                         
   5   8  15         69.82         77.17         8.90 o                         
  -6   9  15       1116.23        986.67        14.46 o                         
  -4   9  15        138.60        135.71         6.23 o                         
  -2   9  15       1625.19       1629.49        44.52 o                         
   0   9  15        940.51        931.00        32.65 o                         
   2   9  15         57.09         57.98         5.60 o                         
   4   9  15        101.03        106.85         9.89 o                         
  -5  10  15        422.74        386.62        10.08 o                         
  -3  10  15        620.17        644.08        22.76 o                         
  -1  10  15        381.60        368.05        17.81 o                         
   1  10  15        351.42        326.44        11.53 o                         
   3  10  15         43.59         38.59         4.95 o                         
  -4  11  15        115.05         94.90        18.80 o                         
  -2  11  15        918.35        845.64        17.13 o                         
   0  11  15        307.99        282.43         9.43 o                         
   2  11  15         70.68         67.28         5.94 o                         
 -10   0  16        742.55        800.40        20.78 o                         
  -8   0  16       1340.82       1380.67        29.28 o                         
  -6   0  16        694.00        631.05        25.07 o                         
  -4   0  16        345.53        297.80        26.71 o                         
  -2   0  16        644.47        651.01        39.57 o                         
   0   0  16         82.54         63.32        11.87 o                         
   2   0  16        344.28        291.86        24.73 o                         
   4   0  16         30.90         21.77         6.93 o                         
   6   0  16          2.16          2.97         3.96 o                         
   8   0  16          8.81          5.94         2.97 o                         
  -9   1  16        949.45       1079.67        15.84 o                         
  -7   1  16        494.72        496.69        14.76 o                         
  -5   1  16        742.58        729.17        46.50 o                         
  -3   1  16       3274.46       2751.44        87.06 o                         
  -1   1  16       3692.55       3318.78        66.11 o                         
   1   1  16        570.84        570.90        24.46 o                         
   3   1  16       6988.10       6978.03       154.34 o                         
   5   1  16        647.39        649.29        15.88 o                         
   7   1  16         88.05        118.24        10.39 o                         
   9   1  16        142.85        174.37         5.92 o                         
 -10   2  16        396.77        430.38        14.84 o                         
  -8   2  16         92.10         82.57         6.03 o                         
  -6   2  16          1.49          8.64         3.12 o                         
  -4   2  16          2.47          5.71         7.42 o                         
  -2   2  16        694.52        713.34        42.54 o                         
   0   2  16        139.99        116.75        15.83 o                         
   2   2  16        593.05        611.91        48.97 o                         
   4   2  16        201.51        208.76        22.76 o                         
   6   2  16          1.31          7.37         2.19 o                         
   8   2  16         15.00         13.57         2.37 o                         
  -9   3  16          0.04          7.30         2.55 o                         
  -7   3  16        442.24        444.22        13.51 o                         
  -5   3  16        238.75        262.16        12.15 o                         
  -3   3  16        911.92        921.10        47.49 o                         
  -1   3  16         95.38         82.12        15.83 o                         
   1   3  16       2453.77       2397.24        80.14 o                         
   3   3  16       1156.55       1110.39        42.13 o                         
   5   3  16        110.91        113.13         7.03 o                         
   7   3  16          1.01          2.70         1.85 o                         
  -8   4  16          1.68          0.99         2.37 o                         
  -6   4  16        631.72        598.19        19.59 o                         
  -4   4  16         26.12         31.66        11.87 o                         
  -2   4  16        184.10        169.18        20.78 o                         
   0   4  16        257.96        226.57        23.74 o                         
   2   4  16       2342.83       2225.09        77.17 o                         
   4   4  16        299.89        290.73        13.63 o                         
   6   4  16          6.06          2.47         2.47 o                         
   8   4  16         37.51         34.63         3.96 o                         
  -9   5  16         26.66         31.66         3.96 o                         
  -7   5  16        526.07        575.81        24.73 o                         
  -5   5  16        183.56        154.17        10.13 o                         
  -3   5  16       2551.81       2450.67        89.04 o                         
  -1   5  16        447.73        371.01        30.67 o                         
   1   5  16        125.10         94.98        16.82 o                         
   3   5  16       1977.92       1837.19        27.31 o                         
   5   5  16       1885.76       1840.15        28.36 o                         
   7   5  16          4.12          8.90         2.97 o                         
  -8   6  16        165.02        129.61         9.89 o                         
  -6   6  16          6.38         15.83         4.95 o                         
  -4   6  16        222.79        243.39        15.83 o                         
  -2   6  16       1262.81       1116.17        27.55 o                         
   0   6  16        508.34        478.07        15.51 o                         
   2   6  16         92.35         88.05        10.88 o                         
   4   6  16        643.31        668.98        19.93 o                         
   6   6  16       2086.13       2232.02        49.47 o                         
  -7   7  16       1590.26       1587.94        38.59 o                         
  -5   7  16        350.94        333.53        12.53 o                         
  -3   7  16       2121.38       1987.64        51.45 o                         
  -1   7  16       1687.21       1503.84        45.51 o                         
   1   7  16          6.91          8.90         4.95 o                         
   3   7  16       2645.46       2596.35        53.43 o                         
   5   7  16        986.30        993.16        24.73 o                         
   7   7  16         67.58         75.19         5.94 o                         
  -6   8  16         99.82        106.47         5.92 o                         
  -4   8  16        939.69        915.17        30.67 o                         
  -2   8  16        346.82        317.59        18.80 o                         
   0   8  16        142.32        122.68        11.87 o                         
   2   8  16        143.71        131.27        12.37 o                         
   4   8  16         70.35         62.66         5.21 o                         
   6   8  16        221.14        227.60        13.85 o                         
  -5   9  16        159.20        158.83         7.00 o                         
  -3   9  16        877.67        849.87        27.70 o                         
  -1   9  16        292.45        279.99        16.82 o                         
   1   9  16          2.16          1.98         2.37 o                         
   3   9  16        116.82        105.08         6.62 o                         
   5   9  16         82.37         83.11         6.93 o                         
  -4  10  16        228.15        217.61         8.64 o                         
  -2  10  16        179.34        182.04        11.87 o                         
   0  10  16          0.14          1.98         2.47 o                         
   2  10  16        185.07        173.74         7.91 o                         
   4  10  16        213.90        221.62         9.89 o                         
  -3  11  16        232.69        205.73        19.79 o                         
  -1  11  16        551.68        507.97        26.71 o                         
   1  11  16         81.17         72.92         3.80 o                         
  -8   1  17         76.33         73.40         5.31 o                         
  -6   1  17       1152.72       1146.41        23.32 o                         
  -4   1  17         18.62         20.64         5.21 o                         
  -2   1  17         11.17          5.44         5.44 o                         
   0   1  17          3.90          6.43         3.50 o                         
   2   1  17       1079.40        999.26        48.48 o                         
   4   1  17         10.40         11.60         2.55 o                         
   6   1  17         45.41         43.53         4.90 o                         
   8   1  17          1.87          2.18         1.65 o                         
  -9   2  17        408.71        423.40        12.23 o                         
  -7   2  17        611.96        653.87        16.33 o                         
  -5   2  17       2624.94       2690.76        35.71 o                         
  -3   2  17         38.23         40.56        10.88 o                         
  -1   2  17       3043.63       2683.17        87.06 o                         
   1   2  17       4028.95       3864.48       106.85 o                         
   3   2  17        606.54        656.94        41.55 o                         
   5   2  17        801.68        849.86        19.02 o                         
   7   2  17        582.12        584.72        16.05 o                         
  -8   3  17       1710.32       1788.99        25.48 o                         
  -6   3  17       1642.73       1618.11        27.87 o                         
  -4   3  17         52.54         55.40        13.85 o                         
  -2   3  17        755.52        698.50        42.54 o                         
   0   3  17       2495.07       2628.76        87.06 o                         
   2   3  17       1148.88       1138.76        52.93 o                         
   4   3  17          3.54          6.93         5.94 o                         
   6   3  17         65.62         52.22         3.57 o                         
   8   3  17        290.21        228.58         6.89 o                         
  -9   4  17        669.79        666.84        19.79 o                         
  -7   4  17         83.26        100.21         7.32 o                         
  -5   4  17       4154.62       4257.61        62.95 o                         
  -3   4  17        464.32        452.06        24.83 o                         
  -1   4  17       1516.61       1375.22        61.34 o                         
   1   4  17        679.42        576.80        38.59 o                         
   3   4  17         97.85         85.96         5.93 o                         
   5   4  17        922.09        948.17        19.19 o                         
   7   4  17        959.06        971.22        18.89 o                         
  -8   5  17        149.56        171.16        10.88 o                         
  -6   5  17        700.35        676.77        25.72 o                         
  -4   5  17          2.31         -3.96         4.95 o                         
  -2   5  17        283.66        291.79        12.34 o                         
   0   5  17         21.12         22.76         7.91 o                         
   2   5  17        230.58        211.42        11.63 o                         
   4   5  17        176.67        175.81         8.00 o                         
   6   5  17        112.26        115.57         5.50 o                         
  -7   6  17        100.60         90.03         8.90 o                         
  -5   6  17        400.52        386.84        20.78 o                         
  -3   6  17       1163.00       1116.01        25.88 o                         
  -1   6  17        130.75        143.10         9.09 o                         
   1   6  17         79.02         76.18         9.89 o                         
   3   6  17         47.05         38.33         6.43 o                         
   5   6  17          3.49          6.49         3.96 o                         
   7   6  17         14.05         10.88         2.97 o                         
  -6   7  17        199.66        192.93        12.86 o                         
  -4   7  17        189.45        196.88        13.85 o                         
  -2   7  17        376.01        335.40        18.80 o                         
   0   7  17         10.17         12.86         4.95 o                         
   2   7  17         10.32          9.40         2.80 o                         
   4   7  17        192.02        186.62        15.34 o                         
   6   7  17          5.71          5.35         3.96 o                         
  -7   8  17        515.32        487.76        14.84 o                         
  -5   8  17        362.89        396.27        12.23 o                         
  -3   8  17          5.12          4.95         2.97 o                         
  -1   8  17        106.23         77.17         9.89 o                         
   1   8  17        974.61        952.76        32.65 o                         
   3   8  17          7.10          7.42         5.94 o                         
   5   8  17        620.17        654.96        20.78 o                         
  -6   9  17        451.44        410.59        12.86 o                         
  -4   9  17        222.09        226.35        14.84 o                         
  -2   9  17       1531.82       1529.57        39.57 o                         
   0   9  17       1612.40       1627.51        42.54 o                         
   2   9  17        135.54        131.00        11.38 o                         
   4   9  17        260.59        280.98        12.86 o                         
  -3  10  17        792.94        797.54        19.29 o                         
  -1  10  17          2.60          1.98         2.10 o                         
   1  10  17        212.02        189.02         7.70 o                         
   3  10  17         21.17         21.77         3.96 o                         
   0  11  17        801.85        709.38        12.59 o                         
  -8   0  18        127.37        120.70        10.88 o                         
  -6   0  18        286.01        304.73        19.79 o                         
  -4   0  18        533.68        534.26        37.60 o                         
  -2   0  18       6471.09       5747.25       139.50 o                         
   0   0  18       1119.46        903.30        49.47 o                         
   2   0  18          6.53         -2.97         4.95 o                         
   4   0  18       1013.13       1048.58        26.87 o                         
   6   0  18       3356.61       3600.32        74.20 o                         
   8   0  18        173.50        147.42         7.91 o                         
  -9   1  18        272.67        297.21         7.56 o                         
  -7   1  18       1145.01       1196.08        22.17 o                         
  -5   1  18          3.30          1.35         3.96 o                         
  -3   1  18        962.82        926.39        43.53 o                         
  -1   1  18        288.59        237.95        17.83 o                         
   1   1  18         58.35         38.10         7.70 o                         
   3   1  18       1344.49       1335.44        27.71 o                         
   5   1  18        777.62        772.63        17.69 o                         
   7   1  18         75.67        102.89         6.30 o                         
  -8   2  18       1204.31       1323.27        20.92 o                         
  -6   2  18       1579.67       1674.17        27.72 o                         
  -4   2  18         41.58         28.55         5.09 o                         
  -2   2  18        888.26        837.01        47.49 o                         
   0   2  18       4094.08       3858.54       110.81 o                         
   2   2  18       2630.13       2498.16        82.12 o                         
   4   2  18          2.21          2.53         3.96 o                         
   6   2  18        330.43        351.29        12.93 o                         
   8   2  18        281.01        255.47         7.32 o                         
  -9   3  18         29.02         41.95         3.09 o                         
  -7   3  18         66.47         87.39         5.31 o                         
  -5   3  18        262.34        276.59        13.24 o                         
  -3   3  18        406.74        410.70        24.28 o                         
  -1   3  18        283.70        295.82        28.69 o                         
   1   3  18        843.40        785.56        45.51 o                         
   3   3  18          0.23         15.83         6.93 o                         
   5   3  18         26.17         32.93         7.42 o                         
   7   3  18         38.91         37.99         3.09 o                         
  -8   4  18         11.59          8.90         3.46 o                         
  -6   4  18        146.34        138.50        10.88 o                         
  -4   4  18          1.20          4.95         4.95 o                         
  -2   4  18        426.74        353.75        17.20 o                         
   0   4  18        817.58        755.92        19.83 o                         
   2   4  18        201.37        177.89        11.87 o                         
   4   4  18        137.27        130.35         8.72 o                         
   6   4  18         61.66         68.79         4.90 o                         
  -7   5  18        957.06        890.84        24.24 o                         
  -5   5  18          1.75          9.40         3.50 o                         
  -3   5  18       4175.96       4060.70        58.75 o                         
  -1   5  18       1099.36       1037.68        31.05 o                         
   1   5  18         41.43         40.65         5.94 o                         
   3   5  18        547.50        519.88        17.45 o                         
   5   5  18       1835.13       1899.04        26.64 o                         
   7   5  18        290.49        254.27        10.88 o                         
  -8   6  18         39.19         53.43         4.95 o                         
  -6   6  18        578.30        657.93        24.73 o                         
  -4   6  18        690.59        726.46        19.23 o                         
  -2   6  18        976.13        803.49        21.69 o                         
   0   6  18       2137.24       2064.82        54.42 o                         
   2   6  18        187.31        206.63        11.19 o                         
   4   6  18          1.14         -1.11         2.55 o                         
   6   6  18        154.91        172.15         9.89 o                         
  -7   7  18        126.95        113.78         7.91 o                         
  -5   7  18         33.39         49.47         6.93 o                         
  -3   7  18       2484.49       2411.10        55.40 o                         
  -1   7  18       2179.91       2155.38        37.38 o                         
   1   7  18        240.35        223.60        15.83 o                         
   3   7  18        899.16        909.89        21.69 o                         
   5   7  18        194.30        178.18         9.40 o                         
  -6   8  18        161.03        166.21         8.90 o                         
  -4   8  18          8.24         11.91         2.80 o                         
  -2   8  18        887.83        842.94        28.69 o                         
   0   8  18       1498.54       1467.24        40.56 o                         
   2   8  18         48.10         44.95         6.43 o                         
   4   8  18        265.52        256.66        24.73 o                         
  -5   9  18          6.47          6.13         1.65 o                         
  -3   9  18        284.16        276.03        13.85 o                         
  -1   9  18        172.81        185.01        11.87 o                         
   1   9  18          0.35          2.40         2.37 o                         
   3   9  18         72.12         72.49         9.40 o                         
  -2  10  18          9.00          7.09         4.45 o                         
   0  10  18         17.53         11.33         2.20 o                         
   2  10  18         69.14         75.19         5.94 o                         
  -8   1  19        689.37        768.14        14.37 o                         
  -6   1  19        372.28        412.57        16.09 o                         
  -4   1  19         37.69         44.03         5.60 o                         
  -2   1  19          3.05          5.94         6.93 o                         
   0   1  19         68.38         54.78         9.01 o                         
   2   1  19         51.26         47.22         5.29 o                         
   4   1  19          3.14          6.55         2.53 o                         
   6   1  19        136.22        156.03         8.02 o                         
  -9   2  19        363.83        402.67        13.85 o                         
  -7   2  19          5.29          2.57         2.04 o                         
  -5   2  19       1398.37       1369.69        30.69 o                         
  -3   2  19       1745.57       1747.32        52.91 o                         
  -1   2  19        361.56        305.72        29.68 o                         
   1   2  19        988.13        948.01        25.93 o                         
   3   2  19          1.01          1.65         2.28 o                         
   5   2  19         46.90         58.70         4.93 o                         
   7   2  19        447.32        418.72        10.83 o                         
  -8   3  19        291.28        338.88        10.49 o                         
  -6   3  19          8.24          5.83         3.09 o                         
  -4   3  19        195.50        220.44        19.79 o                         
  -2   3  19        686.18        751.15        23.50 o                         
   0   3  19       1471.34       1285.22        33.12 o                         
   2   3  19       3095.19       3000.28        58.87 o                         
   4   3  19          2.99          2.97         2.80 o                         
   6   3  19        156.07        186.00        11.87 o                         
  -7   4  19         74.45         78.77         6.93 o                         
  -5   4  19       1528.62       1584.00        31.78 o                         
  -3   4  19        598.08        583.23        18.53 o                         
  -1   4  19        430.62        425.73        15.73 o                         
   1   4  19       1756.82       1726.06        34.98 o                         
   3   4  19        362.19        380.91        21.77 o                         
   5   4  19         92.33        112.76         5.65 o                         
   7   4  19        392.61        353.21        10.88 o                         
  -8   5  19        354.17        357.16        12.86 o                         
  -6   5  19        104.25        109.61         8.90 o                         
  -4   5  19          3.32          5.51         2.97 o                         
  -2   5  19          4.25         15.20         3.01 o                         
   0   5  19         41.03         26.33         7.42 o                         
   2   5  19         63.26         62.36         7.91 o                         
   4   5  19        280.54        268.00         8.90 o                         
   6   5  19       1098.60       1091.48        17.83 o                         
  -7   6  19         84.60        100.92         7.91 o                         
  -5   6  19         14.40         15.73         3.09 o                         
  -3   6  19        194.99        203.07        15.83 o                         
  -1   6  19         48.24         37.60         7.91 o                         
   1   6  19        511.65        533.27        24.73 o                         
   3   6  19         52.24         57.74         4.35 o                         
   5   6  19         50.60         52.06         4.20 o                         
  -6   7  19         57.34         44.52         5.94 o                         
  -4   7  19         21.71         28.55         3.80 o                         
  -2   7  19         82.55         78.36         6.18 o                         
   0   7  19         21.82         23.74         5.94 o                         
   2   7  19          0.18          2.12         4.45 o                         
   4   7  19         15.37         12.94         2.80 o                         
  -5   8  19        858.68        836.02        22.76 o                         
  -3   8  19        901.82        859.76        26.71 o                         
  -1   8  19        157.37        157.31        11.87 o                         
   1   8  19        287.97        304.56        15.83 o                         
   3   8  19         61.76         47.53         6.93 o                         
  -4   9  19        909.87        897.03        15.73 o                         
  -2   9  19        481.08        471.93        17.81 o                         
   0   9  19         46.00         38.97         4.34 o                         
   2   9  19        127.91        124.14        14.35 o                         
  -1  10  19         50.22         40.41         2.44 o                         
  -8   0  20        850.42        955.73        27.70 o                         
  -6   0  20       2664.54       2897.87        66.29 o                         
  -4   0  20        326.32        314.62        19.79 o                         
  -2   0  20       1171.57       1187.24        39.57 o                         
   0   0  20       2288.10       2147.92        79.15 o                         
   2   0  20         71.79         83.11         9.89 o                         
   4   0  20        553.07        577.62        17.83 o                         
   6   0  20        182.21        220.63        12.86 o                         
  -7   1  20        502.82        546.35        16.05 o                         
  -5   1  20          1.13          8.57         2.65 o                         
  -3   1  20       1553.35       1612.34        33.23 o                         
  -1   1  20        458.07        489.74        37.60 o                         
   1   1  20        752.66        683.53        16.55 o                         
   3   1  20        674.03        684.51        20.63 o                         
   5   1  20        312.89        294.58        11.53 o                         
   7   1  20         13.63          4.45         1.48 o                         
  -8   2  20        222.23        257.22         6.81 o                         
  -6   2  20        359.19        381.90        13.94 o                         
  -4   2  20        303.05        280.98        18.80 o                         
  -2   2  20        865.55        904.28        34.63 o                         
   0   2  20       1118.17       1186.85        46.50 o                         
   2   2  20        139.36        121.18         9.40 o                         
   4   2  20         99.75        115.04         6.23 o                         
   6   2  20         60.66         61.57         4.51 o                         
  -7   3  20        405.42        385.85        12.23 o                         
  -5   3  20        271.62        279.57        11.83 o                         
  -3   3  20         90.96         90.86         8.02 o                         
  -1   3  20         40.80         43.53         8.90 o                         
   1   3  20        713.27        677.07        20.63 o                         
   3   3  20       1321.63       1297.06        41.55 o                         
   5   3  20        189.09        204.70         9.43 o                         
  -8   4  20         10.09          8.90         2.97 o                         
  -6   4  20        108.39        118.70         7.42 o                         
  -4   4  20         11.49         10.99         3.09 o                         
  -2   4  20        102.15        143.46         9.09 o                         
   0   4  20          4.32          4.35         3.29 o                         
   2   4  20        202.79        212.71        15.83 o                         
   4   4  20        573.00        577.83        16.79 o                         
   6   4  20         14.83         15.83         3.96 o                         
  -7   5  20        248.81        238.70        13.85 o                         
  -5   5  20        151.72        185.61         9.09 o                         
  -3   5  20        157.16        196.88        14.84 o                         
  -1   5  20        417.59        435.47        15.39 o                         
   1   5  20        264.22        236.46        16.82 o                         
   3   5  20       1566.96       1642.56        29.58 o                         
   5   5  20          5.31          7.81         1.71 o                         
  -6   6  20        849.58        803.37        23.74 o                         
  -4   6  20        548.99        546.83        15.03 o                         
  -2   6  20        249.20        263.01        11.19 o                         
   0   6  20        207.45        185.01        13.85 o                         
   2   6  20         65.59         70.55         5.92 o                         
   4   6  20         82.56         81.95         7.91 o                         
  -5   7  20        169.91        195.90        10.88 o                         
  -3   7  20        743.46        755.88        24.73 o                         
  -1   7  20        351.07        377.39        12.53 o                         
   1   7  20        430.42        448.12        13.94 o                         
   3   7  20        398.45        440.51        13.85 o                         
  -4   8  20          4.93          5.34         1.65 o                         
  -2   8  20       1174.48       1117.00        30.67 o                         
   0   8  20       2658.49       2822.23        45.51 o                         
   2   8  20       1245.17       1303.81        18.70 o                         
  -3   9  20          6.28          8.04         1.40 o                         
  -1   9  20         45.10         38.01         3.96 o                         
   1   9  20          0.16         -1.58         1.98 o                         
  -8   1  21        919.61       1005.75        17.45 o                         
  -6   1  21          4.55          7.42         2.80 o                         
  -4   1  21        290.54        303.52        12.93 o                         
  -2   1  21        252.62        243.01        11.53 o                         
   0   1  21        211.88        238.44        16.82 o                         
   2   1  21        418.32        398.97        14.64 o                         
   4   1  21        249.65        257.22         8.94 o                         
   6   1  21         55.76         69.26         4.20 o                         
  -7   2  21        643.58        660.62        15.64 o                         
  -5   2  21        885.59        961.02        18.01 o                         
  -3   2  21        261.64        266.97        12.59 o                         
  -1   2  21         19.26          9.89         5.94 o                         
   1   2  21         62.52         71.25         7.00 o                         
   3   2  21          0.52          3.11         2.47 o                         
   5   2  21         45.14         57.54         4.90 o                         
  -6   3  21         72.59         78.06         5.47 o                         
  -4   3  21       2042.43       1988.15        35.20 o                         
  -2   3  21       1086.71       1123.85        26.71 o                         
   0   3  21        255.72        230.05        14.35 o                         
   2   3  21       3094.30       3055.18        68.27 o                         
   4   3  21       1444.86       1497.80        28.33 o                         
   6   3  21         32.28         37.60         3.96 o                         
  -7   4  21       1098.43       1085.11        43.53 o                         
  -5   4  21        202.42        208.38         9.43 o                         
  -3   4  21        227.51        247.69         8.75 o                         
  -1   4  21        279.31        335.34        10.85 o                         
   1   4  21        516.32        570.60        17.49 o                         
   3   4  21          3.16          2.97         3.96 o                         
   5   4  21        171.35        189.96        10.88 o                         
  -6   5  21         62.15         64.91         4.95 o                         
  -4   5  21       1454.95       1511.44        41.06 o                         
  -2   5  21       1112.58       1106.42        19.42 o                         
   0   5  21        103.32         98.94         9.89 o                         
   2   5  21        774.20        793.48        28.69 o                         
   4   5  21       1110.99       1149.57        27.70 o                         
  -5   6  21         18.21         13.57         2.37 o                         
  -3   6  21        388.48        371.62        12.22 o                         
  -1   6  21        293.99        311.25        11.89 o                         
   1   6  21         37.96         28.01         3.29 o                         
   3   6  21          0.14          4.10         1.44 o                         
  -4   7  21         38.89         35.62         4.95 o                         
  -2   7  21         97.50         97.05         5.60 o                         
   0   7  21         33.87         37.72         3.01 o                         
   2   7  21         22.34         16.88         2.80 o                         
   4   7  21         23.28         17.81         2.97 o                         
  -3   8  21         22.21         17.05         2.10 o                         
  -1   8  21        353.04        356.37        31.66 o                         
   1   8  21        188.24        203.05         7.32 o                         
  -6   0  22       2588.56       2934.47        60.35 o                         
  -4   0  22        650.55        669.80        26.71 o                         
  -2   0  22          3.99          9.89         3.96 o                         
   0   0  22        837.15        868.41        32.15 o                         
   2   0  22         15.18         29.68         5.94 o                         
   4   0  22        999.88       1035.87        30.67 o                         
   6   0  22         30.30         36.61         3.96 o                         
  -7   1  22          3.84          1.19         1.65 o                         
  -5   1  22        372.52        401.47        14.84 o                         
  -3   1  22        336.81        367.86        13.63 o                         
  -1   1  22          2.17          1.54         4.95 o                         
   1   1  22        309.05        342.13        12.93 o                         
   3   1  22        256.28        263.61        11.13 o                         
   5   1  22         50.67         63.30         4.51 o                         
  -6   2  22          9.01          6.22         2.37 o                         
  -4   2  22          2.80          3.46         2.10 o                         
  -2   2  22        135.49        130.89         8.72 o                         
   0   2  22          1.67          3.96         3.96 o                         
   2   2  22        786.04        783.23        19.86 o                         
   4   2  22       1171.64       1204.26        18.56 o                         
  -7   3  22        300.80        326.49        12.86 o                         
  -5   3  22        100.57        123.67        10.88 o                         
  -3   3  22          0.04          0.00         2.10 o                         
  -1   3  22         13.36         23.06         5.94 o                         
   1   3  22       1000.87       1075.85        24.49 o                         
   3   3  22        497.31        558.00        22.76 o                         
   5   3  22          4.00         13.85         2.97 o                         
  -6   4  22        935.06        920.70        27.21 o                         
  -4   4  22         22.66         19.79         3.96 o                         
  -2   4  22        377.74        408.86        14.33 o                         
   0   4  22          5.75          6.64         2.37 o                         
   2   4  22          0.01          0.99         2.97 o                         
   4   4  22         73.97         94.00         5.60 o                         
  -5   5  22         97.28         84.83         4.90 o                         
  -3   5  22         52.83         52.60         4.90 o                         
  -1   5  22        389.60        358.95        12.59 o                         
   1   5  22         62.94         52.44         6.93 o                         
   3   5  22         72.38         87.50         5.21 o                         
  -4   6  22         27.45         32.33         3.09 o                         
  -2   6  22       1679.31       1694.08        27.98 o                         
   0   6  22        667.29        718.60        17.13 o                         
   2   6  22          0.49          3.17         1.65 o                         
   4   6  22        967.64        939.90        22.76 o                         
  -3   7  22        354.19        359.37        22.26 o                         
  -1   7  22        396.93        363.30        10.13 o                         
   1   7  22        407.36        408.19        16.19 o                         
  -2   8  22        102.71         90.21         4.20 o                         
   0   8  22        100.64        116.75         7.91 o                         
  -6   1  23        217.39        240.64         8.72 o                         
  -4   1  23        464.98        492.27        11.97 o                         
  -2   1  23        193.24        197.69        10.13 o                         
   0   1  23         54.68         41.41         4.16 o                         
   2   1  23         75.08         94.41         5.14 o                         
   4   1  23          0.58          4.75         1.65 o                         
  -5   2  23       1383.78       1513.64        25.77 o                         
  -3   2  23         87.42         77.63         6.30 o                         
  -1   2  23        767.03        820.52        20.63 o                         
   1   2  23         29.05         42.33         4.90 o                         
   3   2  23          0.99          0.49         2.10 o                         
   5   2  23        129.08        138.51         7.91 o                         
  -6   3  23          1.10          7.91         2.97 o                         
  -4   3  23       1862.11       2009.15        41.06 o                         
  -2   3  23        743.16        797.21        24.73 o                         
   0   3  23          2.28          0.40         2.04 o                         
   2   3  23         97.14         78.16         8.90 o                         
   4   3  23          0.47          3.96         1.98 o                         
  -5   4  23       1423.88       1422.71        33.64 o                         
  -3   4  23          1.57          3.39         2.37 o                         
  -1   4  23       1076.81       1126.79        23.43 o                         
   1   4  23        256.52        284.94        15.83 o                         
   3   4  23          1.55          4.95         3.96 o                         
  -4   5  23       1212.43       1258.14        37.60 o                         
  -2   5  23       1403.58       1413.81        35.62 o                         
   0   5  23         38.38         44.26         4.51 o                         
   2   5  23        221.70        227.69         8.72 o                         
  -3   6  23        196.11        206.55         7.42 o                         
  -1   6  23         92.74         98.50         5.60 o                         
   1   6  23        123.51        134.56         6.30 o                         
  -2   7  23         25.52         13.92         2.10 o                         
   0   7  23          5.46          8.44         1.40 o                         
  -6   0  24         27.48         24.73         3.96 o                         
  -4   0  24        145.81        171.86         8.02 o                         
  -2   0  24       1093.47       1120.11        23.05 o                         
   0   0  24        338.99        366.28        11.89 o                         
   2   0  24        249.13        246.35        12.86 o                         
   4   0  24        603.81        621.32        17.81 o                         
  -5   1  24       1682.00       1841.00        24.43 o                         
  -3   1  24        693.75        795.46        18.89 o                         
  -1   1  24        308.13        282.52        11.79 o                         
   1   1  24        778.31        819.88        17.83 o                         
   3   1  24        130.06        143.45         6.53 o                         
  -6   2  24         88.78         89.54         4.95 o                         
  -4   2  24         68.68         70.93         5.21 o                         
  -2   2  24         99.15        110.37         7.00 o                         
   0   2  24          3.86          6.75         1.85 o                         
   2   2  24         36.76         19.79         4.95 o                         
   4   2  24         23.03         32.52         3.46 o                         
  -5   3  24        481.12        500.62        17.81 o                         
  -3   3  24         64.00         56.82         4.51 o                         
  -1   3  24         35.36         31.29         3.20 o                         
   1   3  24        361.31        406.14        23.25 o                         
   3   3  24        790.60        825.63        16.09 o                         
  -4   4  24         66.52         78.16         6.93 o                         
  -2   4  24        304.65        337.14        10.83 o                         
   0   4  24        172.26        197.38         8.40 o                         
   2   4  24        118.25        104.77         5.11 o                         
  -3   5  24        806.43        771.71        21.77 o                         
  -1   5  24          2.15          4.16         3.96 o                         
   1   5  24        552.54        576.82        13.29 o                         
  -2   6  24       1836.03       1718.54        33.64 o                         
   0   6  24       1213.19       1218.66        18.89 o                         
  -4   1  25        760.42        822.06        13.51 o                         
  -2   1  25        525.26        611.82        12.37 o                         
   0   1  25        151.57        136.70         5.50 o                         
   2   1  25        433.28        456.32        12.88 o                         
  -5   2  25          0.40          0.99         1.98 o                         
  -3   2  25        322.63        367.33         8.94 o                         
  -1   2  25        890.34        944.85        15.40 o                         
   1   2  25        167.37        188.97        10.88 o                         
   3   2  25        126.62        113.78         6.93 o                         
  -4   3  25        904.53       1043.91        17.83 o                         
  -2   3  25        625.42        699.71        12.54 o                         
   0   3  25          3.31         -0.99         1.98 o                         
   2   3  25         99.61        116.23         6.93 o                         
  -3   4  25          3.27          2.97         2.47 o                         
  -1   4  25        238.16        268.12        12.86 o                         
   1   4  25          1.34          0.00         4.95 o                         
  -2   5  25        112.13         97.95         6.93 o                         
   0   5  25        335.69        326.49        11.87 o                         
  -4   0  26       1211.57       1265.40        26.71 o                         
  -2   0  26       3179.92       3495.62        41.96 o                         
   0   0  26        548.98        659.91        18.80 o                         
  -3   1  26        244.19        263.79         6.65 o                         
  -1   1  26          3.27         -0.14         1.67 o                         
   1   1  26        152.74        139.50         7.91 o                         
  -2   2  26        623.73        703.77        12.05 o                         
   0   2  26        280.39        303.74        11.87 o                         
  -3   3  26         12.26          8.44         1.40 o                         
  -1   3  26         37.85         38.59         3.96 o                         
   1   3  26         12.66         11.56         1.65 o                         
                                                                                
